# Supplementary material for: Integrated transcriptomic and metabolomic investigation of the genes and metabolites involved in swine follicular cyst formation
Source: Front Vet Sci. 2024 Jan 11;10:1298132. doi: 10.3389/fvets.2023.1298132 (PMC10808629; doi:10.3389/fvets.2023.1298132)
Supplement: Supplementary file 1 [file Table_1.XLSX]

## Sheet: Sheet1
Gene	Primer Sequence
ACOT4	F: CTGTCCCTGGGCTTTTACCT
	R: GAGCGTTCAGGGGATGAACC
CYP1B1	F: TCAGCCACAACGAGGAGTTC
	R: TTTCCCGCGGAAAGGATGAA
CYP17A1	F: GGGTTCCAAGACTACCGTGG
	R: GGACTCTCCATTCCGTGTGG
CYP19A2	F: GTGGACGTGTTGACCCTCAT
	R: TGGCGAAATCCATGCAGTCT
FABP3	F: TTGTGACACTGGATGGAGGC
	R: TAAGTGCGAGTGCAAACTGC
FGF7	F: ATCAGGACAGTGGCTGTTGG
	R: TCTCCTCCACTGTGTGTCCA
FGF10	F: GTTGTTGCCGTCAAAGCCAT
	R: TTGTGCTGCCAGTTGAAGGA
FOXO1	F: CTCATTTGCGCCACCAAACA
	R: CGGATCGACTGGCGTCATAA
HSD3B1	F: TCGTCCACTTGTTGCTGGAG
	R: TGCTCTGGAGCTTAGAAAATTCC
IGFBP3	F: TGCCTGACTCCAAACTCCAC
	R: AACTTGAGGTGGTTCAGCGT
LHCGR	F: ACATAACCACCGTACCAGCA
	R: GGAAGGCGTCATTGTGCATC
SCD	F: TGTTCGTCGCCACCTTTCTT
	R: TTTCCACTGGTTCAGAGGGG
STAR	F: AGATGTGGGCAAGGTGTTCC
	R: CAGCGCACACTCACAAAGTC
WNT4	F: GTCAGGATGCTCGGACAACA
	R: ACTTCTCCTTGAGTGCGTGG
GAPDH	F: TCGGAGTGAACGGATTTG
	R: CCTGGAAGATGGTGATGG
