# Supplementary material for: Integrated transcriptomic and metabolomic investigation of the genes and metabolites involved in swine follicular cyst formation
Source: Front Vet Sci. 2024 Jan 11;10:1298132. doi: 10.3389/fvets.2023.1298132 (PMC10808629; doi:10.3389/fvets.2023.1298132)
Supplement: Supplementary file 3 [file Table_3.XLS]

## Sheet: Sheet0
© 2000-2023 QIAGEN. All rights reserved.
Upstream Regulator	Expr Log Ratio	Molecule Type	Predicted Activation State	Activation z-score	p-value of overlap	Target Molecules in Dataset	Mechanistic Network
Activin (family)		group	Activated	2.01	3.44e-16	ADAMTS8,APELA,BATF,BHLHE40,BHLHE41,CALCRL,CCR6,CD44,CDKN2B,CSF1,CXCR4,DDAH1,DLL1,DLX2,ELK3,ELN,ENPP2,ENTPD1,EPHB3,FBXO32,FGF1,FOS,FZD4,FZD5,GATA3,GC,GLIS1,GPX3,HIF1A,HR,HSPB7,IGF1R,IL10RA,IL13,IL17F,IL18R1,IL1A,IL31RA,INHA,INPP5D,ITGA9,JAK2,KLF9,KYNU,LHB,LHCGR,LRP4,LYN,MAF,MAML3,MGP,MSS51,MYCL,MYH2,NFATC1,NKD1,PHLDA3,PI16,PMEPA1,PROX1,RHOB,RIPOR2,RORB,RORC,SERPINE1,SHB,SLC6A4,SLIT2,SMARCA2,SRGN,S…	1090 (19)
lysophosphatidic acid		chemical - other	Activated	2.946	1.69e-12	ANKRD1,AREG,CACNA2D1,CCL11,CCL2,CCL26,CD14,CD36,CSF1,DGAT2,EGR1,F3,FABP4,FKBP5,FOS,GDNF,GRN,HIF1A,ICAM1,ITGAM,JUN,KLF5,LIF,LIPE,LIPG,MMP2,MSR1,PCK1,PDGFRA,PDGFRB,PLAU,PLAUR,PPP1R3B,SCARB1,SERPINE1,SNAI1,SPHK1,TF,TNF,VCAM1,VEGFC,WNT5A	1190 (17)
lysophosphatidylcholine		chemical - other	Activated	4.255	5.86e-16	ABCA1,ABCC1,ACLY,ACSL1,ACSL4,ACSL5,ACSM3,AXL,BDNF,CAT,CCL2,CD274,CD36,CD86,CYP51A1,DBI,DHCR7,EBP,EGR1,F3,FAAH2,FABP5,GGT1,GJA1,GPX1,HACD1,HMGCR,HMGCS1,HSD17B8,ICAM1,INSIG1,IRF5,JUN,LDLR,LRP1,MBP,MMP1,MSMO1,MVD,MVK,NLRP3,NSDHL,OLR1,PCCB,PHYH,PLAU,PLAUR,SCARB1,SCD,SERPINE1,SLC27A2,SQLE,TGFB1,TLR4,TM7SF2,TNF	1207 (25)
platelet activating factor		chemical - endogenous mammalian	Activated	2.72	4.42e-09	ANGPT2,CCL2,CDH1,CDH2,EGR1,F3,FGF2,FN1,FOS,ICAM1,IL1A,ITGAM,ITGB2,MMP1,MMP14,MMP2,PLAU,PLAUR,PTAFR,SELL,SERPINE1,THBS1,TIMP1,TIMP2,TNF	1092 (16)
tributyrin		chemical drug	Activated	2.142	1.02e-05	ADM,ADRB2,AKAP12,ATP2A3,AZGP1,BIRC3,CCL2,CD274,CD46,CXCR4,DAPP1,ETS1,ID2,MME,NDRG1,OLR1,PDLIM5,RGS4,SERPINB2,SNAPC1,TUFT1,USP53
prostaglandin D2		chemical - endogenous mammalian	Activated	2.649	4.25e-06	ALOX15,CD44,CSF1,ENPP3,FLT4,IL13,IL1A,ITGAM,MUC5B,NFATC1,NTRK1,PLAUR,PRKCD,PTGDS,PTGS1,SERPINE2,SOX8,TNF,TNFRSF11B,TNFRSF12A,TNFSF11,VDR	1095 (19)
leukotriene D4		chemical - endogenous mammalian	Activated	2.697	0.000105	ADAM12,ARID5B,CCL2,CDH1,EGR1,F3,FOSL2,IL13,KCNJ2,KLF2,LOC102724428/SIK1,MAP3K8,MMP1,NDRG1,NR4A3,PDGFRB,PDK4,TNF	1134 (18)
leukotriene B4		chemical - endogenous mammalian	Activated	2.138	0.0168	ENPP3,F3,IRF5,ITGAM,JUN,NOX4,TNF,VSIG4
CpG ODN 2216		chemical reagent	Activated	2.119	0.00417	BST2,CD14,CD38,CD40,CD80,CD86,FCER1A,IRF7,TNF,TNFSF10,TNFSF18	873 (15)
cyclic AMP		chemical - endogenous mammalian	Activated	2.183	2.8e-11	ABCA1,ACHE,AQP2,ARG1,ARG2,BDNF,CCL2,CCND2,CD80,CD86,CDH2,CEBPA,CEBPD,CPS1,CRYM,CYP11A1,CYP17A1,CYP21A2,DUOX2,E2F1,EGR1,ENTPD1,EPCAM,F3,FCGR1A,FGF2,FN1,FOS,FOSL2,GATA3,GATA6,GCG,GCH1,GJA1,HIF1A,IGFBP3,IGFBP4,IGFBP5,INHA,JUN,LEP,LHB,LHCGR,MITF,MME,MMP1,NFATC1,NR5A1,NTF4,PCK1,PENK,POMC,PPARGC1A,PRKAR2B,PRLR,PTHLH,RBP4,REN,RHOB,RORC,SCARB1,SERPINB2,SERPINE1,STAR,SYP,TF,TGFA,THBD,TIMP1,TK1,TNF,TNFSF10…	1144 (19)
inosine		chemical - endogenous mammalian	Activated	3.713	2.27e-08	AIF1,ANXA1,ANXA2,ARPC1B,C1QA,C1QB,C1QC,C1S,C2,C3,C4A/C4B,CD68,CFB,CXCL13,L1CAM,LCP1,NPC2,RHOC,RNASET2,SERPING1,TIMP1,TNF,TSPO	430 (7)
bromodeoxyuridine		chemical drug	Activated	4.134	8.73e-07	CSF1,F3,GDF5,IFI44,IFI6,IFIH1,IFIT1,IFIT2,IFIT3,IGFBP3,IGFBP4,IL1A,IL7,IRF7,NEU3,SERPINE1,SP110,TGFA,TNF,TNFSF10,TNFSF4	1272 (19)
xanthine		chemical - endogenous mammalian	Activated	2.588	0.000845	CCR5,CXCR4,MMP14,MMP2,PLAU,PLAUR,TIMP2	1405 (23)
uric acid		chemical - endogenous mammalian	Activated	4.411	4.54e-07	AGT,ANXA1,AREG,BIRC5,CASP1,CCL2,CD80,CD86,CDCA8,CRP,E2F1,EIF2AK2,ESPL1,ICAM1,IFIT2,IFIT3,IL13,IL18,IL1A,IRF7,ITGB3,KIF1A,LIG1,MAP3K4,MAPK13,NLRP3,NOX4,PRIM1,PTTG1,RAD51,RFC3,RSAD2,TGFB1,TNF,TTK,USP18,VCAM1,XRCC1	1105 (19)
MRS 1754		chemical reagent	Activated	2.219	0.00812	CD40,CD86,MMP2,TGFB1,TIMP1	554 (7)
isobutylmethylxanthine		chemical toxicant	Activated	3.37	3.95e-11	ABCA1,ACLY,ACOX1,ACSL1,ACSL4,AEBP1,AGT,AREG,BDNF,CAV2,CD14,CD36,CD44,CEBPA,CEBPD,COL3A1,COL5A1,CXCR4,CYP11A1,CYP17A1,CYP21A2,DGAT2,EGR1,ELOVL6,FABP4,FN1,FOS,GCG,HSD17B7,IBSP,IFIT2,IFIT3,IGF1R,IRF7,ITGA1,ITGB2,ITGB3,JUN,MITF,MMP2,MOGAT1,PDE3B,PDGFRA,PDGFRB,PDK4,PDYN,PLAT,PLIN2,PPARGC1A,PRLR,PTPRN,SCARB1,SCD,SERPINE1,SMURF2,SNAI1,SYK,SYP,TGFB1,THBS1,THBS2,TIMP1,TIMP2,TNC,WNT10B	1453 (23)
allopurinol		chemical drug	Activated	4.054	1.06e-08	ANXA1,ANXA2,BDNF,BIRC3,C4A/C4B,CACNG5,CAPN6,CAT,CD14,CD44,CDCP1,CLDN4,CLU,CP,F3,FCGR2B,FGB,FXYD5,GPNMB,IER3,ITGB4,LAMC2,LCN2,LGALS3,MCM3,MRC1,RCN1,REN,RFTN1,S100A10,SLC9A3,TGIF1,TIMP1,TLR4,TNFRSF12A	1177 (18)
5-fluorouracil		chemical drug	Activated	3.228	0.00999	ABHD4,ANXA2,ANXA4,ATP5F1C,BAIAP2,BIRC5,BNIP3,CCND2,CCNG1,CD40,CD80,CD86,CDH1,CDHR5,CDK1,CFLAR,CLU,CSF1R,CYFIP2,DLL1,DLL4,DPYD,DRAM1,E2F1,ECSCR,EGR1,EPHA2,FAS,FDPS,FGFR2,FOXO1,GDF15,GSN,HADHA,HSPE1,IL1A,ITGB4,JUN,LCN2,LIF,OSGIN1,PDCD1,PHLDA3,PIK3CG,PPP1R15A,PROCR,RGS7,RHBDF2,RHOB,RRM2,SDC1,SNAI1,SPHK1,TGFA,TGFB1,THBS1,TLR3,TLR4,TNFRSF12A,TNFSF9,TRIB3,TSPYL2,UBE2C,USP27X,VDR	1316 (20)
PD173074		chemical reagent	Activated	3.293	1.38e-05	CCND2,CCR7,CEBPA,COBLL1,CYP11A1,DUSP6,EFNA1,F3,FRMD3,FRS2,GATA3,GDNF,HEY1,HOPX,HSD3B1,KRT7,LCP1,LHB,MAFK,MFAP5,NUPR1,PRR5,SLC40A1,SPNS2,TGM2,TRPV2,VTCN1	1062 (15)
E. coli B5 lipopolysaccharide		chemical - endogenous non-mammalian	Activated	5.59	3.69e-13	ACKR1,ADRB2,ALDH2,B2M,BCL3,BHLHE40,BIRC3,CAT,CCL11,CCL2,CCR1,CCR10,CCR5,CCR6,CCR7,CD274,CD40,CD44,CD86,CEBPA,CES1,CIDEA,CSF3R,CX3CR1,CXCL13,CXCR2,CXCR4,CYP11A1,DBI,DNAJB2,F3,FMO1,FOS,GCLC,GCLM,GNMT,GPX1,ICAM1,ICOSLG/LOC102723996,IFIT1,IL12RB2,IL13,IL16,IL18,IL1A,IL1R1,IL1R2,IL1RAP,IL6R,IL6ST,IL7,IRAK3,LDLR,LIF,MAP3K8,MLXIPL,NCF1,NCF2,NEDD4L,PPARGC1A,RHOB,SDC1,SERPINE1,TEAD4,TGFB1,TGFB2,TGFBR2,TGI…	1170 (17)
E. coli lipopolysaccharide		chemical - endogenous non-mammalian	Activated	3.146	0.00281	CCL2,CCR7,CD40,CD80,CD86,CEBPA,CEBPD,EBI3,FDPS,ICAM1,IL18,IL1R2,MVD,PTGDS,TF,TGFB1,TLR4,TNF,VCAM1	820 (18)
lipid A		chemical toxicant	Activated	4.643	6.55e-10	ABCA1,C2,C3,CCL2,CD14,CD36,CD40,CD86,FCGR1A,FCGR2B,IL13,ITGA5,LYN,M6PR,MARCO,MSR1,OLR1,PRKCD,PTPRC,SYK,THBS1,TLR3,TNF	1130 (17)
E. coli B4 lipopolysaccharide		chemical toxicant	Activated	5.296	1.29e-15	ADAMTS5,ADCY7,AMPD3,ANXA1,AQP1,ARHGAP30,C1QB,CASP7,CCL11,CCL2,CCR7,CD274,CD38,CD40,CD80,CD86,CENPA,CYP27A1,CYTH4,EMB,ESR1,EVI2B,F13A1,F3,F5,FAS,FCER1G,FCGR1A,FLT3,FOLR1,FOSB,GADD45G,GLIPR1,GNA14,GPNMB,HGF,HK2,ICAM1,IFIT3,IL13,IL1A,IL1R1,INPP5D,IRAK3,KCNE2,KL,KLHL6,KMO,LCN2,LCP1,LCP2,LRRFIP1,MRC1,NCF1,NLRP3,PANK1,PARP9,PDCD1,PDE3A,PDLIM5,PLAUR,PLEK,PROS1,PTPRC,RHBDF2,RHOC,RIGI,RSAD2,RTP4,SAMSN1,SA…	1185 (20)
hyaluronic acid		chemical - endogenous mammalian	Activated	2.685	1.77e-11	ABCB1,BCL3,BIRC5,CCR7,CD40,CD44,CD80,CD86,COL6A2,CSF1R,CTSK,CXCR4,FLT4,FN1,FOS,ICAM1,IRAK3,IRF5,JUN,LY96,LYVE1,MET,MMP1,MMP2,NCF1,NCF2,PDCD4,PDPN,PLAU,PROX1,PTHLH,PTPRC,RHOC,SERPINE1,SPHK1,TGFB1,TGFB2,TIMP1,TIMP2,TLR2,TLR4,TNF,VCAM1,XIAP	1011 (16)
peptidoglycan		chemical - endogenous non-mammalian	Activated	3.066	0.000114	AQP1,BPI,CCL2,CCR5,CD274,CD40,CD80,CD86,CXCL16,CXCR4,EGR1,FAS,FOS,ICAM1,IL13,IL16,IL18,IL1A,ITGB2,MMP1,NLRP3,SELL,TLR2,TLR4,TLR5,TLR7,TLR9,TNF,VDR	1143 (15)
conduritol epoxide		chemical reagent	Activated	2	0.00325	CCL2,GSN,MMP2,SCP2
nystatin		chemical drug	Activated	2.449	0.0002	CD40,CD80,CD86,CDH2,ICAM1,LCN2,TIMP1,TNF	1057 (18)
streptozocin		chemical drug	Activated	2.931	4.29e-08	ABCB1,ABCC8,ACOX1,AGER,ALPL,ANGPT2,AQP2,AQP9,CAT,CBS/LOC102724560,CCNG1,CD163,CD36,CD68,CEBPA,CIDEA,CLU,COL12A1,COL3A1,CXCL12,DLL4,DLX5,EGF,ELOVL6,ENO3,ESR1,FABP3,FABP4,FAS,FBN1,FBXO32,FN1,FOS,FOXO1,GPX3,GPX4,HIF1A,HSD11B2,ICAM1,IGF1R,IRS1,KCNJ11,LEP,LGALS3,MAF,MC2R,MLXIPL,MMP2,MSR1,NCF1,NOX4,NQO1,NTRK3,PCK1,PDGFRA,PDK4,PHLDA3,PPARGC1A,PTPRN,RPS6KA3,RPS6KA6,RUNX2,SCD,SCN9A,SCP2,SERPINE1,SLC1A1,SL…	1306 (24)
etoposide		chemical drug	Activated	4.321	4.38e-07	ABCB1,ACHE,BDNF,BIRC3,BIRC5,C1R,CASP1,CCL2,CD274,CD40,CD80,CD86,CDC20,CDK1,CEBPA,CFLAR,CLCA2,CSF2RB,DUSP4,E2F1,EPSTI1,FANCA,FANCD2,FAS,GADD45G,GDF15,GLS2,HIF1A,HK2,ICAM1,ID2,IER3,IFI44L,IFIT2,IL10RA,IL1A,IL2RB,IL7,IRF7,IRF8,JAK2,JUN,KCNK1,KLRC4-KLRK1/KLRK1,LIMA1,MCM2,MME,MMP1,NPY5R,PFKM,PTTG1,SELL,SERPING1,SPHK1,STAT4,SVIL,TK1,TNF,TNFSF10,TOP2A,TRIM29,UHRF1,XIAP	1232 (19)
digoxin		chemical drug	Activated	2.137	0.000203	ABCB1,BMF,BNIP3,DAPK2,E2F2,FKBP5,HIF1A,HMGCR,HMGCS1,MCM3,MKI67,MVK,NDRG1,SQLE
fulvestrant		chemical drug	Activated	2.142	5.5e-11	ADRB1,ADRB2,ARAF,AREG,AXL,BIRC5,C3,CA12,CAV2,CBS/LOC102724560,CCDC80,CCL2,CCN5,CCNA2,CDC20,CDH1,CDK1,CEBPD,CSF1,CTSL,CXCL12,CYP11A1,CYP17A1,E2F1,EGR1,ESR1,EWSR1,FABP4,FOS,FOSL2,FOXM1,GAL,GHR,GJA1,GREB1,GTSE1,H2AZ1,HSD17B7,ICAM1,ID2,IER3,IGF1R,IGFBP5,IRS1,ITGB3,JUN,LDLR,LEPR,LRP8,MCM2,MCM3,MCM5,MCM7,MMD,MUC1,NQO1,PDCD4,PLA2G1B,PRIM1,PTTG1,RECQL4,SEMA7A,SLC7A5,SLC9A3,STAR,STC1,SUSD3,TGFA,TGFB1,TGFB…	1333 (17)
beta-estradiol		chemical - endogenous mammalian	Activated	4.912	6.59e-95	A4GALT,ABCA1,ABCA3,ABCB1,ABCC8,ABLIM1,ACADVL,ACKR2,ACOX1,ACP5,ACSL1,ACSM3,ACTA1,ADA,ADAMDEC1,ADAMTS18,ADAMTS5,ADAMTSL4,ADCY4,ADGRB2,ADGRF5,ADGRL3,ADGRL4,ADM,ADORA1,ADRA2C,ADRB1,ADRB2,AEBP1,AGER,AGT,AGTR1,AGTR2,AGXT2,AIF1,AKAP12,ALDH2,ALOX15,ALPL,ANGPT1,ANK3,ANO1,ANPEP,ANXA1,ANXA2,ANXA4,APBB1,AQP1,ARAF,AREG,ARG1,ARHGEF39,ARID5B,ARPC1B,ARSA,ARSB,ASAH1,ASB1,ASB9,ATP2B2,ATP6V0D2,AVPR1A,BACE2,BATF,BCA…	1752 (22)
hydrogen peroxide		chemical - endogenous mammalian	Activated	6.436	1.64e-12	ABCB1,ACAT2,AEBP1,AGT,AKR1C1/AKR1C2,ANKRD1,ANXA1,ANXA2,AVPR1A,BIRC3,BIRC5,BUB1,BUB1B,C4BPA,CASP1,CAT,CCL2,CCNA2,CCR2,CCR5,CD36,CD68,CD80,CD86,CDC20,CDC6,CDH1,CDH13,CDK1,CFLAR,CLDN7,CLU,CNR1,COL3A1,CSF1,CSF3R,CST3,CTSS,CXCR4,CYP51A1,DHCR7,DNAJB1,DUSP4,DUSP8,EGR1,ELN,ENPP2,EPHA2,ETS1,FAS,FBXO32,FDPS,FGF2,FN1,FOS,FOSL1,FOXM1,GCLC,GCLM,GDF15,GFPT2,GLRX,GLS2,GPX1,HDC,HIF1A,HMGCR,ICAM1,IFI6,IFIT2,IGF1R…	1353 (21)
fluoride		chemical - endogenous mammalian	Activated	2.164	0.373	ACTN1,FAS,FOS,GLI2,GNAO1,H2AZ1,HSPA1L,MYH10,RUNX2,TNFSF11,TUBB4A,VCAM1
ShK-223		chemical reagent	Activated	2.268	8.43e-05	C1QC,C3AR1,CCR2,CP,CSF3R,CX3CR1,DOCK2,FCGR1A,IFI30,IGSF6,IL1R2,ITGAM,LGMN,LIG1,MAN2B1,PACC1,PAK1,PIK3CB,PIK3CG,PIK3R5,PLCG2,RGL1,SLCO2B1,TBC1D4,TM4SF1,TMCC3,TNFSF13B,XIAP
collagenase		group	Activated	2.853	2.6e-06	ADM,CCL11,CEBPD,CXCL12,EGR1,FOSL1,ICAM1,IER3,IL1A,IL1R1,ITGA4,JUN,PTX3,TNF,VCAM1	953 (13)
lysophosphatidylinositol		chemical - endogenous mammalian	Activated	4.264	2.05e-08	ANGPT2,C3,CASP1,CCL2,CD274,CD36,CD5,CFB,CFTR,CNR1,F3,FABP4,ICAM1,IL1A,INSIG1,ITGA1,OLR1,PFKM,SGPP2,STAB2,STC1,TLR3	1192 (16)
1-palmitoyl-2-oleoylphosphatidylserine		chemical - endogenous mammalian	Activated	2.828	0.00828	CSF2RA,IL13,LIF,TGFA,TGFB1,TNF,TNFRSF12A,TNFRSF1B,VEGFC
prostaglandin E2		chemical - endogenous mammalian	Activated	2.155	4.94e-23	AIF1,ALDH1A1,ALOX15,ANGPT1,ANGPT2,ANXA2,AQP3,AREG,ARG1,ATP2A3,BIRC3,BIRC5,C5AR1,CALCRL,CASP1,CASP7,CCL2,CCR1,CCR5,CCR6,CCR7,CD14,CD274,CD40,CD44,CD46,CD80,CD86,CDH1,CEBPD,CLEC7A,CNNM2,CP,CSF1,CXCL12,CXCR2,CXCR4,CYTIP,DCLK1,DCN,DLL1,EEA1,EFNA2,EGR1,ENPP3,ENTPD1,EREG,ETS1,FAS,FGF2,FMOD,FN1,FOS,FOSB,FOSL1,FOSL2,FOXO1,GJA1,HCAR2,HDC,HIF1A,HIVEP3,IBSP,ICAM1,ICOSLG/LOC102723996,IER3,IGF1R,IGFBP4,IGFBP5…	1335 (17)
8-bromo-cAMP		chemical reagent	Activated	3.447	1.65e-37	ABCA1,ACOX1,ACP5,ACSL4,ADCY4,ADM,ADRB2,ALDH2,AQP2,ARG1,ARG2,ARPC1B,ARSA,ARSB,ASAH1,ATP6V0D2,AVPR1A,BIRC3,BIRC5,BUB1,BUB1B,CAV2,CCNA2,CCND2,CD68,CDC20,CDC45,CDC6,CDK1,CDKN1C,CDKN2B,CEBPA,CKB,CLDN11,CLU,COL11A1,COL3A1,COL4A6,COL5A1,COL5A2,CRYAA/LOC102724652,CSF2RB,CSF3R,CTSK,CTSL,CYP11A1,CYP17A1,CYP21A2,DCN,DIO2,DLL4,DRD2,DUSP4,E2F1,EGR1,ENTPD1,ESPL1,ESR1,ETS1,FAS,FGF1,FGF2,FLNB,FLNC,FN1,FOS,FOSL1,…	1550 (22)
bucladesine		chemical toxicant	Activated	2.234	2.05e-26	ABCA1,ABCA3,ADCY8,ADM,ANXA1,BDKRB2,BDNF,C3AR1,C5AR1,CACNA1G,CAMK1G,CCR5,CD14,CD38,CD44,CD80,CD86,CDH1,CDH2,CLCF1,CLU,CXCR4,CYP11A1,CYP17A1,CYP21A2,DCLK3,DIO2,DMD,DUSP6,EGLN3,EGR1,ELAVL4,ENPP1,EPHA4,ESM1,ETV4,F3,FAAH,FCER1A,FN1,FOS,FOSL1,FOSL2,FOXO1,GALNT16,GCH1,GDF15,GJA1,GLDC,GLS2,HCRTR1,HHIP,HMGCR,HS3ST1,HSD11B2,HSD3B1,IBSP,ICAM1,IGF1R,IGFBP3,IGFBP5,IL13,IL23R,IRAK2,IRF8,ITGA1,ITGB2,JAK3,JUN,KI…	1384 (20)
corticosterone		chemical - endogenous mammalian	Activated	2.44	3.37e-05	ACOX1,ANXA1,BDKRB2,BDNF,CALD1,COL3A1,COL5A1,COL6A2,CRISPLD2,CYP11A1,DIO2,DOCK8,EDN3,FGF2,FGF7,FKBP4,FKBP5,FOS,IRS1,ITIH2,JUN,KLF9,LEP,LHB,LIF,LIPE,NOX4,PDK4,POMC,PPARGC1A,RELN,SCARB1,SCD,SERPINA7,TGM2,TIMP1,TIMP4,TLR2,TNF,UCP2,WNT10B	1310 (27)
desoxycorticosterone		chemical - endogenous mammalian	Activated	2.193	0.0154	CCR5,FOS,NOX4,SERPINE1,TGFB1,TNF
ARVib-7		chemical reagent	Activated	2.524	2.92e-05	BIRC5,BUB1,BUB1B,CCNA2,CDCA5,ESPL1,FKBP4,FKBP5,KIF22,KIF2C,NRIP1,NUSAP1,PATZ1,PRDX1,PTK2B,RPS6KA3,TCF4,UBE2C,ZWINT
ARVib-31		chemical reagent	Activated	2.524	2.92e-05	BIRC5,BUB1,BUB1B,CCNA2,CDCA5,ESPL1,FKBP4,FKBP5,KIF22,KIF2C,NRIP1,NUSAP1,PATZ1,PRDX1,PTK2B,RPS6KA3,TCF4,UBE2C,ZWINT
3p-hpRNA		chemical reagent	Activated	2.613	0.0172	DTX3L,EPSTI1,HERC6,IFI44,IFIH1,PARP14,RIGI,TLR3,TNFSF10,USP18,VARS2
1-palmitoyl-2-(5-oxovaleroyl)-sn-glycero-3-phosphorylcholine		chemical reagent	Activated	2.777	0.00023	BIRC3,CCL2,COL8A1,ICAM1,IGFBP3,IL1A,PECAM1,PMEPA1,SNAI1,TGFB1,TGFBR2,TNF,VCAM1	816 (16)
betamethasone		chemical drug	Activated	2.611	0.0213	ABCB1,ASPA,CRISPLD2,GCLM,NQO1,SRGAP3,TGM2
fluticasone propionate		chemical drug	Activated	2.312	1.15e-16	ADAMDEC1,ADM,ADORA3,AQP9,BGN,C1QB,C3,CCL2,CD163,CD36,CD4,CD80,CD86,CES1,CFB,CHI3L1,CRP,CSF2RA,CYP27B1,DCN,EBI3,FABP4,FBLN5,FCN1,FKBP5,GAL,GLDN,HPGD,IFIT1,IL13,IL1A,IL1R2,IRF8,ITGB7,KLF9,MMP19,MT1A,MUC1,OLFML2B,OLR1,PAPSS2,PCOLCE2,PDK4,PLAC8,PLAU,PLIN2,PPARGC1A,PTGS1,RARRES1,RNASE1,SERPINB2,SERPINE1,SERPINF1,SLC16A6,SLC2A5,SLPI,SRPX,ST6GAL1,TFPI,TGFB1,TGM2,THBS1,TIMP1,TNFSF13B,VSIG4	1245 (21)
deoxycorticosterone acetate		chemical drug	Activated	2.17	0.234	CD68,COL3A1,TGFB1,TNC,VCAM1
l-asparaginase		biologic drug	Activated	3.12	2.98e-17	AURKB,BIRC5,BUB1,BUB1B,CCNA2,CDC6,CDCA5,CDK1,CENPA,CENPN,CYP51A1,DHCR7,E2F7,EXTL1,FANCD2,FDPS,GINS2,HMGCR,HMGCS1,INCENP,INSIG1,KIF18B,KIF22,KIF2C,KIF4A,KIFC1,LDLR,LIG1,LIPG,MCM2,MCM3,MCM5,MSMO1,MTHFD2,MVD,NCAPD2,NCAPH,NDC80,NSDHL,NUPR1,OIP5,PCSK9,PLAGL1,PRIM1,RAD51,RAD51AP1,RHOC,SQLE,TM7SF2,TOP2A,TRIB3,UBE2C
rebemadlin		chemical reagent	Activated	2.107	0.0406	ADGRB3,BIRC5,CCNG1,CDK1,CEBPA,CFLAR,ESR1,FAS,FOSB,FOXJ1,GDF15,GDPD5,GM2A,HSPA6,IFIT3,NR4A3,NUPR1,POLK,RRM2,STK17A,THBS1,TNF,TP53INP1,UHRF1
CARD9		other	Activated	2.184	0.000919	C3,C5AR1,CCR1,CCR5,CD36,CLEC7A,FCGR1A,IL1A,NPTX1,TLR2,TLR9,TNF	1232 (18)
C2CD5		other	Activated	2.433	0.0271	CIDEA,DIO2,KLHL13,PPARGC1A,TBX1,TMEM26
cardiotoxin		chemical - other	Activated	4.63	1.54e-22	ACOX1,ACSL5,B2M,BDNF,BGN,BIRC5,BRINP3,C5AR1,CAPN6,CASP1,CCL11,CCL2,CCNA2,CCND2,CCR1,CCR2,CCR5,COL6A2,CSF1,CSF1R,CSF2RB,CSF3R,CTSH,CXCL13,CXCR2,CXCR4,DCN,DHH,DLL1,E2F1,E2F2,EDNRB,EFNA2,EGF,FGF2,FGF7,FLT3,GDF2,GDNF,GM2A,GSN,HGF,HP,IGFBP3,IL10RA,IL13,IL16,IL18,IL1A,IL1R1,IL4R,IL6R,IL7,ITGA1,ITGA4,ITGA5,ITGAM,ITGB2,ITGB7,LCN2,LIF,LRG1,LRRFIP1,LTBP1,LY86,MCM2,MCM3,MCM7,METRNL,MMP2,MRC1,MYH9,PLAGL1,PTN…
diphtheria toxin		chemical - endogenous non-mammalian	Activated	2.331	1.04e-09	ABCA1,ACTA1,ADAM19,ADAMDEC1,ALOX5AP,BCL3,C1QA,CASP1,CCR2,CD163,CD274,CD40,CFH,CFP,COL12A1,COL3A1,COL4A5,COL8A1,CTSW,DRD2,DUSP6,EGF,FOS,GPR183,IKZF1,IL18,IL1A,IL1R2,LAMB1,LAT,LSP1,NFATC1,NLRP3,NUSAP1,PDYN,PENK,PLAC8,PLAU,PSMD3,RASSF5,S100A10,SLC25A28,TGM2,TLR2,TMEM132A,TNF	1184 (13)
enterotoxin B		biologic drug	Activated	3.026	0.000148	ALAS2,BDNF,BPGM,CCL11,CCL2,CCR6,CD40,CD80,CDR2,CSF2RA,CSF2RB,CXCL12,CXCL13,CXCR4,FBXO2,GPNMB,ICAM1,LIF,RSAD2,SLC25A37,SNCA,SRXN1,TNF	1272 (17)
PG3-Oc		chemical reagent	Activated	2.157	0.0257	DRAM1,EPHA2,FAS,GDF15,JUND,MET,NDRG1,TP53INP1
DDP-38003		chemical reagent	Activated	2.236	0.000576	ICAM1,IL31RA,IRF8,ITGAM,LY86
PARPBP		other	Activated	2.111	2.7e-05	COL8A1,ELN,EMB,KRT7,PLOD2,REN,SPON1,SPON2,TIAM1,TIMP1,TNC
lenalidomide		chemical drug	Activated	2.425	2.75e-10	AJAP1,AUTS2,BLNK,CASP1,CAV2,CD38,CD68,CEBPA,CEMIP2,CEP72,CITED2,CTTNBP2,DHTKD1,DOCK4,DOK4,DTNA,ENO1,FKBP11,FN1,FZD10,FZD4,FZD5,FZD7,GABRB2,GPR68,IFI6,IFIH1,IFIT3,IGF2BP3,IGSF11,IKZF1,IRF8,ITPR1,KIF16B,KLRC4-KLRK1/KLRK1,LHFPL2,LIMA1,LRP1,MAN1C1,MAP2,MGLL,MRS2,NEK6,NFATC1,NUDCD1,PLOD2,PNP,PROS1,PTPRC,RASSF4,RFC3,RGS1,RGS16,RORC,RTP4,SCN9A,SEMA5A,SHISAL1,SPSB1,STAMBPL1,TCF4,TET1,TLR4,TNF,TNFSF13B,TR…	1044 (19)
salmonella minnesota R595 lipopolysaccharides		chemical - endogenous non-mammalian	Activated	3.943	2.27e-07	ACSL1,AXL,BCL3,CCL2,CD38,CD80,CD86,CEBPD,CFLAR,CMPK2,CXCL13,EDNRB,EGR1,FOS,FOSB,FOSL1,GDF15,ICAM1,IFIT2,IL1A,IRF8,ITPR2,JUN,MCM2,MEFV,MET,MKI67,MT1A,PILRA,RSAD2,SAMHD1,SERPINB2,SERPINE1,TFEC,TLR2,TNF,VCAM1	941 (16)
MC2580		chemical reagent	Activated	2.224	0.00276	ICAM1,IL31RA,IRF8,ITGAM,LY86
tetrabromobisphenol A		chemical toxicant	Activated	4.707	1.23e-09	CCL11,CCL2,CCR2,COL12A1,COL15A1,COL3A1,COL5A1,EGF,IL13,ITGA1,ITGA2,ITGB3,JUN,LOX,LTBP1,SMAD7,SNAI1,TGFB1,TGFB2,TGFBR2,TGIF1,THBS1,THBS2,TIMP1,TIMP2,TNF	1236 (22)
OICR-9429		chemical reagent	Activated	2.441	0.00203	BIRC5,CCNA2,CDK1,E2F1,FOXM1,MCM2
1,1-diarylethylene-diammonium derivative		chemical reagent	Activated	4.69	1.16e-06	AURKB,BIRC5,BST2,CCL2,CCNA2,CDK1,CENPA,DDX60,FAS,FOXM1,GTSE1,HERC6,ICAM1,IFI44,IFIH1,IFIT1,IFIT2,IFIT3,IRF7,PARP14,PARP9,SP110
RETNLB		other	Activated	4.16	5.45e-07	CAMK2B,CCL2,CCN4,CCR1,CCR2,CCR5,CD86,DNER,E2F7,ELN,FABP4,FN1,FRZB,HEY1,IL13,IL4R,IRS1,MAP3K6,MID1,MMP2,STK17B,TGFB1,THBS4,TIMP1,TINAGL1,TLR2,UBE2C,WNT5A	1005 (17)
RNY3		other	Activated	2.714	0.000271	DDX60,EPSTI1,IFI44,IFI44L,IFIT1,IFIT3,LY6E,RSAD2,RTP4,SERPING1,SIGLEC1
MEG3		other	Activated	2.148	0.0253	CDH1,FN1,GDF15,HIF1A,JUN
JAK		group	Activated	2.335	0.000175	CCL2,CD209,CD40,CDH2,EIF2AK2,FBXO32,HIF1A,IFI6,IFIH1,IFIT1,IFIT2,IFIT3,PTGER4,RIGI,RSAD2	911 (19)
Creb		group	Activated	2.55	2.84e-08	ADCY8,ADM,ANK3,AREG,ARG1,BCL2L15,BDNF,BMP6,C3AR1,CACNA1C,CASP1,CCN4,CD14,CD5L,CD80,CDK5RAP2,CEBPA,CEBPD,CFLAR,COL8A1,CSF1R,CYP17A1,CYP51A1,DES,DUSP4,EGR1,EPHA3,ETV5,FAS,FCER1G,FHDC1,FLNB,FOS,FOSB,FOSL1,GDPD3,GIMAP8,GJA1,GPR85,HPGD,IER3,INHA,ITGAM,JUN,LDLR,LEP,MBP,MCM3,MITF,MMP1,MMP2,MUC4,MUC5B,NR4A3,NTS,OSBPL3,PCK1,PCOLCE,PDE3B,PDYN,PENK,PFKFB4,PLAT,PPARGC1A,PRG4,PRKAA2,PRKCA,PSMC3IP,PTHLH,RET,RH…	1322 (25)
G protein alpha i		group	Activated	4.176	6.3e-08	ADAMTS9,C1R,C1S,C4A/C4B,CD274,CEBPD,CMKLR1,FCGR2B,FLNC,FOS,FOSL1,FOSL2,IFIH1,IFIT3,LDLR,LIF,NR4A3,PTHLH,RIGI,RSAD2,SERPING1,SPHK1,STAR,TGM1,THBS1,TIMP1,TNFRSF12A,USP18	1104 (18)
SYK/ZAP		group	Activated	2.433	0.00417	CDC20,E2F8,ETV5,FOXO1,ICOSLG/LOC102723996,MMP1,NFATC1,TIMP1,TNF,VCAM1,VEGFC	1271 (22)
PI3K (complex)		complex	Activated	2.286	1.58e-13	ABCA1,ABCC4,ADAM12,ADAM28,ADRB2,ALOX5AP,BIRC3,BIRC5,CCL2,CCND2,CCR1,CD274,CD44,CD86,CDH1,CDH2,CDKN2B,CFLAR,CXCR4,DAPP1,DLL4,E2F1,ETS1,FABP5,FBLN5,FBXO32,FN1,FOS,FOSL1,FOXO1,FRY,FUT7,GATA3,GCG,GCLC,GCLM,GJA1,GLI2,HIF1A,HK2,HMGCR,ICAM1,IFIT1,IGF1R,IL17F,INHA,ITGAM,ITGB2,JUN,KLF2,LCN2,LEP,LHCGR,LSP1,LTBP2,MAP2,MITF,MMP1,MMP14,MMP2,MRC1,MTHFD2,MUC4,NFATC1,NOX4,NQO1,PDCD4,PIK3CG,PLB1,PMEL,POSTN,PRKAR2…	1294 (21)
Tgf beta		group	Activated	4.369	2.53e-21	ABCA1,ABCB1,ABCC1,ACKR2,ADAM12,ALDH1A1,ARHGAP45,ARID3C,ATOH8,AXL,BASP1,BGN,BHLHE40,BHLHE41,BIRC5,BMAL1,BNIP3,BST1,CASP1,CCL11,CCL2,CCND2,CCR2,CCR7,CD209,CD274,CD300LB,CD36,CD53,CDH1,CDH11,CDH2,CDKN2B,CFLAR,CHST11,CLU,COL12A1,COL3A1,COL5A1,COL6A2,CSF1,CSF1R,CTSK,CX3CR1,CXCR4,DAB2,DCN,DLX2,ENTPD1,FBLN2,FGF10,FGF2,FN1,FOS,GATA3,GCLC,GLI2,GPR55,GRID2,HEY1,HEY2,HIF1A,ID2,IGFBP3,IGFBP4,IGFBP5,IL13,IL16…	1408 (19)
ERK1/2		group	Activated	3.099	8.14e-15	ABCA1,ALPL,ANGPT2,APH1B,AREG,ARRB1,ASAH1,B2M,BDNF,BIRC3,C3,CACNA1C,CAT,CCL11,CCL2,CCL26,CCN4,CCND2,CCR7,CD40,CD44,CD80,CD86,CDK1,CEBPA,CFLAR,COL3A1,CXCR4,CYP17A1,DUSP4,E2F1,EGR1,EMCN,ENO1,ESR1,ETS1,F3,FABP4,FGF2,FGFR2,FKBP5,FN1,FOS,FOSB,FOSL1,FOXO1,GJA1,GRK5,HK2,HMGA1,HPGD,ICAM1,IFIT1,IGF1R,IGFBP3,IL1A,ITGA2,ITGB3,JUN,JUND,KIF2C,LDLR,LEPR,MAP4K1,MAPK8IP1,MMP1,MMP2,NOX4,NR4A3,PDGFRA,PFKFB4,PLAU,PL…	1456 (21)
P38 MAPK		group	Activated	5.929	1.06e-13	ABCA1,AGER,ANGPT1,ARG2,BDNF,BGN,BIRC5,BNIP3,CCL11,CCL2,CCL26,CCND2,CCR7,CD1D,CD36,CD40,CD44,CD46,CD80,CD86,CEBPA,CEBPD,CFLAR,COL3A1,CTSK,CXCL12,CXCR4,DES,DIO2,DUOX2,EDNRB,EGR1,F3,FABP4,FAS,FBXO32,FGF10,FGF2,FN1,FOS,GCG,GCLC,GDI1,GJA1,GOLGA2,HIF1A,HOMER1,HP,ICAM1,IER3,IGFBP5,IL13,IL1A,IL1RL1,IRF7,ITGA4,ITGAM,ITGB2,ITGB3,ITGB4,JUN,KLF5,LAMA3,LEP,MITF,MMP1,MMP2,MUC5B,MYH2,NFATC1,NFATC2,NR4A3,PCK1,PL…	1127 (16)
TCR		complex	Activated	3.251	1.94e-09	ABLIM1,ADM,BATF,BCAT1,BCL3,BIRC3,CCR1,CCR2,CCR5,CCR6,CCR7,CD38,CD4,CD44,CD5,CDH1,CFLAR,CISH,CXCL13,CXCR4,CYTIP,EGR1,ENO1,ETV5,F5,FAS,FOS,GADD45G,GATA3,GRM1,HIF1A,IFI44,IFI44L,IFI6,IFIH1,IFIT1,IFIT2,IFIT3,IL12RB2,IL13,IL16,IL18R1,IL1RL1,IL4R,IL7,IRF7,ITGB7,JUN,KLF2,LAT,LCK,LCP2,LDHB,LIPA,MAF,MAP3K8,MX2,NFATC1,NFATC2,PASK,PDCD1,PDCD4,PDE3B,POMC,PTK2B,PTPRC,RASGRP1,RGCC,RIGI,RSAD2,SELL,SLC1A5,SMAD7,…	1217 (16)
C4BP		complex	Activated	2.236	0.00137	CYP51A1,HMGCR,HMGCS1,MSMO1,MVD
STAT		group	Activated	2.241	0.000369	AGT,CASP1,CEBPD,CISH,CRP,EIF2AK2,FOS,IL6ST,LIPE,MMP1,POMC,SMAD7,TIMP1,TNF	1022 (14)
Rb		group	Activated	2.299	9.64e-05	AURKB,BIRC5,BUB1,CCL2,CCNA2,CDC6,CDCA3,CDH1,CDK1,CDT1,CRYAA/LOC102724652,DLX2,E2F1,E2F2,F3,FGFR2,FOXM1,MCM3,MCM5,MCM7,POLD1,PPARGC1A,PTTG1,TOP2A	906 (14)
IFN alpha/beta		group	Activated	4.011	1.96e-07	AXL,CCL2,CCR2,CCR7,CD40,CD80,CD86,CXCL14,CXCL16,GAS7,IFIT2,IFIT3,IL20RB,IL7,IRF7,IRF8,ITGA2B,LY6E,MRC1,RSAD2,SLPI,TLR1,TLR2,TLR3,TLR5,TLR7,TNFSF10,TNFSF13,TNFSF13B	946 (16)
Pkc(s)		group	Activated	3.529	6.08e-11	ABCA1,ACO1,ADM,AQP2,AQP3,ARG2,BDNF,CACNA1C,CCL2,CCR2,CCR5,CD36,CD4,CDC6,COL3A1,CXCR4,DES,DMD,EGR1,ELAVL4,F3,FABP4,FAS,FGF2,FN1,FOS,FOSL1,GRHL3,HIF1A,HMGCR,HOXA7,HPGD,ID2,IRS1,ITGA5,JUN,KCNJ2,LHB,LIPA,MAFK,MAOB,MMP1,MMP2,MSR1,NOX4,NQO1,NR1D1,NR4A3,POU2F2,PPP1R15A,PRKCA,PTPRE,PTPRN,SCARB1,SERPINE1,SLC6A4,STAR,STC1,STC2,TGFB1,TGM1,TNF,VCAM1,VDR,XIAP	1063 (15)
CD3		complex	Activated	2.947	1.41e-08	ACTG2,ALAS1,ANXA1,AQP3,ARHGDIB,ATP5F1C,BATF,BIRC3,BIRC5,BST2,C1R,C2,CCND2,CCR1,CCR2,CCR5,CCR6,CD274,CD4,CD44,CD5,CD53,CD80,CD86,CDK1,CDK7,CFLAR,CHRNA5,CISH,CLIP1,CTSW,CXCR4,DHRS4,DOCK2,EBI3,EBP,EDIL3,ELK3,EPHB1,ETS1,EWSR1,FAS,FCER1G,FDPS,FOS,FUT7,FYB1,GATA3,GLDC,GRM1,HIF1A,HIVEP3,HMCN1,HMGN2,HOMER2,HSPE1,ICAM1,IFIT1,IGFBP5,IL12RB2,IL13,IL16,IL18R1,IL1A,IL1R1,IL1RAP,IL23R,IL2RB,IL4I1,IL4R,IRF8,ITG…	1083 (19)
NFkB (family)		group	Activated	4.835	4.99e-07	ASIC1,BIRC5,CASP1,CCL2,CCR7,CFLAR,CXCL12,DRAM1,ESR1,F3,FBXO32,FN1,GSDMD,ICAM1,IL13,IL17F,IL18,IL1R1,LIPE,MBP,MMP2,NCAM1,NLRP3,NOX4,PLAT,PLAUR,RRM2,SNAI1,TGM2,TIMP1,TNF,TNFSF10,VCAM1	1131 (18)
TGFBR		group	Activated	2.646	0.000845	CD44,CDH11,MMP1,NOX4,SNAI1,TNFSF11,WNT5A	1141 (19)
Fibrinogen		complex	Activated	2.151	0.000107	BCL3,CCL2,CD40,F3,FCGR3A/FCGR3B,ICAM1,ITGAM,MMP14,TLR2,TNF	1172 (17)
IL1		group	Activated	5.214	1.32e-17	ADAMTS5,ADRB2,AKR1C1/AKR1C2,AQP2,AREG,BDNF,BHLHE40,C2,C3,CASP1,CCL2,CCR6,CCR7,CD40,CEBPD,CFB,CHI3L1,CLEC7A,CP,CRP,CSF1,CSF1R,CSF2RB,CTSC,CTSL,CYP17A1,CYP27A1,DCN,EGR1,F3,FAS,FGF7,FN1,FOS,FZD5,GDF15,GDNF,GGT1,GJA1,HGF,HIF1A,HMGCR,HP,ICAM1,IGF1R,IL1R1,IL1R2,IL1RL1,IL2RB,IL4R,IL7,ITGAM,ITGB2,JUN,KITLG,KYNU,LAMB1,LAMB2,LDLR,LEP,LIF,LIPC,LOX,LRAT,LRP1,LYZ,MMP1,MMP2,MTTP,NFATC2,NRG1,NRP2,NTRK1,PANX1,PD…	1436 (18)
Jnk		group	Activated	3.428	1.08e-11	ABCA1,AGER,AGT,ASAH1,BIRC3,BIRC5,BMF,CCL11,CCL2,CCR7,CD209,CD40,CD44,CD80,CD86,CDH1,CDH2,CELF2,CFLAR,COL3A1,CXCL12,CXCR4,EGR1,ETS1,F3,FABP4,FAS,FBXO32,FN1,FOS,FOSB,GDF15,GDNF,GJA1,ICAM1,IL13,IL1A,ITGA4,ITGB7,JUN,JUND,LHB,MMP1,MMP14,MMP2,MRC1,MRC2,NCF1,NOX4,NQO1,PLAT,PLAU,PLAUR,PLSCR1,POSTN,RAD51,S100A12,SERPINE1,TGFB1,TGFBR2,TGM2,TIMP1,TINAGL1,TNF,TNFRSF12A,VCAM1,XIAP	1147 (16)
Calcineurin protein(s)		complex	Activated	2.281	0.00419	BDNF,CKM,EGR1,FGF18,FOS,ITPR1,KCNQ3,LIN7A,LIN7B,NFATC2,NR4A3,PPARGC1A,PVALB,SERPINE1,SLC8A1,TNF,TNNI3,TRPC6	1037 (22)
JAK1/2		group	Activated	3.297	0.000151	BAIAP2,CA12,CAMKV,CCL2,EIF2AK2,GLDC,IRF7,KCNF1,KCNG1,LMO7,NPTX1,PLAC8,PSD,PTK2B,RGS14,RPRML,RSAD2,RSPO2,SLC17A7,THPO,TNF	465 (7)
Vegf		group	Activated	2.152	8.19e-34	ABCB1,ACKR4,ADGRF5,AKAP12,ALOX5AP,ANGPT2,ANGPT4,ANGPTL2,ANPEP,ARHGAP18,ARHGAP22,AURKB,BIRC5,BIRC7,BMAL1,BUB1,BUB1B,C1QTNF1,CALCRL,CASP1,CD40,CD44,CD46,CDC20,CDC45,CDC6,CDH1,CDK1,CFLAR,CHI3L1,CHST7,CIDEA,CLCF1,CRLF1,CRTAC1,CXCL12,CXCR2,CXCR4,DENND2D,DIO2,DLL4,DOK4,DPF3,DRD3,DTYMK,DUSP4,DUSP6,EBP,EDA,EFNA1,EGR1,EHF,ELN,EMCN,ENPP2,ENTPD1,EPHA4,EPHX4,ESM1,ETS1,ETV5,F3,FABP4,FAS,FGF2,FKBP5,FLT4,FN1,FO…	1084 (20)
Smad2/3		group	Activated	2.359	0.00869	BIRC5,CCL2,CD274,CDKN2B,FUT7,GATA3,HMCN1,NOX4,RORC,RUNX2,RUNX3,S100A4,SERPINE1,SMAD7,TGM2,TMEFF1,TNC,WNT10B	1149 (23)
IL-1R		group	Activated	4.742	7.57e-07	AREG,COL3A1,EREG,FAS,FGF2,HGF,ICAM1,IGFBP3,IGFBP4,IL1A,IL6ST,IL7,MMP1,MMP14,PDCD1,PLAU,PLAUR,SERPINB2,SERPINE1,TIMP1,TNF,TNFRSF11B,TNFRSF1B	1245 (18)
Akt		group	Activated	2.806	7.97e-17	ADM,AMOT,ANGPT1,ANKRD1,AQP3,BHLHE40,BIRC5,BMF,CCL2,CCND2,CCR7,CD274,CD36,CD44,CDH1,CDH2,CDK1,CDKN1C,CFLAR,CIDEA,COL3A1,CP,CXCL12,CXCR4,DLL4,E2F2,ERAP1,ESR1,EXT1,F3,FABP4,FAS,FBXO32,FKBP5,FN1,FOS,FOSL1,FOXM1,FOXO1,GCNT4,GLI2,GXYLT2,HIF1A,HK2,HPGD,IER3,IGF1R,IL13,IL17F,IL1R1,IL2RB,JUN,KL,L1CAM,LAMA3,LAMB2,LAMB3,LAMC2,LCN2,LEP,LHCGR,MAGT1,MAP2,MGAT4A,MLXIPL,MME,MMP14,MMP2,MSI1,MUC1,NBN,NCEH1,NDRG1,N…	1446 (21)
Hsp90 (family)		group	Activated	2.697	0.00126	ABCC1,ACSL4,AXL,CCND2,CD4,CDK1,CLU,COL3A1,DLG4,DNAJB1,ESR1,FN1,FOXM1,GJA1,HIF1A,KCNJ11,LCK,LYN,SLC6A4,SNAI1,SYP,TNF,ZFAND2A	1349 (22)
NCF1	1.47	enzyme	Activated	2.418	0.000114	ALOX5AP,CD14,CD44,F3,FN1,ICAM1,IFIH1,IL12RB2,RIGI,SERPINE1,TGFB1,THBD,TNF	892 (15)
NPM1		transcription regulator	Activated	4.946	9.56e-17	ADAM8,AKR1C1/AKR1C2,CCL2,CDH11,CEBPA,COL12A1,COL5A1,COL6A2,CSF1,CSF1R,CYP27B1,DLL1,DNAJB2,E2F1,EBI3,ECM1,EDIL3,EGFL7,EGLN3,EGR1,ETS1,F3,FAM110C,FN1,FOXC2,FOXM1,GJA1,HDAC9,HOXA5,HOXA7,HOXB5,ICAM1,ICOSLG/LOC102723996,IGFBP3,IGFBP5,IL1A,IL31RA,IL6ST,IL7,JUN,LAMC2,LIF,LOX,MMP2,NAV3,NR1D1,NTRK2,NUAK1,PCOLCE2,PLOD2,PMEPA1,PTHLH,PTK2B,S1PR2,SEMA5A,SEMA6A,SERPINE2,SERPINF2,SLC6A8,STC1,TNF,VEGFC,WNT5A	1370 (22)
NfkB1-RelA		complex	Activated	2.966	0.00169	CCL11,CCL2,DUOX2,ICAM1,IRF8,LCN2,MMP1,MMP2,MUC5B,NOD1,RGS16,TNF,TNFRSF11B,TNFSF11,VCAM1	413 (7)
PDGF BB		complex	Activated	3.848	8.23e-28	ABCA1,ACAT2,ADD3,ADM,ADRA1D,ADRB2,AKAP12,AKR7A2,ARAF,AREG,ARG2,ASIC1,AVPR1A,BCL3,BDKRB1,BDKRB2,BHLHE40,BMP6,C3,CALD1,CAV2,CCL2,CD44,CDK1,CDO1,CEBPD,COL12A1,COL18A1,COL3A1,COL5A1,CP,CSF1,CSF1R,DAB2,DCN,DUSP6,EDNRB,EGR1,ELOVL2,ENPP1,EREG,ETS1,F3,FBLN5,FGF2,FGF7,FHL2,FMO1,FN1,FOS,FOSB,FOSL1,FOXC2,FRZB,FXYD5,GDF15,GDNF,GFPT2,GHR,GJA1,GPR183,HMGCR,HMGCS1,HOMER2,IER3,IGF1R,IGFBP4,IL1RL1,ITGA5,JUN,LAMB2…	1381 (21)
PDGF-DD		complex	Activated	2.236	0.163	CLU,FGF2,PDE1B,PDGFRA,TNFRSF12A
meds433		chemical reagent	Activated	2.058	3.92e-08	ADD2,AMMECR1,ARHGEF40,BMP6,CALCRL,CDCP1,CDH1,CFH,COL24A1,ECM1,EPCAM,EREG,FAS,GDF15,GPT,HCK,ITGAX,ITGB7,MAP1A,MMP2,NFIA,OSCAR,RGS18,RNASE1,RYR3,SERPINE1,SPTBN2,STAB1,TFEC,TGM2,TP53INP1,TREML2,TRIM29,WNT5B	435 (7)
Smad2/3-Smad4		complex	Activated	2.939	0.000407	AREG,CDH1,CDH2,CDKN2B,CXCR4,GLI2,IGFBP3,IGFBP5,IRF7,KL,MMP2,NOX4,SERPINE1,SMAD7,SNAI1	1002 (19)
Ap1		complex	Activated	3.59	6.92e-08	AREG,BDNF,C3AR1,CCL2,CCNA2,CD40,CD44,CHRD,CLU,CXCL12,DLX5,DUSP6,ETS1,F3,FABP4,FAS,FN1,FOS,FOSL1,HPGD,ICAM1,IGFBP3,IL13,IL17D,IL1A,ITGA2,JUN,KLF9,LHCGR,MET,MMP1,MMP14,MMP2,MSR1,NDRG1,NQO1,PCK1,PLAU,PLAUR,RRM2,S100A4,SERPINE1,SLC8A1,TGFA,TGFB1,TIMP1,TLR4,TNF,TNFRSF8,UTRN,VCAM1,VDR	1274 (22)
Ige		complex	Activated	4.944	1.11e-24	ACSL4,ACTN1,ADAM8,ADAMTSL4,ALAS1,ANXA1,AQP3,AREG,ARG1,ARRB1,BAIAP2,BCAT1,BCL3,BIRC5,C3,CARD11,CCL11,CCL2,CCND2,CCR5,CD40,CD53,CD80,CD86,CEBPA,CHST11,CHST8,CISH,CLCF1,CLEC7A,CMPK2,COBLL1,COL18A1,CTSK,CXCL16,DUSP4,DUSP6,EBI3,EGR1,ETV5,FAS,FCER1A,FCER1G,FCGR1A,FCGR2B,FGD2,FHL2,GDF15,GSN,HAVCR2,HDC,HIVEP3,ICAM1,IER3,IL13,IL1A,IRAG2,ITGA5,ITGAX,ITK,JAK2,LAMA5,LCP2,LIF,MALT1,MAP3K8,MMD,NABP1,NCF4,NFATC…	1320 (17)
palbociclib		chemical drug	Activated	2.742	7.29e-05	ADM,ANGPT1,B2M,CD274,DDX60,E2F1,EGR1,FOXM1,ID2,IFI44,IFIT1,IGFBP3,IL6ST,IRF5,IRF7,JUN,LIF,MKI67,OLR1,PPP1R15A,RHOB,RIGI,TIMP2,TK1,TNFSF4,UBE2C,USP18	1280 (24)
2,2',4,4'-tetrabromodiphenyl ether		chemical reagent	Activated	2	0.0742	CHI3L1,LCN2,MARCO,STAR
NB73		chemical reagent	Activated	3.144	3.76e-07	AURKB,BIRC5,CAMK2B,CAV2,CCNA2,CDK1,CENPA,DNM1,EGF,ESR1,FOS,FOSB,FOXM1,GJA1,GTSE1,PAK1,PIK3R5,PLCG2,PRKCA,PTK2B,RPS6KA3,TGFA,VAV1
fluoromethyl 2,2-difluoro-1-(trifluoromethyl)vinyl ether		chemical toxicant	Activated	2.008	0.00193	CD44,CDO1,CLU,FGB,GPNMB,HNMT,IL1RL1,LGALS3,NQO1,TIMP1,TNFRSF12A
PPARA:RXRA Coactivator		complex	Activated	2.404	2.18e-05	ABCA1,ACOX1,ACSL1,AGT,ALAS1,ANKRD1,CD36,FHL2,G0S2,GLIPR1,HMGCR,HMGCS1,PLIN2,RGL1,SLC27A1,TRIB3
NFkB (complex)		complex	Activated	6.419	6.97e-16	ABCB1,ADAMTS9,ADM,ADRA2C,AGER,AGT,ALDH1A3,ANKRD1,AQP1,BATF,BCL11A,BCL3,BDNF,BEX1,BIRC3,BIRC5,C1R,C3,CASP1,CASP7,CCL11,CCL2,CCND2,CCR2,CCR7,CD274,CD36,CD40,CD44,CD80,CD86,CDH1,CEBPD,CFB,CFLAR,CFTR,CLCF1,CLU,COL18A1,CRP,CSF1,CXCL12,CXCR4,DRD2,E2F7,EDNRB,EFNA1,EGR1,EHF,ENPP1,EPCAM,ERAP1,ERAP2,EREG,ETS1,F3,FABP5,FAS,FCGR1A,FGF1,FGF2,FN1,FOS,G0S2,GATA3,GCH1,GCLC,GDF15,GDNF,GFPT2,GLA,GLI2,GPR34,GRK5,HD…	1247 (15)
LDL		complex	Activated	2.241	1.73e-22	ABCA1,ARG2,AXL,BHLHE40,C3,CAMK2B,CASP1,CASP10,CASP7,CBS/LOC102724560,CCL2,CCR2,CCR7,CD36,CD40,CD68,CD80,CDK1,CFLAR,CTSK,CX3CR1,CXCL13,CYP11A1,DLL4,EDNRB,EGR1,EMB,F3,FABP4,FAS,FBN1,FCGR1A,FCGR2B,FDPS,FOS,FOSB,G0S2,GCLC,GCLM,GPR183,GPX1,HIF1A,HK2,HMGCR,HSD17B7,HSPA6,IBSP,ICAM1,IFIT2,IGF1R,IGFBP3,IGFBP4,IL10RA,IL18,IL1A,INSIG1,IRAK3,IRF7,ITGB3,ITPR1,ITPR2,JAK2,JUN,LAMB3,LDLR,LIMS1,LRP1,MKI67,MMP1,MM…	1453 (19)
Ifn gamma		complex	Activated	2.622	6.01e-05	AGT,CASP1,CCL2,CD86,CHI3L1,CXCL16,EIF2AK2,ESR1,FAS,ICAM1,IFI44L,IGFBP4,IGFBP5,IRF8,JAK2,LGALS9,LIF,LY96,NR4A3,PCDH7,PCK1,TGFB2,TLR3,TLR4,TNF,TNFSF10,VSIG4	1022 (14)
Secretase gamma		complex	Activated	2.304	0.000682	BATF,CD86,CDH1,DTX1,HEY1,HEY2,IL17F,KCNE2,MME,RELN,RORC,SLC16A1	1160 (20)
SAA		group	Activated	2.692	0.00334	ARG1,CCL2,CSF1,F3,ICAM1,MMP1,MRC1,NLRP3,TFPI,TLR2,TNF,VCAM1	1094 (21)
Insulin		group	Activated	2.402	1.05e-16	ABCA1,ABCC8,ACLY,ACOT12,ACOX1,ACSL1,ACTA1,ADAM12,AEBP1,AGT,AGTR1,AGTR2,ALAS1,AQP9,ARG2,ARRB1,ASB4,BDNF,BIRC5,BMAL1,BPGM,CASP1,CAV2,CCL2,CD36,CD44,CDKN2B,CEBPA,CEBPD,CFLAR,CHRM1,CIDEA,CKM,COL18A1,COL3A1,COL5A1,CYB5A,CYP11A1,CYP17A1,CYP27A1,DBI,DGAT2,DLK1,DLX5,DUOX1,DUSP4,EGR1,ELOVL6,ENPP2,FABP3,FABP4,FBN1,FBP2,FBXO32,FGB,FGF2,FN1,FOS,FOSB,FOXC2,FOXO1,GATA3,GCG,GCLC,GFPT2,GLDC,GPLD1,GRB14,GREB1,HAP…	1553 (26)
NCOR-LXR-Oxysterol-RXR-9 cis RA		complex	Activated	2.138	0.0103	ABCA1,ABCG4,ARG2,CD36,CYP51A1,MLXIPL,PLTP,SCD
VitaminD3-VDR-RXR		complex	Activated	2.798	0.0279	CD14,CYP27B1,FOXO1,HSD17B2,IGFBP3,IGFBP5,IL1RL1,SEMA3B,TGFB2,THBD,TNFSF11
Nfat (family)		group	Activated	3.826	4.76e-06	ACP5,CALD1,CCL2,CD40,CFLAR,CTSK,DLG4,ESM1,FABP4,FAS,FGF18,HAVCR2,ICAM1,IL13,ITPR1,ITPR2,NOX4,OSCAR,PDCD1,PDE3B,PGM2L1,PLPP1,RGS3,RHOJ,SERPINE1,SMAD2,TGFB2,TNF,TNNI3,TRAF3,VCAM1	971 (19)
GC-GCR dimer		complex	Activated	2.949	0.00307	ADRB2,AGT,ANXA1,CD163,CDKN1C,HP,IL1R2,PCK1,PDK4,SLPI
BMS-690514		chemical drug	Activated	2.646	0.121	CDK1,CDKN1C,CTSH,HSPE1,MCM3,MCM5,MCM7
GPX8		enzyme	Activated	2	0.0298	CD44,CDH11,FN1,ITGB4
T3-TR-RXR		complex	Activated	2.056	8.76e-05	ADRB1,AKR1C1/AKR1C2,BCL3,CAMK4,CCNA2,DAPK2,ENO1,FOXM1,HP,KLF9,LDLR,MBP,PCK1,PDE3B,PPARGC1A,RAB3B,SCARB1,SLC16A3,UCP2
Interferon alpha		group	Activated	7.073	9.18e-21	A4GALT,ADA2,ADAM19,ALDH2,ANXA1,ANXA2,AQP3,AUTS2,AXL,B2M,BCL3,BST2,C3,C3AR1,CASP1,CCL2,CCNA2,CCND2,CCR1,CCR5,CCR7,CD1D,CD209,CD274,CD38,CD40,CD72,CD80,CD86,CDC20,CDH1,CES1,CISH,CLIC2,COL15A1,CSF2RB,CTSS,CYB561,DOCK2,DUSP6,E2F1,EIF2AK2,ENPP1,ENPP2,ENTPD1,EPSTI1,F3,FAS,FBLN2,FCER1A,FCGR1A,FCGR2B,FILIP1L,FKBP11,FOS,FOSL2,GATA3,GCLC,GIMAP4,GINS2,GNA15,HERC6,ICAM1,IFI44,IFI44L,IFI6,IFIH1,IFIT1,IFIT2,IF…	1101 (15)
ERK		group	Activated	4.345	7.16e-20	ABCA1,ACP5,ACSL5,ACTN1,ADGRG6,AGER,AGT,AREG,ARG2,AXL,BCAR3,BGN,BMF,CCL2,CCR1,CD1D,CDH1,CEBPD,CFLAR,CLDN4,CLU,COL3A1,CTSK,DIO2,DUSP4,EGR1,EIF2AK2,EPHA2,EREG,ESR1,ETS1,FABP4,FAS,FGF2,FN1,FOS,FOSL1,FOSL2,FOXO1,GCLC,GDF15,GK,GPRC5C,HEY1,HEY2,HMGA1,HOMER1,ICAM1,IER3,IL17F,IL23R,INPP1,IRS1,ITGA2B,ITGAM,ITGB2,ITGB3,JUN,KLF5,KYNU,LAMB1,LCN2,LDLR,LIF,MMP1,MMP14,MMP2,MUC1,NDRG1,PDK4,PECAM1,PLAU,POSTN,RGS4,…	1446 (20)
Retinoic acid-RAR-RXR		complex	Activated	2.408	0.0123	DLK1,DRD2,FGF10,HOXA5,HOXB5,IGFBP3,KLF2,LAMB1,MEIS2,MMP1,RET,TGFB2,TGM2
Salmonella enterica serotype abortus equi lipopolysaccharide		chemical toxicant	Activated	4.996	7e-10	ADAMDEC1,ADRB2,AREG,ARL5B,BIRC3,CCR7,CD274,CDK1,CDKN2B,CFB,CFLAR,E2F7,EBI3,EGR1,ELOVL7,EPM2AIP1,EREG,F3,FJX1,FOSL1,G0S2,GLA,HEY1,HOMER1,ID2,IFIT2,IL18,IL1A,KANK1,KCNJ2,MAP3K4,MAP3K8,MGLL,MMP1,NEDD4L,NLRP3,OSGIN1,PHLDA2,PIM2,PLAC8,PLAU,PLEKHF2,PTX3,RGS1,SERPINB2,SGPP2,STARD4,THBS1,TNF,TNFSF9,TNIP3,WNT5A	1188 (18)
KDM3A		transcription regulator	Activated	2.897	0.00775	ADM,CCL2,ETS1,FLNC,GDF15,GNG2,KLF5,LEP,PLOD2,SERPINE1,TNC,TNXB	790 (7)
CLEC4G		other	Activated	2.111	0.000176	AREG,ARG1,CSF1,FGF1,FGF10,FLT3,FZD4,GPT,MLF1,RUNX3,SFRP4,TGFB1,THBS4,TNF,VEGFC,WNT2,WNT2B,WNT9B
H1-6		other	Activated	3.153	0.044	ABCG4,AGTR1,B2M,BCL3,CD36,CDC6,CLIC3,DENND2D,DLG4,FDPS,FKBP4,FOS,GPM6A,ICOSLG/LOC102723996,KIF21B,MAN2B1,PCCB
ZBTB10		transcription regulator	Activated	5.653	0.000419	ADAM8,ANXA1,B2M,BIRC5,CCR7,CD1D,CD274,CD40,CD80,CD86,DTX3L,ESR1,FCER1G,HPSE,IFIH1,IFIT1,IFIT2,IFIT3,IL4R,LRP1,LY9,MALT1,NOD1,NR4A3,PARP9,PTPN22,RIGI,RTP4,SAMHD1,SASH3,SEMA7A,SERPINE1,TIGIT,TNF,TNFRSF8,TRAF3IP2	646 (11)
trypsin		group	Activated	2	0.0182	CDH1,ELN,F3,FOS,ICAM1
IL23		complex	Activated	3.057	0.00731	ACKR2,CCR2,CCR6,IL17F,IL23R,IL4I1,RORA,RORC,TLR2,TLR3,TLR4,TNF,TNFSF11	829 (18)
Tlr		group	Activated	2.855	0.0139	ARG1,C5AR2,CCL2,CCR7,CD40,CD80,CD86,CISH,CXCR2,GPR34,ICAM1,ID2,IRAK3,IRF7,LCN2,RGS1,RGS14,RGS16,RGS18,SPHK1,TNF,TNFSF13,TNFSF13B,WNT5A
ISGF3		complex	Activated	2.408	0.00146	EIF2AK2,HIF1A,IFIH1,IFIT2,IRF5,IRF7,RSAD2,TNFSF10
IFN Beta		group	Activated	4.5	3.94e-09	ANKRD22,AREG,ARG1,BST2,C2,C3AR1,CCL2,CCR7,CD163,CD22,CD274,CD40,CD80,CD86,CEBPD,CMPK2,CXCL14,DDX60,E2F1,EIF2AK2,ENPEP,ERAP2,EREG,FKBP5,FN1,HERC6,ICAM1,IFI44,IFI6,IFIH1,IFIT1,IFIT2,IFIT3,IL1A,INSIG1,IRF7,KMO,KYNU,LGALS9,MMP1,MS4A2,MX2,NELL2,OLR1,PELI1,PPP1R3B,PRKCA,QPRT,RALGPS2,RIGI,RSAD2,SAMHD1,SERPINE1,SLC16A6,SNAPC1,SPHK1,STAT4,TGFB1,THBS1,TLR3,TLR4,TLR5,TLR7,TLR9,TNF,TNFSF10,TNFSF18,TRAF3IP2,U…	913 (14)
ARID3B		transcription regulator	Activated	2.236	0.00137	CASP10,CASP7,TNF,TNFRSF1B,TNFSF10
ATP6AP2		transporter	Activated	2.205	0.0445	AGT,FN1,NOX4,TGFB1,TNF
HOXD8		transcription regulator	Activated	2.19	0.0125	ANGPT2,CCNA2,CDK1,NEFM,PROX1
PIMREG	-1.526	other	Activated	2.28	0.0105	ACLY,CDH2,CIDEB,IL17F,IL4R,MOGAT2,PLIN2,SNAI1,TNF
RHOJ	1.58	enzyme	Activated	2.646	2.33e-05	AKAP12,ANXA1,GSN,LRP1B,MCM2,MCM3,MCM5,MCM7,MYH9,PLAT,POLD1,PRIM1,PTN,RFC3
MRTFB		transcription regulator	Activated	4.102	3.69e-13	ABLIM1,ACTA1,ACTG2,ADM,AK5,ANKRD1,ARID5B,CACNA1C,CALD1,CAVIN2,CDC42EP3,COL3A1,COL4A5,COL5A2,CXCL12,CXCR4,DAB2,DDAH1,EGR1,EPHA7,EPX,FCN1,FILIP1L,FJX1,FLRT2,FN1,G0S2,HPGD,IGFBP5,ITGA11,ITGA2,ITGA5,LCN2,LIMCH1,LOX,LOXL1,LOXL3,MAFK,MAP2,MAPK13,MOGAT2,MYH10,MYH9,NRXN2,NUAK1,OSCP1,P2RY1,PDGFRA,POSTN,PTPRO,RAB27B,RPS6KA3,RPS6KA6,SCARB1,SERPINB10,SERPINB2,SERPINE1,SLC6A4,SLIT2,SLIT3,SLPI,SULF1,TGFB2,THBS…	460 (7)
CCDC3		other	Activated	2	0.00681	DGAT2,LEP,PLAT,THBD
E. coli serotype 0127B8 lipopolysaccharide		chemical - endogenous non-mammalian	Activated	2.759	9.98e-16	ADORA1,AIF1L,ALDH1L1,ANXA1,AQP1,AQP9,BDNF,CCL2,CD14,CD40,CHST11,CHST7,CHST8,CXCL12,CXCL16,CXCR4,DIO2,EDNRB,ELN,FGF1,FGF2,GDNF,GJA1,GLDN,GMPR,GNA14,GNAO1,GNG2,GPR146,GPR156,GPR158,GPR19,GPR85,HCAR2,IL17D,IL7,IRF5,JAK2,KLF2,LAMB2,LAMC2,LCN2,LGALS3,LIF,LOX,MAP3K8,MEFV,NTRK2,P2RY1,P2RY6,PANX1,PCK1,PCK2,PTX3,RSAD2,SEMA4A,SEMA7A,SLC7A5,SOD3,TGFBR2,TLR2,TLR3,TLR4,TNF,TNFRSF11B,TNFSF13B	1080 (14)
IFNL3		cytokine	Activated	2.596	0.0257	IFIH1,RIGI,RSAD2,TLR2,TLR3,TLR4,TNF,USP18
IFNW1		cytokine	Activated	2.449	0.0346	CD40,CD80,CD86,IFIH1,STAT4,TLR3
SLC22A5		transporter	Activated	2.53	0.00402	ACADVL,BMP6,COL3A1,IGFBP3,ITGB7,LTBP1,PLAU,TGFB1,TGFBR2,TNF
Fcer1		complex	Activated	2.979	5.75e-06	CCL2,CD4,CFLAR,CSF1,DUSP6,FCGR2B,FOS,IFIT2,IL13,IL16,ITPR1,JUN,KMO,LIF,MRC1,NFATC1,NFATC2,S1PR2,SPHK1,TNF,TNFSF4,TNFSF9	1246 (19)
IFNL2		other	Activated	2.425	0.00783	CCR5,CD4,CXCR4,IFIT1,IRF7,RSAD2	748 (10)
SLC15A4		transporter	Activated	3.624	2.85e-12	ANXA1,ANXA2,CCL2,CCNA2,CD274,CD72,CDC20,DOCK2,ENPP1,ENTPD1,EPSTI1,FILIP1L,FKBP11,FOS,GINS2,IFIT1,IFIT2,IFIT3,IL1R1,IRF7,ITGAM,LGALS3,LOXL1,MCM3,MCM5,MMP2,MSR1,MTHFD2,MYOF,NUSAP1,PBK,PLAUR,RAD51AP1,REXO2,RGS1,RGS10,RIGI,S100A6,SDF2L1,SLPI,ST6GAL1,STC2,TIGIT,TLR7,TNF,TNFAIP6,TPBG,USP18,VCAM1	840 (17)
CLEC1B		transmembrane receptor	Activated	2.63	0.000246	CXCL12,IL7,LCP2,PLCG2,SYK,THPO,TNC	487 (12)
cis-urocanic acid		chemical drug	Activated	2.619	0.0166	AKR1C1/AKR1C2,GLRX,IGFBP3,KCNK1,NCF2,SERPINB2,TNF
STAT1/3/5 dimer		complex	Activated	2.137	0.000118	BCL3,CEBPD,CHI3L1,CISH,CRP,FOS,IL6ST,MMP1,PLAU,POMC,TIMP1
HMG20A		transcription regulator	Activated	6.639	7.54e-24	ACSS2,ADM,AXL,CD44,CDH1,CLDN12,CLU,CSF1,CYP51A1,DCN,DHCR7,EBI3,ECM1,ELN,EREG,F3,FDPS,FGF2,GCH1,HMGCR,HMGCS1,HSD17B7,IGFBP3,IGFBP4,IRF7,ITGA2,ITGA5,JUN,LDLR,LIF,LY6E,MGP,MMP14,MVD,NSDHL,OSMR,PDGFRB,PLAUR,POSTN,PTPRE,RGS16,RTP4,SEMA3B,SERPINE1,SLIT3,SNAI1,SPHK1,SQLE,STARD4,TGFB1,TGM2,THY1,TIMP1,TLR3,TNFRSF11B,TNFRSF12A,TRIB3,VCAM1,VEGFC	997 (13)
DOCK8	2.443	other	Activated	2.357	0.00257	CCND2,CD40,CITED2,CMPK2,DAB2,HDC,IFIT2,IFIT3,IL18,IRF7,PELI1,PLAT,RGS1,RSAD2,TCF4,TLR3,TNF,USP12	301 (7)
SERPINA6		other	Activated	2.324	4.61e-14	ABCA1,ABCC4,ACOX1,ADCY4,AGTR1,BDNF,CACNA1C,CACNA1D,CCND2,CDKN2B,CHRD,CREB3L1,CYP11A1,CYP21A2,CYP27A1,CYP51A1,DCN,DHCR7,EBP,FDPS,FRAT1,FZD5,FZD9,GRIA4,GRIN2C,HHIP,HSD11B2,HSD17B7,INSIG1,LDLR,LIPE,LRP2,LTBP1,MICOS10-NBL1/NBL1,MRAP,MSMO1,MVD,NCEH1,NFATC1,NKD1,PLCB4,POMC,RAC2,RENBP,SC5D,SCARB1,SCP2,SFRP2,SFRP5,SMAD2,SQLE,STAR,STARD13,STARD4,STARD8,TGFB1,TGFB2,THBS1,TIAM1,TM7SF2,WNT2B,WNT4,WNT5A,WNT6	1460 (22)
ORAI1		ion channel	Activated	2.2	0.103	ATP6V0D2,CTSK,NFATC1,OSCAR,TNF
LLGL2		other	Activated	2.333	0.0105	ANKRD1,AXL,ETV5,ITGB2,NDRG1,SERPINE1,SLIT2,TGFB2,TOP2A
bee venom		chemical - endogenous non-mammalian	Activated	2.35	2.98e-06	AREG,CNNM2,CYTIP,DNAJB1,FOSB,FYB1,GPR35,ICAM1,IL4I1,ITGA5,JUN,KIFC1,KLF2,LCP2,MAP3K8,MEFV,MKI67,MYH9,NLRP3,NUPR1,NUSAP1,PPP1R15A,RGS1,SERPINB2,SPAG9,TAMALIN,THBD,TNF,TNFAIP2,TOP2A	890 (10)
ADAMTS18	2.807	peptidase	Activated	2.377	0.000176	CLDN4,COL4A6,COL8A1,FGFR2,GATA3,ITGB4,ITGB7,LAMA3,LAMB3,LAMC2,LTBP2,SCUBE3
KDM6A		enzyme	Activated	2.228	0.0289	ARHGDIB,CD274,CFI,ENO3,GAL,GC,GDNF,ICAM1,IL13,IRAK3,PKD1L2,VCAM1
SOX11		transcription regulator	Activated	2.062	0.00109	ADAMTS5,ASPN,BST2,CCL11,CCL26,CD52,CD86,CP,CSF2RA,CXCR4,DPYSL3,EGR1,FAS,GPR34,HMGB3,HS3ST1,IFIH1,IL1RL1,IL6ST,ITGA4,LCK,LGALS9,MEX3A,MSI2,NTN1,PAG1,POSTN,PRRX1,RUNX2,SLCO5A1,ST8SIA2,TIAM1,TMSB15A,TNXB,TP53INP1,VASH2,WNT4	886 (7)
TASL		enzyme	Activated	2.713	0.000118	CCL2,CD274,EPSTI1,IFIT1,IFIT2,IFIT3,RIGI,TNF,TNFAIP6,USP18,VCAM1	451 (8)
LOXL3	-1.285	enzyme	Activated	2.207	0.00276	CDH1,DERL3,PRRX1,SNAI1,STOX2
IFNA17		cytokine	Activated	2.433	0.0154	CD274,CD86,CHRM4,EIF2AK2,IFIH1,STAT4
ETV2		transcription regulator	Activated	2	0.00681	EMCN,RHOJ,SOX18,TEK
ITGBL1	3.249	other	Activated	2	0.000269	CD44,CDH11,ITGBL1,TNFSF11	1018 (7)
HMGXB4		other	Activated	2.828	0.0059	AHNAK,CD274,CFLAR,ICAM1,IFIH1,PARP14,TGM2,TNFAIP2
CGAS		enzyme	Activated	3.334	0.00683	ARG1,CD274,DDX60,ERAP1,IFI44,IFI44L,IFIT1,IFIT2,IFIT3,IL1A,IRF7,RSAD2,TNF,USP18	634 (14)
SH3TC2	-1.058	other	Activated	4.123	7.22e-09	AACS,ACLY,ACSL1,CYP51A1,DHCR7,EBP,EGR1,FDPS,HMGCR,HMGCS1,HSD17B7,MBP,MVD,MVK,NSDHL,SC5D,SQLE
LTB4R2		G-protein coupled receptor	Activated	2.137	0.00812	IL13,IRF5,MMP1,MMP2,NOX4	778 (10)
COL1A1		other	Activated	2.395	0.0112	CCL2,CXCR4,ICAM1,MMP14,SNAI1,VCAM1
MIAT		other	Activated	2.514	0.00266	BST2,CCR6,CXCL13,EXT1,FAR2,FMOD,ICOSLG/LOC102723996,IL13,IL17F,PRKCA,PSTPIP1,RAB38,SLC8A1
UBE3D		enzyme	Activated	2.209	0.00276	CEBPD,EFEMP1,FABP4,HGF,SLPI
CCDC12		other	Activated	2	0.00325	CDH1,FN1,MMP2,SNAI1
PIWIL4		other	Activated	2.48	1.34e-10	ACSS2,ADD2,ADSS1,C3,CAPN5,CYSLTR2,CYTH4,EGR1,ELK3,F13A1,FCGR2B,FGFR2,FMNL3,FOS,FYB1,GIMAP1,HCK,ITGA2B,JUN,JUND,LAT,LYST,MEFV,MEX3A,MMP19,MSI2,MTSS2,MYH10,NCF1,NDRG1,NRG4,PFKM,PLOD2,PPP1R15A,PRAM1,PTGS1,RAPH1,RASSF5,RGS1,RNF125,SEMA3B,SLC25A37,TGFB1,TGFBR2,TLR1,TMEM156,WDR6
IL33		cytokine	Activated	5.322	4.37e-23	ABCA1,ALDH1A3,AREG,ARG1,ARHGAP30,ARRB1,ATP8B4,AXL,BATF,BCL3,BIRC3,BNIP3,CASP1,CCL11,CCL2,CCR1,CCR2,CD200R1,CD36,CD40,CD53,CD72,CD80,CD86,CHST11,CISH,CLEC7A,COL3A1,CSF2RB,CSF3R,CXCL16,CXCR2,DGAT2,DOCK2,EBI3,EGLN3,ENTPD1,EPHX2,EPX,ETS1,FAS,FER1L6,FGD2,FGR,FOSL2,FOXJ1,G0S2,GATA3,GPR65,HAVCR2,HCAR2,HCK,HDC,HIF1A,HSPE1,ICAM1,ID2,IER3,IL10RA,IL13,IL17F,IL1A,IL1RL1,IL2RB,IL4I1,IL4R,IRAK3,IRF5,IRF7,ITGA5…	1022 (18)
THEM6		other	Activated	2.891	0.000682	CYP51A1,DHCR7,FDPS,HMGCS1,HSD17B7,MSMO1,MVD,NPC2,NSDHL,PRKAA2,SQLE,TSPYL2
NSUN6		enzyme	Activated	2.324	4.8e-05	AXL,CAVIN2,CDC20,DAB2,DDAH1,ETV5,FGF2,ITGB2,NDRG1,SERPINE1,TGFB2,TGM2,THBS1,TK1,TOP2A
STK40		kinase	Activated	2.183	8.76e-08	ABCB1,ACTA1,C1QA,C1QB,CCL2,CCR5,CEBPA,CKM,DES,DLK1,DLL3,DUSP6,FABP4,FGF1,FGF18,FN1,JUN,PDGFRA,PDPN,SFTPC,TBX6,TLR4,TLR5,WNT2,WNT2B,WNT5A,WNT5B,WNT6	900 (11)
RIGI	1.645	enzyme	Activated	6.214	8.66e-10	AHNAK,ALPL,BTK,C1S,CASP1,CCL2,CCL26,CD4,CFB,COLEC12,CTSS,CX3CR1,CXCL12,DLL1,DUSP4,EIF2AK2,FEZ1,ICAM1,IFI44,IFIH1,IFIT1,IFIT2,IFIT3,IL18,IL1A,IL4R,IRAK2,IRF7,IRF8,ITGAM,JAK3,MME,MST1R,PLAUR,RIGI,RSAD2,SERPING1,SLC11A1,THBS1,TLR3,TLR5,TNF,TNFRSF11B,TNFSF10,TOR1AIP2,USP18,WNT4	723 (17)
MAVS		other	Activated	5.191	1.34e-05	ALPL,BTK,C1S,CASP1,CCL26,CFB,CMPK2,COLEC12,CX3CR1,CXCL12,DUSP4,ICAM1,IFIH1,IFIT1,IFIT2,IFIT3,IL18,IL18R1,IL1A,IRAK2,IRF7,IRF8,JAK3,MME,MST1R,PLAUR,RIGI,RSAD2,SERPING1,SLC11A1,THBS1,TLR7,TNF,TNFRSF11B,TNFSF11,USP18	804 (17)
Sox2ot		other	Activated	2.035	0.00492	ALDH1A1,CD44,CDH1,CDH2,MKI67,PROM1,TGFB1	533 (7)
STING1		ion channel	Activated	6.265	2.25e-16	ARG1,BST2,BTK,CASP1,CCL2,CCL26,CD68,CD86,CMPK2,COLEC12,CX3CR1,DDX60,DUSP4,EPSTI1,EVI2A,FCGR1A,FCGR3A/FCGR3B,FEZ1,GAS7,GCH1,GJA4,GLA,GMFG,HAP1,HDC,HOPX,ICAM1,IFI44,IFI44L,IFIT1,IFIT2,IFIT3,IL18,IL18R1,IL1A,IL4R,IRF5,IRF7,IRF8,ITGAM,JAK3,KDM6B,LCN2,LIF,MME,MMP1,MMP2,MRC1,MST1R,MX2,NCEH1,NLRP3,PARP9,PLAT,PLAUR,PNP,PPP1R15A,PTPRC,RGS16,RIGI,RSAD2,SAMHD1,SERPING1,SLC11A1,THBS1,TNF,TNFRSF11B,USP18	931 (18)
SEMA7A	1.39	transmembrane receptor	Activated	2.704	3.97e-07	CCN4,CCN5,CCNA2,CD36,COL3A1,CTSS,EGR1,ELN,FGF2,FN1,IL18,IL4R,MLXIPL,TGFB1,TIMP1,TNF	823 (14)
CLEC12A		other	Activated	2.213	0.000184	IFIT2,IFIT3,IRF7,RSAD2,USP18	917 (13)
Stmp1		other	Activated	2.784	0.00216	ACTA1,CASP1,CASP7,GSDMD,NLRP3,STEAP2,TLR4,TNF
RELL1		other	Activated	2.213	0.000576	CD40,ETS1,ICAM1,ICOSLG/LOC102723996,VCAM1
dimethyl sulfone		chemical drug	Activated	2	0.115	ALDH2,GHR,GPT,IGF1R
laquinimod		chemical drug	Activated	2.975	1.05e-07	ADAMDEC1,ADAMTS15,ADAMTS9,CABLES1,CCR1,CDH1,DAB2,EVA1A,FKBP5,GPNMB,HDC,IL1R2,KCNJ16,MGARP,MPZL2,MS4A7,MSR1,NFASC,PHACTR1,RIPK4,SCIN,SERPINB10,SERPINB2,SHISAL1,SLC27A2,SLC9A3,SMIM3,SPINT1,STON1,TIPARP,TPH1,TSKU,TTC9,UGT1A6,WNT2,WNT4
TLR7	2.121	transmembrane receptor	Activated	5.189	1.19e-05	AGT,BMX,CCL2,CCR7,CD1D,CD274,CD300A,CD38,CD40,CD44,CD80,CD86,CFH,CHST9,CXCL13,DIO2,ESM1,ETV4,ETV5,FAM181B,FCER1G,FGF2,FOSL1,GNG2,HIVEP2,ICAM1,IER3,IFI44,IFI44L,IFIT1,IFIT3,IL10RA,IL13,IL1R1,IL4I1,INPP5D,IRF7,ITGAX,LRRC34,MX2,NCF4,PLAT,PLAU,PTX3,RGS4,RSAD2,TAFA4,TLR7,TMEM154,TNF,VMO1	1012 (18)
BCR (complex)		complex	Activated	2.28	1.13e-05	APBB1IP,ARAP2,BATF,BCL3,BTK,CACNA1I,CCNA2,CCND2,CCR6,CCR7,CD22,CD300A,CD40,CD44,CD5,CD80,CD86,CDKN2B,CFLAR,CLCF1,CTSS,CXCR4,EGR1,ELOVL5,ENO1,FAS,FCGR2B,FOS,FOSB,FOSL2,FOXO1,GPR183,HK2,HSPE1,ICAM1,ICOSLG/LOC102723996,IL13,IL1R2,IL2RB,IRF5,IRF7,IRF8,ITGA4,JAK2,KLF9,KREMEN1,LAPTM5,LCK,LFNG,PDCD1,PKIB,PLEK,POU2F2,PPFIBP2,PTAFR,PTPN22,RAC2,S100A10,SAMSN1,SELL,SLC19A1,SLC1A5,SORD,TLR7,TLR9,TNFSF9,XIAP	951 (19)
IL12 (family)		group	Activated	3.531	9.16e-07	ADA2,ADAM19,AQP3,BCL3,CCR5,CCR6,CD274,CD4,CD44,CD80,CD86,CFLAR,ENPP2,ENTPD1,ETV5,FCGR3A/FCGR3B,FOSL2,FUT7,GATA3,GIMAP4,GNA15,IL12RB2,IL13,IL17F,IL18R1,IRF8,KLRC4-KLRK1/KLRK1,LIF,METRNL,NFATC2,NKG7,PDCD1,PIM2,PTPRC,RORC,SAMHD1,SELL,STAT4,TNF,TNFSF10,TNFSF13B,TRIM29,ZBED2	1232 (16)
Ifn		group	Activated	4.112	3.05e-06	B2M,CD40,CD44,CD80,CD86,CFH,EIF2AK2,FAS,FOS,HGF,HIF1A,ICAM1,IFIH1,IFIT1,IL10RA,IL1R1,IL7,IRF7,IRF8,ITGA4,LCN2,NTRK2,PECAM1,PTAFR,RIGI,RSAD2,SERPINE1,STAR,THPO,TLR1,TLR2,TLR3,TLR5,TLR7,TNFSF13B	833 (17)
IFN type 1		group	Activated	2.357	0.134	BST2,CXCL13,EIF2AK2,IFIH1,IFIT1,IFIT2,IL13,RIGI,TNFSF10,TNFSF13B
MAC		complex	Activated	2.395	0.0163	AREG,EGR1,FAM110C,FGF1,FN1,RGCC,RGS16,THBS1,TNF
MTORC1		complex	Activated	2.009	0.0225	CYP11A1,CYP17A1,FDPS,HIF1A,HK2,HMGCR,INSIG1,MBP,NOX4,PPARGC1A,RORC,SCD,TNF
Ifnar		group	Activated	4.97	2.58e-05	AXL,B2M,C3,CASP1,CCL2,CD274,CD40,CD86,EIF2AK2,FCER1A,FCER1G,IFIH1,IFIT2,IFIT3,IRF7,IRF8,ITGA4,KDM6B,NLRP3,NOD1,RIGI,RSAD2,TLR2,TLR3,TLR7,TNF,TNFSF10,USP18,VCAM1	898 (15)
N(2)-(gamma-D-glutamyl)-meso-2,2'-diaminopimelic acid		chemical reagent	Activated	2.219	0.0253	CASP1,CCL11,ICAM1,IL1A,ITGB2
Lymphotoxin		complex	Activated	2.621	0.0031	CCL2,CXCL13,ICAM1,IL1A,MMP1,TIMD4,TNF,VCAM1	975 (16)
CG		complex	Activated	7.082	3.09e-61	ABCB1,ACSL1,ACSS2,ADAMTS9,ADM,ALDH1A1,ANGPTL2,AREG,ARHGAP20,ARHGAP22,ARID5B,B2M,BCAT1,BDNF,BEST1,BHLHE40,BMP6,BTC,C1R,C1RL,C1S,C2,C4A/C4B,CAMK4,CAT,CCL2,CCNA2,CCND2,CDC45,CDC6,CDH1,CDH2,CDK1,CEBPA,CEBPD,CFB,CLDN11,CLDN12,CLU,CNNM1,COL11A1,CRISPLD2,CRYBG1,CSF1,CXCL12,CXCR4,CYP11A1,CYP17A1,CYP2R1,CYP51A1,DBI,DHCR7,DMD,DPT,DUOX2,DUSP6,E2F1,E2F7,E2F8,EBP,EDN3,EFEMP1,EGR1,ELK3,EMB,EMCN,ENPP2,ENPP3,EPH…	1504 (17)
Collagen type I (complex)		complex	Activated	3.23	0.000991	CDH1,CDH2,F13A1,FN1,ITGA1,ITGA2,MMP1,MMP14,MMP2,PLAU,PLOD2,PRRX1,PRRX2,RUNX2,S100A10,TGFB1,TIMP2,TNC,TNF	1082 (19)
Lh		complex	Activated	2.991	1.81e-13	ACP5,ACTA1,ACTG2,ACTN1,ADCY7,AKAP12,ALPL,AQP2,AREG,ARL4C,AXL,BDNF,BMAL1,BTC,CCND2,CDK14,CDKN1C,CFLAR,COL15A1,COL18A1,CREBL2,CXCR4,CYFIP2,CYP11A1,CYP17A1,DAB2,DHCR7,DUSP9,EGR1,EREG,FGFR2,FKBP5,FLNC,FOS,GADD45G,GJA1,GK,GNLY,GRK5,HK2,HMGCR,HSD17B7,HSD3B1,INHA,ITPR1,JUN,LDLR,LHCGR,MMP19,MMP2,MSMO1,NPC2,NR5A1,OSBPL6,PGRMC1,PI4K2A,PLAT,PLCL1,PLPP1,PPFIA4,PPP3R1,PSMD3,PTGS1,PTPRE,PTPRN,PTX3,RAB27A,RAB31…	1536 (19)
Pro-inflammatory Cytokine		group	Activated	3.06	0.000232	ADM,AKR1B1,CLU,CXCL13,ENPP1,F3,FGF2,GCLC,HP,ICAM1,ITGA1,KMO,LCN2,LGALS9,LIPG,OLR1,SLC6A4,SPINT1,TIMP1,TLR2,VCAM1	1054 (21)
PRKCD	1.008	kinase	Activated	3.603	1.81e-09	ABCA1,ADAM7,ALOXE3,BIRC3,BIRC5,BNIP3,CCL2,CCNA2,CD4,CD68,CEMIP,CXCL12,CXCL16,DUSP6,FBN1,FOS,FOSL1,FOSL2,GDF15,HJURP,HRH1,ICAM1,ICOSLG/LOC102723996,IL13,ITGAM,JUN,KIF2C,KLF5,KRT20,LAMB3,LDLR,LIF,LIPG,LYST,MAST4,MMP1,MMP2,MSI1,MUC5B,NEDD4,NR0B2,OSR2,PDCD4,PLSCR1,PPP1R15A,PROM1,SERPINB2,SERPINE1,SPHK1,STAR,TLR2,TNF,TNFRSF11B,TPBG,TTC9,VCAM1	922 (16)
Tnf (family)		group	Activated	3.709	3.68e-18	ABCC3,ADAMTS5,BIRC3,BIRC5,BST2,C3AR1,CASP1,CCL2,CCR1,CCR5,CD163,CD22,CD274,CD4,CD40,CD72,CD86,CFLAR,CIRBP,CLDN4,CMPK2,CSF1,CXCL12,CXCR2,DDX60,DTX3L,DUOX1,EIF2AK2,ENPP2,ESM1,F3,FBXO32,FCGR1A,GHR,GJA1,HIF1A,ICAM1,IFI44,IFI44L,IFI6,IFIH1,IFIT1,IFIT2,IFIT3,IL10RA,IL12RB2,IL18,IL1A,IL1R1,IL1R2,IL6ST,IRAK2,IRAK3,IRF7,JUN,KL,LAP3,LCN2,LGALS9,LY6E,MX2,NOX4,PARP14,PARP9,PHEX,PLSCR1,POMC,RIGI,RSAD2,RUNX2,S…	1060 (20)
CSF		group	Activated	3.9	0.000144	C3,CCR1,CD22,CD274,CXCR2,FCGR1A,IL10RA,IL1A,IL1R2,IL6ST,IRAK2,IRAK3,SERPINE1,SLPI,SPN,TGM2,TNF,TNFAIP6,TRAF3	514 (7)
CNTF		cytokine	Activated	2.029	1.72e-12	ACHE,ADGRL3,ANGPT1,C3AR1,C5AR1,CCR1,CCR5,CD14,CEBPD,CISH,CLEC7A,CNR1,CP,CRP,CXCR4,DRD2,EGR1,ENPP2,ERG,FGF2,FOS,FXYD5,GJA1,GMFG,GPC6,GPNMB,GPR158,GPR65,GRN,HCAR2,HGF,HVCN1,IL1A,IL6ST,IRS1,KCNIP1,KCNK6,KCTD12,LCN2,LEP,LGALS3,LIF,M6PR,MMP1,MSR1,NFIA,NTRK1,OSMR,PDE1B,PENK,POMC,RAB3C,RIMS1,S100A6,SATB2,SCD,SLC11A1,SLC13A3,SLC16A1,TGFB1,THPO,TIMP1,TLR2,TLR7,TNF,VAV1,WNT5A	1112 (17)
ATP7B		transporter	Activated	3	3.04e-06	AACS,ACLY,AMACR,CCNG1,CDC20,CP,CYP51A1,ELOVL6,FABP5,FDPS,HMGCR,HMGCS1,LDLR,MSMO1,PTTG1,RAD51,SQLE	107 (3)
SRA1		transcription regulator	Activated	2.952	0.00063	DIO2,FABP4,LIPE,MC2R,MMP1,SLC2A12,STAR,TGFB2,THBS1	1406 (21)
FCGR2B	1.55	transmembrane receptor	Activated	2.138	0.132	CCND2,CD40,CD80,CD86,ICAM1,IL1A,RASGRP1,TNF
XDH		enzyme	Activated	2.063	0.000105	ABCA1,AVPR1A,CCR5,CEBPA,CXCR4,F3,HIF1A,MMP14,MMP2,PLAU,PLAUR,SERPINE1,TIMP2,TNF	1100 (17)
STAT3		transcription regulator	Activated	5.313	2.59e-36	ADGRF2,ADM,AGT,ALAS2,ALDH1A1,ALDH1A3,ALOX15,ALPL,AMPD3,ANGPT2,ANGPTL2,AREG,ARG1,ARG2,ASIC1,ATP6V0D2,BATF,BCAR3,BCL3,BEX1,BIRC5,BMAL2,BMF,BOC,BST2,C3,C5AR1,CASP1,CASP7,CAT,CCL11,CCL2,CCND2,CCR1,CCR5,CCR6,CCR7,CD163,CD209,CD274,CD38,CD40,CD44,CD46,CD80,CD86,CDH1,CDH11,CDH2,CDK1,CDKN2B,CEBPA,CEBPD,CFB,CFH,CFLAR,CHI3L1,CHL1,CLCA2,CLIC5,CMPK2,COBL,COL24A1,COL3A1,COL5A1,CP,CRP,CTSK,CTSL,CX3CR1,CXCL12,C…	1180 (18)
TEAD4	1.22	transcription regulator	Activated	2.245	7.2e-08	ACTA1,ADM,AK5,ARID5B,CALD1,CAV2,CDH1,CDH2,CEBPA,CKM,COL3A1,COL5A2,DES,DGAT2,FABP4,FGFR2,FILIP1L,FJX1,FKBP5,GATA3,GLI2,HIF1A,IGF2BP3,IGFBP5,JUN,LIMCH1,LOXL1,MMP2,NRXN2,NUAK1,POSTN,PTPRO,RAD51,SNAI1,SULF1,TEAD4,THBS1,TIAM1	1274 (19)
interferon beta-1a		biologic drug	Activated	2	0.000299	AOAH,CCR2,CCR5,CD4,CSF1R,CXCR4,DNAJA1,DNAJB1,ENO1,FCER1G,FCGR1A,FYB1,GNLY,GPR65,ICAM1,IFI6,IFIT1,IL16,IL2RB,IRF7,ITGB2,JAK2,NCF2,PLAUR,S100A12,SERPING1,SNCA,TLR1,TNFAIP6,TNFRSF1B,TNFSF13B	620 (12)
CASP1	1.375	peptidase	Activated	2.255	0.0239	ACOX1,CCL11,CDH1,GSDMD,GSDME,IL18,IL1A,LCN2,NLRP3,SCD,TNF
vidutolimod		chemical drug	Activated	5.947	2.38e-12	BST2,CCL2,CCR1,CCR7,CD274,CD38,CD40,CD68,CD80,CFLAR,CMPK2,EIF2AK2,EPSTI1,GCH1,GMPR,IFI44,IFI44L,IFI6,IFIH1,IFIT1,IFIT2,IFIT3,IL1R1,IL4I1,IRF7,LAP3,LY6E,LYN,MX2,NBN,NUPR1,PARP14,PLSCR1,RIGI,RSAD2,SERPING1,SIGLEC1,SP110,TNF,TNFAIP6,TNFSF10,TNFSF13B,USP18
CD3 group		group	Activated	2.009	0.000873	ACSL4,ACSL5,ACSL6,GATA3,GLS2,HAVCR2,HK2,IL13,KLF2,LPCAT2,LPCAT3,PDCD1,SCD,SLC16A3,SLC7A5,TNF	1113 (24)
TIRAP		other	Activated	2.162	0.391	CD40,CD86,ICAM1,TNF,VCAM1
TSLP		cytokine	Activated	2.106	0.000357	ABCA1,CCL11,CCR7,CD40,CD80,CD86,CISH,FOXJ1,ICAM1,IL13,JAK2,MKI67,MUC5B,PAX9,SELL,SFTPC,SLPI,TGFB1,TIMP1,TNFSF4	832 (16)
SOX7	1.275	transcription regulator	Activated	2.324	0.0206	CALCRL,DLL4,EFNA1,EGFL7,EMX2,ESM1,FLT4,GRHL3,KRT7,MMP14,MMP2,NTF4,PLAU,PRKCA,STC1
hexachlorobenzene		chemical toxicant	Activated	4.872	3.65e-08	ANXA1,ANXA2,C4A/C4B,CACNG5,CD14,CD44,CLU,CP,FGB,FXYD5,GPNMB,IER3,ITGB4,LAMC2,LCN2,LGALS3,MMP2,MRC1,RCN1,RFTN1,S100A10,TGIF1,TIMP1,TNFRSF12A	1009 (12)
SCAP		other	Activated	4.245	2.54e-12	AACS,ABCA1,ABCA3,ACACB,ACLY,ACSL1,ACSL4,ACSL5,ACSS2,CDH1,CDH2,CSF1R,CYB5A,CYP51A1,DHCR7,DLK1,ELOVL5,ELOVL6,FABP5,FDPS,HMGCR,HMGCS1,INSIG1,LDLR,LGALS3,LPCAT3,MSMO1,MTHFD2,MVD,MVK,NSDHL,OLR1,PCSK9,PTGER4,SC5D,SCD,SMAD2,SQLE,STARD4,TM7SF2,TRIB3	967 (16)
STAT1		transcription regulator	Activated	7.1	1.72e-24	ABCA1,ABCB9,AGT,ALAS2,ALDH1A3,ALOX15,ANGPT2,ARG1,AXL,B2M,BCL3,BIRC5,BST2,C1QTNF7,C1R,C1S,C3,C4A/C4B,CASP1,CCL2,CCND2,CCR1,CCR2,CCR6,CCR7,CD14,CD274,CD40,CD44,CD86,CEBPD,CFB,CLIC5,CMPK2,COL3A1,CSF3R,CTSS,CX3CR1,CYSLTR2,DDX60,DUOX2,EBI3,EGLN3,EGR1,EIF2AK2,EPSTI1,FAS,FCER1G,FCGR1A,FCGR2B,FGB,FGF2,FGF7,FN1,FOS,FOXO1,GATA3,GREB1,HAVCR2,HERC6,HEY1,HIF1A,ICAM1,IFI30,IFI44,IFI44L,IFI6,IFIH1,IFIT1,IFIT2,I…	1054 (16)
STAP2		other	Activated	2.383	0.0127	CCR1,CCR2,CCR7,CXCR2,CXCR4,FGB,TNF
IGF1		growth factor	Activated	3.022	1.87e-28	ABCA1,ACSS2,ACTA1,ADA,ADM,AGTR2,AKR1B1,AKR1C1/AKR1C2,ANGPT2,ANPEP,AXL,BATF,BDNF,BGN,BHLHE40,BIRC3,BIRC5,C1QA,C1QTNF5,C4A/C4B,CAVIN2,CCDC80,CCL11,CCN5,CCNA2,CCND2,CCNG1,CD44,CDH1,CDH6,CDK1,CEBPD,CFLAR,CGNL1,CISH,CITED2,CLU,COBL,COL14A1,COL3A1,COL5A2,COL8A1,CP,CSF1,CYFIP2,CYP11A1,CYP17A1,CYP27B1,DCLK1,DCN,DHH,DMD,DUSP6,E2F1,EGF,EGR1,EIF2AK2,ELN,ESR1,F3,FABP4,FBLN2,FBXO32,FHOD3,FJX1,FN1,FOS,FOSB,FOX…	1677 (20)
NFAT5		transcription regulator	Activated	3.956	2.55e-09	ACTN1,AKR1B1,AQP1,AQP2,AQP3,AREG,C1QTNF1,C1QTNF5,C2,CCL2,CCN4,CCR1,CD44,CHEK2,CLIC3,CXCL16,EREG,F3,FABP3,IFIT2,IFIT3,IL18R1,IL23R,IL6R,ITGA1,ITGA4,ITGB3,LAMA3,LCN2,LIF,NOX4,NRG1,PLAT,PLIN2,PRSS35,PTGIS,PTGS1,RRM2,RSAD2,S100A4,SLC5A3,TLR2,TNC,TNF,TNFAIP2,TNFRSF11B,TNFSF10,VCAM1,VLDLR	1194 (22)
IL23A		cytokine	Activated	2.922	0.031	CXCL13,HP,IL13,IL17F,IL18R1,IL23R,IRF8,NFATC1,RORC,TNF
FGFR4		kinase	Activated	2.67	7.9e-06	ACACB,ACLY,ACO1,AHNAK,CD44,CDH1,CDH2,CDK1,DGAT2,FOS,GATA6,IFIT3,KIAA0040,MAOB,MLXIPL,MMP1,MMP14,NR0B2,NRIP1,PLAU,SERPINE1,SNAI1,TGFB1,XIAP,ZBED2	1149 (22)
BMP10		growth factor	Activated	2.272	2.7e-11	ALDH1A3,ANGPT1,AQP1,CCL11,CCR1,CD274,CFI,CMPK2,COL12A1,COL3A1,CX3CR1,CXCL13,ECM1,FCGR3A/FCGR3B,FGF2,FGFR2,FN1,FOS,GATA6,GPR65,HEY1,HPGD,ICAM1,ID2,LCN2,LEPR,LTBP2,MMP14,MSR1,NCAM1,NR4A3,PTN,RSAD2,SERPINE2,SMAD7,THBS1,TIMP1,VCAM1	705 (7)
CXCL8		cytokine	Activated	2.172	3.68e-05	ABCB1,ANXA1,ARG1,ARG2,CD44,CFLAR,COL12A1,COL18A1,COL3A1,CXCR2,F3,FAS,FOXJ1,ICAM1,ITGA1,ITGA5,ITGAM,ITGAX,ITGB2,LGALS3,MAPK12,MMP2,MUC5B,PAX9,PDCD1,SELL,SFTPC,STAR,TNF,VCAM1	1432 (19)
CSF1	1.233	cytokine	Activated	4.633	3.91e-35	ABCA1,ACP5,ARG1,AXL,BHLHE40,BIRC5,BST2,C5AR1,CCL2,CCND2,CCR1,CCR2,CCR5,CD163,CD209,CD274,CD36,CD68,CD80,CD86,CDK1,CEBPA,CFP,CLEC7A,CMPK2,COL23A1,CSF1,CSF1R,CTSH,CTSK,CX3CR1,CYP11A1,CYP17A1,CYP51A1,DDX60,DHCR7,DTX3L,DUSP4,DUSP9,EBP,EGR1,EIF2AK2,ENO1,F2RL2,FAS,FCER1G,FCGR3A/FCGR3B,FDPS,FHL2,FN1,FOS,GAB3,GAS7,GDF15,GPNMB,GPR34,GPR68,GPT,HIF1A,HK2,HMGCR,HMGCS1,HPGD,HSD17B7,ICOSLG/LOC102723996,ID2,IFI…	1126 (16)
KCNJ2	1.031	ion channel	Activated	3.448	1.02e-05	CHD3,CLIP1,COL11A1,COL12A1,COL5A3,DSP,FLNB,FLNC,FOS,GAS7,GCC2,INF2,KCNJ2,KIF13B,KIF1A,KIF21A,KIF21B,LIMCH1,MAP1A,MAP1B,MYH10,MYH9,MYO7A,PHACTR1,PROX1,RASGRP1,RYR2,SCN1A,SPTBN2,SPTBN4,SVIL,TNIK,TNXB,UTRN
C1QA	1.612	other	Activated	2.936	1.42e-09	C3,C3AR1,C4A/C4B,C5AR1,CD163,CD274,CD44,CD68,CD80,EGR1,F3,LCN2,MAP2,S100A10,SERPINE1,SYP,TIMP1,TLR4,TNF	1021 (15)
RIPK2		kinase	Activated	4.404	1.59e-05	ABCA1,ACOX1,ACSL1,CD36,CD40,CD86,CMPK2,DGAT2,HMGCR,ICAM1,IFI44,IFI44L,IFIH1,IFIT1,IFIT2,IFIT3,IL1A,IRF7,LDLR,MAP3K6,MEFV,MTTP,MX2,PPARGC1A,RASGRP1,RIGI,RSAD2,SAMHD1,SCD,SLC27A1,TNF,TNFAIP2,TNFAIP6,TNFSF10,USP18,VCAM1	1137 (19)
MRTFA		transcription regulator	Activated	2.602	1.41e-10	ABLIM1,ACTA1,ACTG2,ANKRD1,ARPC1B,CACNA1C,CAVIN2,CCN5,CD44,CDC42EP3,COL3A1,COL4A5,COL5A2,CXCL12,CXCR4,CYFIP2,DDAH1,EGR1,EPCAM,EPHA7,EPX,FABP3,FCN1,FLRT2,FN1,FOS,G0S2,HPGD,ICAM1,ITGA11,ITGA2,ITGA5,LCN2,LIMK1,LOX,LOXL1,LOXL3,MAFK,MAP2,MAPK13,MOGAT2,MYH10,MYH9,OSCP1,P2RY1,PDGFRA,RAB27B,RPS6KA3,RPS6KA6,SCARB1,SERPINB10,SERPINB2,SERPINE1,SLC6A4,SLIT2,SLIT3,SLPI,TBX1,TGFB2,THBS1,TNC,VCAM1,WAS,WNT5A,ZFPM1	1059 (21)
TREM1		transmembrane receptor	Activated	2.403	7.75e-10	ADRB2,AREG,ASPH,CCR7,CD14,CD274,CD86,CDK1,CDKN2B,CFB,CSF1,CXCR4,DUSP4,E2F7,EBI3,EGR1,ELOVL7,EPM2AIP1,F3,FABP3,FOSL1,GCLM,GLA,HOMER1,HTRA4,IFIT2,IL1R1,IL1RL1,IL6R,ITGAX,KANK1,KCNJ2,LIF,LY9,MAP3K8,MMP1,MMP19,NEDD4L,NPC1,OSGIN1,PHLDA2,PIM2,PLAC8,PLEKHF2,RGS1,RGS16,SCG5,SERPINB2,SLCO4A1,SNAPC1,STARD4,THBD,THBS1,TLR2,TLR4,TNF,TNIP3,WNT5A	1044 (17)
EPAS1		transcription regulator	Activated	4.311	3.28e-21	ACLY,ACP5,ADM,AKAP12,ANGPT2,AREG,ARG1,ARG2,AXL,BHLHE40,BIRC3,BNIP3,C1QA,CA12,CAT,CCN5,CCR2,CCR5,CD274,CDCP1,CEBPA,CEBPD,CEMIP,CITED2,CKB,CKM,CXCL12,CXCR4,CYBRD1,CYP51A1,DGAT2,DPYD,DTX1,EGLN3,ENO1,FABP4,FBLN2,FGF2,FN1,FOS,GJA1,GPX1,HIF1A,HMGCS1,HOXA5,HSD3B1,ICAM1,IGFBP3,IGFBP5,IL2RB,ITGA2B,ITGB3,ITPR1,KDM4B,L1CAM,LDLR,LEP,LOX,MMP14,MYO7A,MYOM2,NCOA4,NDRG1,NEFL,NEU3,P2RY1,PCDH10,PFKFB4,PKIB,PLIN2,P…	1313 (20)
TNFSF14		cytokine	Activated	2.724	3.04e-06	ADAM8,BIRC3,CCL26,CD40,CD86,CDH1,CXCL12,GATA6,HIF1A,ICAM1,IL13,LIPC,LOXL4,POSTN,TGFB1,TNF,VCAM1	1030 (14)
REL		transcription regulator	Activated	3.873	0.000188	ACSL4,ACSS2,B2M,BCL3,BIRC3,BIRC5,CCL2,CCND2,CD40,CD80,CD86,CDC6,CDH1,CDS2,COTL1,DNASE1L1,ESR1,ETV5,EVI5,F3,FAS,FN1,FOS,FOSL1,FRMD4B,ICAM1,ICOSLG/LOC102723996,IER3,IL13,IL18,IRF5,IRF8,JUN,KCNK6,MAFG,MAP3K8,NFATC1,NR4A3,PARP14,PDCD1,PFKM,PPP1R15A,PTGDS,RORC,RSAD2,SH2B3,SNAI1,TNF,TNFSF10,TNFSF13B,TNFSF4,TTK	986 (17)
PRL		cytokine	Activated	3.998	6.15e-20	ANXA2,AREG,B2M,BOK,BST2,CAMK2N1,CCL2,CD40,CDH1,CEBPD,CISH,CLU,CMPK2,COL3A1,COL5A1,CST3,CTSH,CTSS,CYP11A1,DCN,DES,DNAJA4,DTX3L,DUSP4,ECM1,EGF,EGR1,EIF2AK2,ENO1,EPSTI1,ESR1,FILIP1L,FLT4,FN1,FOS,GMPR,GPNMB,GPSM1,HERC6,HSD11B2,HSD17B7,ICAM1,ICOSLG/LOC102723996,ID2,IER3,IFI44,IFI44L,IFI6,IFIH1,IFIT1,IFIT3,IGFBP3,IGFBP5,IRF7,ITGA1,JAK2,JUN,LHCGR,LIF,LY6E,LYVE1,MAFG,MGP,MGST1,MICOS10-NBL1/NBL1,MME,MMP14…	1294 (19)
CDH11	2.127	other	Activated	2.828	0.0375	AGT,CCN5,EGF,IL6ST,ITGB2,LAMA5,PRKCD,PTK2B
SOX4		transcription regulator	Activated	2.767	7.06e-09	ADAMTS5,AIF1L,APBB1,B3GNT8,BCAR3,BEX3,BIRC5,CASP1,CD1D,CD53,CDH2,CEMIP2,CHAC1,CLIC6,CXCL12,DBNDD2,DUSP4,EMB,ENPEP,ENTPD1,EVI2A,FCER1G,FN1,FOS,GLDC,GPR183,IFI30,IGFBP4,KANK1,KYNU,LCK,LMO7,LYZ,MAGI1,MAP7,MBP,MEX3A,NCAM1,NRXN2,NUAK1,PARD6G,PECAM1,PNP,PPIC,RARRES1,RNF144A,SELL,SEMA3B,SEMA3F,SERPINE1,SERPINE2,SNX10,ST6GAL1,SYNDIG1L,TIAM1,TMEM255A,TNFRSF19,TPH1	1114 (13)
TNFSF12		cytokine	Activated	3.77	0.000734	ADAM12,ADAM8,BST1,CCL11,CCL2,CCR1,CCR5,CD68,CLDN11,CSF2RA,CXCL12,DLL1,FBXO32,HEY1,ICAM1,IL1R2,ITGAM,MMP1,NCF4,PPARGC1A,PRKCZ,PTX3,RAC2,THY1,TIMP1,TNF,TNFRSF12A,TNFSF4,VCAM1	1236 (22)
JUNB		transcription regulator	Activated	2.608	1.66e-14	ACAT2,ACLY,AGTR1,BCL3,BDNF,BMAL2,C1QB,C3,C3AR1,C5AR1,CD274,CD44,CD68,CDC20,CFLAR,CLU,CXCL16,E2F7,FBLN2,FBLN5,FN1,FOSL1,HK2,HPGD,IBSP,ID2,IL1RL1,ITGB3,ITGB4,LAMB3,LCN2,LIPE,MMP1,MMP2,MVD,NCF2,PAK3,PENK,PLAU,PLAUR,POMC,RAB31,RASGRF1,RUNX2,SCD,SERPINB2,SERPINE1,SLC8A1,SNAI1,STAR,SWAP70,SYT1,TBX3,TGFB2,TIMP1,TNF,TNFRSF8,VEGFC	1115 (18)
F2R		G-protein coupled receptor	Activated	2.868	1.17e-07	ANGPT1,ANGPT2,CCL2,CD44,CDH1,CDH11,CXCL12,DSP,EGR1,ESR1,F3,FGFR2,FN1,FOS,GJA1,ICAM1,LAMB1,LAMB3,LDHB,MMP2,PLAT,PLAU,PLAUR,PTAFR,RGS18,S100A4,TEK,TFPI,TGFB2,TGM2,THBS1,TJP3,VCAM1,VEGFC	1351 (20)
PPARG		ligand-dependent nuclear receptor	Activated	2.005	1.05e-15	ABCA1,ABCA3,ACLY,ACOX1,ACSL1,ACSL4,ACSL5,ADRB2,AGPAT2,AGT,AGTR1,APH1B,AQP3,ARG1,ATP4A,BIRC5,C3,CAT,CAV2,CAVIN2,CCL11,CCL2,CCR7,CD274,CD36,CD40,CD5L,CD68,CDH1,CEBPA,CES1,CIDEA,CORIN,CTSL,CXCL14,CYP11A1,DGAT2,DLK1,EGLN3,ELOVL6,ENO1,EPHX1,ETS1,FABP3,FABP4,FABP5,FBP2,FDPS,FGF1,FN1,FOSL1,FOXO6,GDF15,GPT,HADHA,HCAR2,HEBP1,HGF,HIVEP2,HK2,HMGCR,HP,HR,ICAM1,IGFBP3,IGFBP5,IL13,IL17F,INSIG1,IRS1,ITGAD,JUN,K…	1336 (23)
ALB		transporter	Activated	2.621	0.36	AGT,CCL2,CDKN1C,EDNRB,FN1,HPSE,SCD,TGFB1,TNF
AGT	2.169	growth factor	Activated	8.396	1.24e-67	ACAT2,ACHE,ACTA1,ADAM12,ADAM23,ADAM8,ADAMTS5,ADAMTS8,ADAMTSL2,ADD3,ADM,AEBP1,AGER,AGT,AGTR1,AGTR2,AKAP5,ALDH1A3,ALDH1L1,ALOX15,ANGPT1,ANGPT2,ANGPTL2,ANK3,ANO1,ANXA1,AQP2,AREG,ARG1,ATP2B2,BDKRB2,BDNF,BEX4,BGN,BHLHE40,BMAL1,BMP6,BOK,BTK,BUB1,C1QTNF1,C1QTNF7,C3,C4A/C4B,C5AR1,CACNA1C,CACNA2D1,CAT,CBS/LOC102724560,CCBE1,CCDC80,CCL2,CCN4,CCN5,CCND2,CCR2,CCR5,CCR7,CD109,CD14,CD300C,CD36,CD44,CD5L,CD68,C…	1716 (21)
SIX2		transcription regulator	Activated	3.3	0.000691	ALDH2,ATP2A3,CACNA1C,CACNA1D,CAMK2B,CBLC,CDC45,CDC6,CDKN1C,CHGB,DLK1,FAS,IL1A,MAP3K8,MCM2,MLXIPL,NUSAP1,PTPRN
STAT4	3.121	transcription regulator	Activated	4.146	7.85e-06	AHNAK,ANGPTL6,ARHGAP15,ARL5B,ASPH,BCL3,BHLHE40,C3,CAPN5,CCL2,CCR5,DAPK2,EBI3,ETV5,FCER1G,FYB1,FZD7,GADD45G,GATA3,GJA1,IER3,IFIH1,IFIT2,IL10RA,IL12RB2,IL13,IL18R1,KDM6B,KLF9,LRP1,LRRFIP1,MAP3K8,MGARP,NDRG1,PDCD1,PLAC8,PLOD2,POLD4,RGCC,RGS16,RIGI,RORA,RORC,RRAGD,S100A4,SCG5,SERPINE1,SMPDL3A,SMURF2,STC2,TGFA,TIMP1,TNF,VLDLR	1198 (17)
MKNK1		kinase	Activated	2.265	1.36e-07	ACOT7,ADAMTSL3,ANXA2,CAMK2B,CELF4,CFH,CLCF1,CLU,COL4A6,CP,CRMP1,CYRIA,DPYSL3,EGR1,ETS1,FLNB,FOS,FOSB,GLDN,GNAO1,HADHA,HS6ST2,ID2,IFIT2,KCTD12,KIF21B,KRT20,LAMB2,LCN2,MAP1B,MGP,MMP1,NELL2,NR4A3,NUP210,PDK4,PDLIM5,PLTP,PRKAR1B,RGS5,SGIP1,SLITRK6,SMAD2,TBC1D30,TF,TNF,TP53BP1,VAMP2,VSNL1	995 (13)
JAK1		kinase	Activated	3.759	1.75e-06	BCL3,BMF,CCL2,CD14,CD40,CHI3L1,EIF2AK2,ENPP2,FOS,HIF1A,ICAM1,IFIT2,IL4R,IL6ST,IRF7,LIF,LRG1,MAP3K8,MMP2,OSMR,SMAD7,SNAI1,TF,TGFB1,TNF,USP18	979 (17)
SMAD1		transcription regulator	Activated	2.764	0.0158	ALPL,CDKN2B,COCH,CSF1,GDNF,HEY1,IBSP,ICAM1,RUNX2,SMAD7,SPTBN4,VCAM1
ROCK2		kinase	Activated	2.196	4.64e-05	BATF,CD44,CDH1,CDH2,CEBPA,DES,DSC2,DSP,FABP5,FAS,FN1,HK2,ICAM1,MAF,PDCD1,PRKG1,RORC,SERPINE1,SPINK5,TOB1,VCAM1	953 (17)
MAP2K1		kinase	Activated	2.438	1.2e-19	ABCB1,ABCC1,ALDH1L1,ANKRD1,AREG,BIRC3,CAPN3,CCL2,CCNA2,CD274,CD44,CDKN2B,CEBPA,CFLAR,CKM,COL3A1,CRLF1,CRP,CYP11A1,CYP17A1,DAB2,DUSP6,E2F1,EGR1,ENO1,ETV5,F3,FGF2,FOS,FOSL1,GLI2,HDC,HIF1A,IER3,IGF1R,IL1A,IL4R,IRS1,ITGA2B,ITGA5,ITGB3,ITGB4,ITPR1,JUN,JUND,LDLR,LEP,LGALS3,LHB,LHCGR,MAOB,MBP,MITF,MMP1,MMP14,MMP2,MUC5B,MYH2,PDGFRA,PECAM1,PHLDA2,PLAUR,RAB38,RRAGD,RRM2,RUNX2,SCARB1,SEMA7A,SERPINE2,SMAD2,S…	1311 (17)
CCNC		other	Activated	2.939	0.00491	CD36,CEBPA,CIDEA,FABP4,FAS,LIPE,PPARGC1A,SCD,VCAM1	976 (14)
PPARD		ligand-dependent nuclear receptor	Activated	2.147	7.09e-12	ABCA1,ACACB,ACADVL,ACOX1,ACSL5,ACSL6,ADORA1,ALDH2,AQP3,ARG1,BIRC5,C1QA,C1QB,C1QC,CCL26,CCND2,CD36,CD68,CDK1,CLEC4F,CLEC7A,CXCR2,CYP27A1,DHCR7,EGR1,ENO1,ESR1,FABP3,FABP4,FAM131C,FN1,GHR,GLI2,GPD2,GPR183,HHIP,HMGCR,HMGCS1,HSD11B2,HSD3B1,ICAM1,IFI44L,LDHB,LDLR,LIPE,LIPG,LPCAT3,LRAT,MPEG1,MRC1,MSR1,MYCL,MYOM2,NR4A3,OAF,OLR1,PCSK6,PCSK9,PDK4,PLAT,PLIN2,PPARGC1A,RASGRP1,RORA,RORC,RUNX2,S100A6,SCARB1,SC…	990 (20)
IKBKE		kinase	Activated	2.937	0.0427	ACLY,BIRC3,CXCL12,ENO3,FCRL5,IFIH1,IFIT1,IFIT2,IFIT3,IL1A,IL7,IRF7,PDK3,PDK4,RSAD2,SLC16A1,SLC16A3,TNF
CGB3 (includes others)		other	Activated	2.207	0.0154	CYP11A1,DUSP6,LHCGR,MMP2,TNFAIP6,WNT5B
IL27		cytokine	Activated	3.158	5.3e-08	B2M,BST2,CCL2,CCND2,CCR6,CD14,CD163,CD274,CD38,CD80,CD86,CEBPD,CFLAR,DTX3L,EGR1,EIF2AK2,ENTPD1,FAS,FOS,GADD45G,GATA3,HPGD,ICAM1,ID2,IFI6,IFIT1,IFIT2,IFIT3,IL12RB2,IL13,IL17F,IL18,IL1A,IL6ST,IL7,ITGAM,JAK2,MAF,MRC1,MX2,NFATC1,PARP9,RORC,RSAD2,SAMHD1,STAT4,TLR3,TNF,TNFSF10,TNFSF11,TNFSF13,TNFSF13B,TNFSF18,VCAM1	1029 (15)
PDGFB		growth factor	Activated	3.122	6.17e-05	ADAMTS7,AQP1,COL3A1,EGR1,FGF1,FGF10,FGF7,FN1,FOS,FOXO1,HMGA1,ICAM1,KLF2,MMP2,PDGFRB,RGS5,S1PR2,SERPINF1,THBS1,THBS2,TIMP1,TNC	1212 (22)
ITGAV		transmembrane receptor	Activated	2.285	5.36e-07	AMIGO2,CD14,CD36,CDH1,CDK1,FN1,FOS,ICAM1,ITGA1,ITGA5,ITGAM,ITGB3,MMP1,MMP2,NTRK1,NTRK3,PLAU,PTHLH,RUNX2,SERPINE1,TGFB1,TIMP1,TNF	1037 (18)
ETV4	1.03	transcription regulator	Activated	2.934	0.00656	CDH1,CXCR4,ETV4,FN1,GGT1,HPGD,HPSE,MET,MMP14,MUC4,TGFBR2	899 (7)
MDK		growth factor	Activated	2.885	0.0016	CCL2,CSF1,CXCL16,FOSL1,LIF,PLAT,PTN,PTPRC,S100A6,TGFB1,TNF,WNT5A	999 (18)
TLR4	1.978	transmembrane receptor	Activated	5.792	5.3e-15	ACTA1,ADM,AGER,AREG,ARG1,BATF,BPI,C3,CASP7,CCL2,CCND2,CCR5,CCR7,CD14,CD163,CD200R1,CD274,CD38,CD40,CD44,CD80,CD86,CDH1,CEBPD,CERK,CERS6,CFB,CFLAR,CISH,CITED2,CMPK2,CTSK,CXCR2,CYP27B1,DAB2,DLK1,DLL4,DUOX2,EBI3,EFNA1,EGF,EREG,F3,FAS,FBXO32,FCGR2B,FLT4,FOS,GADD45G,GDNF,GJA1,GPR34,HDC,HK2,HPSE,ICAM1,IFIT2,IFIT3,IL13,IL17F,IL18,IL1A,IL2RB,IRAK3,IRF7,IRF8,ITGAM,KDM6B,KLF7,LCN2,LHB,LYST,LYVE1,MARCO,MET,…	1372 (17)
HIF1A	-1.611	transcription regulator	Activated	6.098	1.17e-14	ABCB1,ABCC8,ACO1,ADM,AGT,AGTR1,AKAP12,ALOX5AP,AQP9,ATP6V0D2,AXL,BGN,BHLHE40,BHLHE41,BIRC5,BNIP3,CAVIN2,CCL2,CCR2,CCR5,CCR7,CD274,CD36,CD44,CDCP1,CDH1,CDH2,CEBPD,CEMIP,CITED2,CSF1,CTDSPL,CXCL12,CXCR4,CYB5A,DLL4,DPF3,DTX1,EDNRB,EGLN3,ENO1,ENO3,ENTPD1,EREG,ETS1,FAS,FHL2,FN1,FOS,FUT7,GATA6,GHR,GJA1,HGF,HIF1A,HK2,HP,ICAM1,ID2,IFT122,IGFBP3,IGFBP5,IL17F,IL1A,IL23R,IL7,IRF5,ITGA1,ITGA2B,ITGA5,ITGB2,ITGB…	1151 (14)
IL1R1	1.263	transmembrane receptor	Activated	2.059	0.00583	ABCC1,ABCC3,CXCL12,EGR1,FOS,ICAM1,IL17F,IL18,IL1A,IL1RAP,IRS1,LEP,MMP2,TGFB1,TIMP1,TNF	779 (15)
IL5		cytokine	Activated	5.158	1.15e-11	ACP5,ANXA2,AREG,BCL3,BNIP3,CCL2,CCND2,CCR1,CCR2,CCR5,CCR7,CD40,CD5,CD80,CISH,CITED2,CSF2RB,CSF3R,CTSC,CX3CR1,CXCR2,CXCR4,DENND11,DUSP6,EBP,EGLN3,EGR1,ENO1,FAS,FCGR2B,FOSL2,GADD45G,GCLM,GK,HIF1A,HMGCR,HSPA6,ICAM1,IER3,IFI30,IL13,IL1R2,IL1RL1,IL4R,IL6R,IRF7,ITGAD,ITGAM,ITGB7,LCP2,LFNG,LMO7,LUM,METRNL,MKRN3,MMD,MS4A2,NABP1,NDRG1,NEK2,PDLIM1,PKIB,PTPRC,RIPOR2,S100A4,S100A6,SDF2L1,SEMA4A,SLC16A3,SLC1A…	1321 (17)
CXCL5		cytokine	Activated	2.768	0.000105	CDH1,COL3A1,ITGAM,MMP1,PPARGC1A,SNAI1,TNF,TNFSF11	1272 (20)
ITGB1		transmembrane receptor	Activated	2.746	1.97e-13	ABCC1,ACTA1,ADAM19,ADAMTS5,ADAMTSL1,AMIGO2,CCL2,CCN4,CD14,CDH1,CDH2,COL19A1,COL5A2,FBN2,FGF1,FN1,FOS,FOXO1,GDF5,GDF6,ICAM1,ITGA1,ITGA5,ITGA9,ITGAM,ITGB3,ITGB4,ITGB7,JUN,KLF2,LAMB1,LIMS1,LOX,LOXL1,MMP1,MMP19,MMP2,MMP24,PAPPA,PLAU,PLAUR,RAC2,RAD51,RELN,RING1,RORC,SERPINE1,SIDT1,SNAI1,SPON1,TGFB1,TGM2,THBS1,TIMP2,TNF,TNFSF11,TNXB,WNT5A	1179 (19)
IKBKB		kinase	Activated	4.277	2.8e-13	ABCA1,AEBP1,AGER,AMPD3,ANKRD1,AURKB,BIRC3,C3,CCL11,CCL2,CCNA2,CCR1,CCR7,CD44,CDC6,CDH1,CDH13,CEBPD,CFLAR,CLU,COL3A1,CP,CSF1,CSF1R,CTSK,CXCL12,CXCL16,CXCR4,DCN,DLG4,DUSP6,EGR1,ENPP2,EREG,ETS1,F3,FAS,FGF10,FOS,FOXM1,FOXO1,GCH1,GM2A,GRK5,GRN,HGF,HIF1A,HK2,ICAM1,IL13,IL1A,ITGB3,KLF5,LCN2,LIPE,MBP,MGP,MMP1,MMP2,MRC1,MYO1D,NID1,NLRP3,PCDH7,PLAU,POSTN,PTK2B,PTX3,RGS16,S100A4,SERPINB2,SERPINE2,SLC16A2,SM…	1174 (14)
CEBPE		transcription regulator	Activated	2.226	0.000137	ALOX5AP,CCND2,CD14,CSF1R,CSF3R,EPX,IL18,ITGAM,LCN2,LYZ,MBP,MMP2,NCF1,SELL,SERPINB2,TLR9,TNF,TNFSF13B	523 (7)
CEBPA	1.667	transcription regulator	Activated	4.365	2.06e-19	ABCA3,ABCB1,ACLY,ACSL1,ADCY7,AGPAT2,AGT,AKAP12,AKR1B1,AKR1C1/AKR1C2,ALOX5AP,ANPEP,ANXA1,ARG1,ARG2,ARL4C,C3,C3AR1,CCNA2,CCND2,CCR1,CD14,CDH1,CEBPA,CEBPD,CHI3L1,CPS1,CSF1,CSF1R,CSF2RA,CSF3R,CTSK,CXCR4,CYP11A1,DGAT2,DHCR7,DYNLT3,E2F1,EMCN,EMX2,EPHA7,EPHX1,ERG,FABP4,FCGR1A,FOS,FOXM1,FOXO1,FXR2,G0S2,GAL,GATA6,GCH1,GGH,GJA1,GLIPR1,GLRX,GRHL3,HDAC9,HGF,HMGA1,HMGCR,HP,HPGD,ICAM1,ID2,IER3,IFI6,IGFBP3,IGFB…	1281 (22)
ALOX5		enzyme	Activated	2.637	8.18e-08	ACOX1,ADAMTSL5,ADD2,ADGRL3,ADGRL4,AKAP12,ALDH1L1,ANK3,AREG,ARHGEF4,ATP6V0D2,BHLHE41,BST2,CCL2,CD36,CDH6,CDKL1,CFI,COL22A1,COL5A3,COL8A1,CTSK,DES,DOCK4,EGLN3,ETNK2,ETV1,EVI2A,FAM43A,IFI44,IFI44L,INPP5J,ITGA2,ITGB3,KNDC1,LAMA4,LAMC2,LEP,LIPH,LSP1,MGST1,MSR1,MUC4,NFATC1,NPL,NTRK3,OSCAR,PARD6A,PDLIM1,PDLIM5,PLAC8,PRR16,PVALB,RGS16,RGS4,RIPOR2,RPRML,S100A4,SCARB1,SERPINF1,SLC6A17,SLITRK6,SRGN,ST6GAL1,…	1105 (20)
TCOF1		transcription regulator	Activated	2.714	0.0162	ADM,AKR1B1,ALDH1A1,AMHR2,ANXA2,BNIP3,COL8A1,EGLN3,EPB41L1,FABP3,GGT1,GMPR,GPR55,HACD4,IGF2BP3,IGFBP5,KCNS3,KIF26B,NDRG1,PPP4R4,TMEM255A
Ctcflos		other	Activated	2	0.0421	CIDEA,NFIA,PPARGC1A,THRB
Trp53cor1		other	Activated	2	0.431	FZD10,NPTX1,NTN1,PERP
LUCAT1		other	Activated	2.176	0.00402	BIRC7,CDKN1C,CLDN4,FGB,FN1,GLRX,IER3,ITGB4,MGLL,PDK4
IFNAR1		transmembrane receptor	Activated	3.892	3.53e-08	ARG1,AXL,B2M,CD274,CD40,CD86,CLIC5,CMPK2,CSF1,CXCL13,DLL1,DUSP6,EIF2AK2,FN1,GPT,HMGCR,HMGCS1,IFI44,IFI6,IFIH1,IFIT2,IFIT3,IL17F,IL18,IL1A,IRF7,LIF,MX2,PLAT,RIPOR2,RSAD2,RTP4,SDC1,SERPINE1,SMAD7,SQLE,TGM2,THBS1,TLR2,TLR3,TLR7,TNF,TNFAIP2,TNFSF10,TNFSF13B,USP18,VCAM1	907 (16)
C3AR1	2.591	G-protein coupled receptor	Activated	3.197	0.00136	C3,CD40,CD46,CD80,CD86,DCN,GULP1,LTBP1,LTBP2,MEFV,SERPINE1,TGFB2,TGFBR2,TNF,TRPV4	1319 (19)
DLX1		transcription regulator	Activated	2.573	0.00029	ALDH1A1,AREG,CD44,CDH1,CDH6,CTHRC1,DAB2,DLX5,EDIL3,GJA1,MMP14,PCOLCE2,RGS4,SDC1,SERPINE1,SMARCD3,SNAI1,SNTB1,VEGFC,WNT5A
MYF6		transcription regulator	Activated	2.313	2.51e-05	ACACB,BDNF,BRINP3,CCL11,CKM,CTSH,CXCL13,DCN,DLL1,EGF,FGF2,FGF7,GDNF,GSN,IGFBP3,IL13,IL16,IL1A,IL7,LIF,METRNL,MMP2,SERPINE1,SERPINF1,TGFB1,THBS1,TNF,TNFRSF11B,TNFRSF8,VEGFC	496 (7)
ADAM17		peptidase	Activated	2.198	4.64e-05	ACTA1,ADAM12,AHNAK,ANXA2,AREG,CLDN4,COL3A1,DNAJA1,DUOX2,DUOXA2,EFNA2,FGF18,FN1,GADD45G,HMGA1,ICOSLG/LOC102723996,IL6R,IL6ST,LRG1,MICOS10-NBL1/NBL1,MMP2,MYH9,NFATC1,NRG1,PLAT,RALGPS2,RHBDF2,SCARB1,SELL,TBX1,TF,TNF,TNFRSF11B,TNFSF11,WNT5A	1458 (20)
BHLHE40	1.592	transcription regulator	Activated	6.133	1.45e-20	ACTN1,AFF3,ANXA1,AXL,B2M,BDNF,BHLHE40,BHLHE41,BIRC5,C3AR1,CALCRL,CAPG,CASP1,CCN4,CCR1,CCR7,CD14,CD274,CD38,CD80,CD86,CDH11,CFB,CNTN1,CP,CSF2RB,CTSS,CYP11A1,DAPL1,EBI3,ECM1,EGLN3,EPHX1,EPSTI1,EREG,EXT1,FAS,FCGR2B,FRZB,GCH1,GLRX,HAVCR2,HCLS1,HDAC9,HIF1A,HK2,HOMER1,IER3,IFIH1,IL12RB2,IL13,IL1R2,IL2RB,IL6R,IL6ST,IRAK2,IRF5,IRF8,ITGA4,JAK2,LAP3,LCP2,LDLR,LIF,LOX,LYN,MARCO,MEFV,MET,MITF,MMP14,MSR1,MTHF…	1317 (22)
FN1	2.725	other	Activated	3.909	3.06e-08	ACP5,BCAT1,BIRC3,BIRC5,CASP7,CCL2,CDH1,CDH2,CHRNB4,CRP,EPB41L1,EWSR1,F3,FGF2,FN1,FOS,GPX1,IGF2BP3,IL1R1,IL7,IRS1,ITGA1,ITGA4,ITGA5,ITGAM,ITGB3,JUND,KIF21B,KRT7,LIMS1,MGP,MMP1,MMP14,MMP2,PDGFRA,PLAU,PLAUR,RASSF2,RNF125,RRAGD,RUNX2,SCRN1,SDC1,SERPINE1,SMAD2,SNAI1,TCF4,TGFB1,TGFBR2,TGM2,THBS1,TIMP2,TLR2,TNF,TNFAIP2,VAV2,WNT2B,XIAP	1256 (19)
IL3		cytokine	Activated	2.754	4.92e-08	ABCA2,ACOX1,ADA,ALDH2,ALOX5AP,AREG,ARG1,ARHGDIB,BIRC3,C1QA,CAT,CCL11,CCL2,CCND2,CCNG1,CD14,CD40,CD48,CD53,CD80,CD86,CISH,CITED2,CSF1,CSF1R,CXCR4,EGR1,EIF2AK2,FAS,FCER1A,FCGR2B,FOS,FOSL2,FUS,GADD45G,GNAO1,GPX1,HGF,HK2,ICAM1,IL13,IL1RL1,ITGAM,ITGAX,ITGB3,ITGB7,JUN,KLF9,LCN2,LIF,LY9,LYN,MAN2B1,MCM5,MID1,MMP1,MS4A2,NCF1,NFATC1,PDE1B,PDPN,PIM2,PLCB2,PROX1,PTPN22,SELL,SEMA7A,SERPINB2,SLC7A5,STAT4,TK1,T…	869 (17)
TAC4		other	Activated	2.187	0.0253	CD80,CD86,MMP14,MMP2,TNF
MAPT		other	Activated	2.275	4.64e-18	ABCA2,ABCB9,ACLY,ACTA1,ACTN1,ADD2,AIF1,AMIGO2,ANGPT1,ARL11,ARSA,ASAH1,ASPG,ATG2B,ATP4A,ATP5F1C,BASP1,BCL3,BDNF,C1QB,C1R,C1S,C3,C3AR1,C4A/C4B,CAPG,CCL2,CD14,CD22,CD274,CD44,CD48,CD84,CFL2,CKB,CLEC7A,CNTNAP4,CP,CRYM,CTSC,CTSS,CXCL13,CXCL16,CYFIP2,DBI,DDX60,DLG4,DNAI3,DNAJC6,DOCK2,DPYSL3,DRD2,ELOVL7,ENO1,EPHA3,EPHX1,EPSTI1,FCGR2B,FCGR3A/FCGR3B,FGR,FLNC,FOS,FRMD4A,FUZ,GALNT15,GAS7,GGH,GNAO1,GNG2,GPNM…	1325 (22)
VEGFA		growth factor	Activated	4.3	6.59e-15	ABCC1,ACHE,ACSL1,ALAS1,ALDH2,ANGPT1,ANGPT2,ANPEP,ARG2,BATF,BIRC5,BTK,CCL2,CD36,CD40,CD68,CD80,CD86,CDC6,CEBPA,CITED2,CLDN7,CST3,CTSS,CXCL12,CXCR4,DLL1,DLL4,DUSP4,E2F1,E2F2,EGR1,ERAP1,ESM1,ETS1,ETV4,ETV5,F3,FABP4,FGF2,FLT4,FN1,FOS,FOSB,GJA1,HAVCR2,HEY1,HIF1A,ICAM1,IGFBP4,IGFBP5,INPP5D,ITGA1,ITGA2,ITGA4,ITGB3,ITPR1,ITPR2,LIPE,ME2,MKI67,MMP1,MRPL3,NFATC1,NFATC2,PDCD1,PDGFRB,PECAM1,PIK3CG,PLAT,PLAU,P…	1061 (19)
IFNK		cytokine	Activated	2.646	0.0213	CD40,CD80,CD86,EIF2AK2,IFIH1,STAT4,TLR3
MMP9		peptidase	Activated	2.379	1.19e-07	ABCA3,ADAM23,ANGPT4,AXL,C1QA,CCL11,CD274,CD44,CD52,CD68,CDH1,CLIC5,COL18A1,CTSK,CX3CR1,CXCL12,CXCR4,DDAH1,EPHB1,FOS,GJA1,HPGD,HTR1B,ICAM1,IL13,IL1A,KIF1A,L1CAM,LY6E,LYZ,MMP14,MMP2,MUC5B,NABP1,NFATC1,NRG1,PLD4,PRDX1,SDC1,SERPINE2,SLC13A3,TCF4,TGFB1,THBS1,TIMP1,TNF,TYROBP	1295 (19)
IL4		cytokine	Activated	5.11	9.3e-42	ABCA1,ABCA2,ABLIM1,ACOX1,ACP5,ACSL1,ACSL4,ACSL6,ADAM19,ADAM8,AGPAT4,AHNAK,ALAS1,ALDH2,ALOX15,ALOX5AP,ANKRD55,ANO1,ANXA1,ANXA2,ANXA4,AREG,ARG1,ARG2,ARSB,AUTS2,B4GALNT1,BACE2,BATF,BCAT1,BCL11A,BCL3,BDNF,BHLHE40,BIRC5,BMAL2,BNIP3,BPGM,BST2,C3,C5AR1,CAPG,CAT,CCDC184,CCL11,CCL2,CCL26,CCND2,CCR1,CCR5,CCR6,CCR7,CD14,CD163,CD200R1,CD209,CD22,CD274,CD300A,CD300LF,CD36,CD38,CD40,CD44,CD5,CD72,CD80,CD86,CDK…	1198 (18)
SENP3		peptidase	Activated	3.464	0.0158	CD4,CD80,CD86,EIF2AK2,IFI44,IFIT2,IFIT3,IRF7,RSAD2,SAMHD1,SP110,TNFSF10
CHUK		kinase	Activated	4.482	1.35e-12	AEBP1,AMPD3,C3,CCL11,CCL2,CCL21,CCR1,CDH13,CEBPD,CHST4,CLU,COL18A1,CP,CRLF1,CSF1,CXCL12,CXCL13,DCN,DUSP6,E2F1,EGF,ENPP2,EREG,F3,FAS,FOS,FOXC2,GCH1,GM2A,GRN,HEY1,HEY2,HK2,ICAM1,IFIT2,IL13,IL1A,ITGB3,KLF5,LCN2,MFAP5,MGP,MMP2,MYH2,NID1,PCDH7,PLAU,PLSCR1,PTX3,RGS16,SERPINB2,SERPINE2,SLC16A2,SMOC2,SNX10,SOD3,TGFA,TK1,TLR3,TNF,TNFAIP2,TNFRSF11B,TNFRSF1B,TNFSF13B,VCAM1,VEGFC,ZNF395	1105 (13)
SP1		transcription regulator	Activated	3.957	5.48e-28	ABCA1,ABCB1,ABCC8,ABCD2,ACSL1,ADA,ADCY4,ADD3,ADRA1D,AEBP1,AGER,AGTR1,AKAP12,ALAS2,ALPL,ATP2A3,BACE2,BDNF,BIRC5,CAT,CBS/LOC102724560,CCL2,CCNA2,CCND2,CD40,CDH1,CDH2,CDK1,CDKN2B,CEBPA,CEBPD,CES1,CHI3L1,CHRNA3,CHRNA5,CHRNB4,CIRBP,CITED2,CKB,COL8A1,CXCL12,CXCR4,CYBRD1,CYP11A1,CYP17A1,CYP21A2,CYP51A1,DLL4,DMD,DNM1,DRD2,E2F1,EDA,EGR1,EIF2AK2,EREG,ESR1,EWSR1,F3,FAS,FGF10,FGF2,FN1,FOS,FOSL1,FOXM1,GABRA4,…	1382 (22)
SPP1		cytokine	Activated	2.787	1.81e-07	ANGPT1,ARG1,CCL2,CCR2,CD163,CD44,CDC20,CDH1,CDH2,CLDN7,CXCL12,DHCR7,DSP,E2F1,EGF,FGFR2,FN1,FOS,GATA6,GPX4,HMGCR,HOMER2,ICAM1,IL1A,INSIG1,ITGA2,ITGB3,JUN,KRT20,LIF,LOX,MET,MMP1,MMP14,MMP2,NDRG2,PLAU,POR,PROX1,RUNX2,S100A4,S100A6,SC5D,SERPINE1,SERPINF1,SNAI1,SOX8,TGFB1,TGFBR2,TIMP1,TLR9,TM7SF2,TNF,TNFSF11	1318 (19)
LEP	6.907	growth factor	Activated	2.201	5.89e-18	ABCC3,ACADVL,ACLY,ACO1,ACOX1,ACSL5,ADAM8,AGTR1,AKR1C1/AKR1C2,ANGPT2,AQP3,AQP9,ASAH1,ASB4,BDNF,BIRC5,BOK,CASP1,CASP10,CASP7,CAT,CCL2,CCNA2,CD14,CD36,CD68,CDH1,CEL,CIDEA,COL3A1,CPS1,CRP,CTSL,CYB5A,CYP11A1,CYP17A1,CYP27B1,DLK1,DLL4,DRD2,DUSP6,EGR1,ELOVL5,ELOVL6,ENO1,EPHX2,ESR1,F3,FAAH,FABP3,FABP4,FAS,FBP2,FGFR2,FN1,FOS,GAL,GCG,GCLC,GDNF,GPX1,HEY2,HIF1A,HMGCR,IBSP,ICAM1,IFT88,IGFBP3,IL13,IL18,IL1A,IL…	1229 (23)
TNFRSF17		transmembrane receptor	Activated	2	0.0298	CD40,CD80,CD86,ICAM1
LTBR		transmembrane receptor	Activated	2.162	1.63e-06	BIRC3,BST1,CCL21,CD80,CD86,CLU,COCH,CXCL12,CXCL13,DSC3,ENPP2,FAAH,ICAM1,LIPC,LYZ,PDGFRB,PDPN,PLXNB1,TNF,TNFSF13B,TNFSF9,VCAM1	857 (15)
SIM1		transcription regulator	Activated	4.385	5.46e-08	ADAM28,AGER,AKR1B1,ALAS2,ANGPT2,AOX1,BST1,CCR1,CD86,CELF2,CFL2,CHRM4,CMKLR1,COL11A1,COL12A1,CPXM2,DIO2,DLL1,EGF,EGR1,GALNT4,GDNF,GPX3,GRM8,HOMER1,ICAM1,IGFBP4,IL6R,ITGB3,ITIH3,JAK2,KCNJ15,KCNQ1,LAMB3,LCP1,LEP,LRRFIP1,MCM7,MYCL,NAALAD2,NFATC2,NGEF,NR5A1,PKIB,PLCB1,POLD4,POMC,POSTN,PTPN22,RGS10,RYR2,SNX5,ST8SIA5,THRB,TNF,TYROBP,UGT1A6	816 (6)
IL20		cytokine	Activated	2.137	0.0154	CCL2,CRP,CTSK,HP,IL13,IL18,RBP4,RGS5,TLR2,TNFSF11
SPI1		transcription regulator	Activated	5.868	3.49e-13	ARG1,BCL11A,BLNK,BTK,C1QC,C3AR1,CAT,CCNA2,CCND2,CCR6,CCR7,CD14,CD1D,CD209,CD68,CD72,CDK1,CEBPA,CHI3L1,CMPK2,CSF1,CSF1R,CSF2RA,CSF2RB,CSF3R,CTSK,CTSS,CXCL14,DAB2,DUSP6,E2F1,E2F2,EPX,EVI5,FCER1A,FCER1G,FCGR2B,FOS,FOXO1,FUT7,GPX1,HK2,ID2,IFI44,IFI44L,IFI6,IFIT1,IFIT2,IFIT3,IKZF1,IL13,IL18,IL1R2,IRAK3,IRF7,ITGA4,ITGA5,ITGAM,ITGB2,JUN,LY6E,LYZ,MBP,MME,MMP1,MMP2,MRC1,MT1A,NCF1,NCF2,NCF4,NDUFB11,OSCAR,P…	1131 (16)
TEAD3		transcription regulator	Activated	3.771	1.16e-05	ACTA1,ADM,AK5,ARID5B,CALD1,COL3A1,COL5A2,DES,FILIP1L,FJX1,IGFBP5,LIMCH1,LOXL1,NRXN2,NUAK1,POSTN,PTPRO,SULF1,THBS1
ROCK1		kinase	Activated	2.703	1.57e-06	ACTA1,CCND2,CD44,COL3A1,COL5A1,COL6A2,COL8A1,E2F1,ETS1,FBLN2,FBN1,ICAM1,LAMA4,TGFB2,VCAM1	1199 (21)
TERT		enzyme	Activated	3.645	6.35e-08	ALDH1A3,AMACR,B2M,BIRC5,BNIP3,CALD1,CCL11,CCL2,CDH2,COL5A2,COLQ,CSF1,CTSC,CXCL13,DNER,DUSP6,EFEMP1,ELK3,EREG,ETS1,F2RL2,FGF2,FRMD6,GATA6,GSN,ICAM1,IFI44,IFIH1,IFIT1,IFIT2,IFIT3,IGFBP4,IL13,IRF7,LIPG,MMP1,MMP14,MMP2,PLOD2,PLTP,PROM1,PTGS1,RIGI,RRM2,SASH1,SERPINB2,SPON1,TBX3,TIMP1,TK1,TNF,TNFRSF1B,TOX2,UBASH3B	803 (18)
PRKCA	1.264	kinase	Activated	2.25	4.21e-05	ACTA1,ARHGDIB,ARL4C,BCL11A,CCL2,CD36,DTX1,EGR1,ETS1,FN1,FOS,FOXO1,GDF15,HEY1,ICAM1,ID2,IFIT1,IFIT3,IGF2BP3,IGFBP3,INSIG1,JUN,MLXIPL,MMP1,NQO1,PHLDA2,PRKCD,RSAD2,RUNX2,SERPINE1,STAR,TGFB2,TNF,VCAM1	1192 (18)
DSCAM		other	Activated	2.154	3.41e-08	ARHGAP4,CEBPA,CNTN1,ETV5,FOXJ1,GADD45G,GSN,IRS1,JAK2,JAK3,KCNA2,KCND3,KCNJ2,KCNK6,KLF9,L1CAM,MAP2,MICALL2,NGEF,NTNG2,NTRK2,PLCB1,RET,RGMA,ROBO2,ROR2,SEMA7A,SFRP4,SLC1A1,SNCAIP,SRGAP3,TUBB4A,UNC5A
TLN1		other	Activated	2.121	0.0375	AMIGO2,CD14,ICAM1,IL1A,ITGA1,ITGA5,ITGAM,TNF
mir-183		microRNA	Activated	2.748	0.000561	CDH1,CMPK2,DDX60,EGR1,FN1,HERC6,IFI44L,IFI6,IFIT1,IRS1,LRP1,RIGI,RSAD2,RTP4,SERPINE2,SP110,TRANK1	1010 (19)
mir-96		microRNA	Activated	2.507	0.000311	CDH1,CMPK2,DDX60,FN1,GHR,HERC6,IFI44L,IFI6,IFIT1,IRS1,RIGI,RSAD2,RTP4,SP110,TRANK1
torkinib		chemical drug	Activated	3.502	1.5e-06	ACACB,ANKRD1,ARHGEF4,ASF1B,AURKB,BIRC5,C1R,C1S,CD44,CDC45,CDC6,CDH1,CDK7,CFLAR,E2F2,EGR1,FOSL1,GINS2,GJA1,GOLGA2,GREM2,HMGCR,IL6R,ITGA2,KIF14,KIF18B,KLF5,LIF,MCM3,MCM5,MTHFD2,NABP1,NR4A3,NUAK1,PDLIM2,PMEPA1,PPP1R15A,RAD51,RAD54B,RFC3,RGCC,SMAD7,TCP11L2,TK1,TMEM119,TOP2A,TROAP	1211 (21)
NUPR1	1.192	transcription regulator	Activated	2.577	2.2e-10	ACTR3B,ADAM22,ADGRL3,ADM,ADRB2,AKAP12,ALOXE3,ANK3,AREG,ASB9,ASIC1,ATP8B1,AVPI1,BNIP3,BRINP3,BUB1,BUB1B,CACNA2D2,CAMK2N1,CCNA2,CD68,CDCA3,CDCA8,CEP170B,CERK,CITED2,COL3A1,COQ10A,CXCR4,DHTKD1,DNTTIP1,DRD2,DUSP8,E2F8,ELMOD1,EPHA7,EREG,ESPL1,ETS1,ETV1,FAM111A,FAM83G,FANCD2,FGF1,FHL2,GCG,GCH1,GDF15,GK,GPSM2,GSTA4,GTSE1,HIVEP3,HJURP,HK2,HOXB5,IFIT2,IGF1R,IGF2BP3,IL6R,KAT5,KBTBD7,KIF2C,KIFC1,LCN2,LHFPL2…	1208 (20)
TLR2	1.925	transmembrane receptor	Activated	2.544	2.87e-07	ARG1,BDNF,CCL2,CCR1,CCR2,CCR5,CD40,CD80,CD86,CEBPD,CISH,CRP,CSF2RA,CYP27B1,EBI3,FBXO32,FN1,FOS,FOXO1,GATA3,GDNF,GJA1,GPT,HAVCR2,ICAM1,IL13,IL18,IL1A,IRAK3,ITGA2B,ITGA4,ITGB7,KLF2,LEP,LHB,MMP1,OLR1,OXTR,POMC,POSTN,PTGFR,PTX3,SCD,SLC40A1,TGFB1,TLR2,TLR4,TNF,TNFAIP8L2,TNFSF10,TSPAN33,VDR	1082 (15)
F2RL1		G-protein coupled receptor	Activated	2.718	1.78e-09	ANGPTL2,AREG,BCL3,BDNF,BIRC5,CASP7,CCL2,DUSP6,F3,FAM210B,FAS,FOS,IL13,IL1A,IL31RA,IL4R,IRF8,ITGB4,KITLG,LIF,LOXL4,LRAT,MMP2,NPTX2,NTS,OSMR,PAPPA,PELI1,PKIB,RAB27A,SERPINB2,STK32A,TGFA,TNF,TRPA1,TSPAN15,VEGFC	913 (17)
PTN	1.327	growth factor	Activated	2.846	0.000286	ACADVL,ACAT2,ACLY,ACOX1,AQP9,BDNF,CEBPA,DGAT2,DLK1,HADHA,HMGCR,HMGCS1,ITGB3,LIPC,MBP,PLIN2,PTPRZ1,SCD	1323 (25)
CASP4		peptidase	Activated	3.616	2.04e-06	ADAM8,CCL2,CD14,CXCL12,CXCL14,CXCL16,CXCR2,FGR,GSDMD,GSDME,IL18,IL1A,ITGAM,ITGAX,LCN2,PLAC8,PLAU,SLPI	997 (15)
TWIST1		transcription regulator	Activated	3.6	5.59e-21	ABCC4,ACOX1,ALDH1A1,ARG1,AXL,BST2,C1QTNF1,C3,CCL2,CCN4,CD40,CD44,CDH1,CDH2,CHI3L1,CLDN4,CLU,CXCL12,DCN,DNM1,DPYSL3,ENPP3,EPCAM,ESR1,ETS1,FAS,FBN2,FGF10,FGFR2,FMOD,FN1,FOS,FOSL1,FOXC2,FOXO1,GSN,ICAM1,IFI6,IFIT2,IGFBP4,IGFBP5,IRF5,ITGA8,ITGB3,LGALS3,LRG1,MET,MME,MMP1,MMP2,MRC1,MRC2,MX2,NCAM1,OSGIN1,PAMR1,PCOLCE,PDGFRA,PPARGC1A,PROM1,PRRX2,PTPRZ1,PXDN,RHOC,RSAD2,RUNX2,RUNX3,S100A4,SEMA5A,SNAI1,SPHK1…	1249 (23)
CD44	2.085	other	Activated	5.446	1.88e-16	ABCA2,ABCB1,ACTA1,ADAM8,ADRB2,ALDH1A1,BGN,BIRC3,BIRC5,CCND2,CCNG1,CCR2,CCR5,CCR7,CD274,CD36,CD44,CDH1,CIDEA,CLEC7A,CLU,COL18A1,COL3A1,COL5A2,CTSK,CX3CR1,DHTKD1,ECM1,ENO1,F3,FAS,FKBP4,FKBP5,FN1,IL1A,IL1R2,IRAK3,ITGA4,ITGA5,ITGAX,ITGB2,ITGBL1,JUN,KREMEN1,LAMB1,LGALS3,LTBP1,LTBP2,MBNL3,MET,MMP14,MMP2,MOGAT1,NOX4,NR1D1,PDCD4,PDK3,PDK4,PECAM1,PFKFB4,PFKM,PGM2L1,PLAU,PMEPA1,PTHLH,PTP4A3,SBK1,SELL,SFRP2…	1323 (19)
REN	-4.524	peptidase	Activated	2.228	0.000394	ADD3,AGT,CD86,COL3A1,F3,FGF2,FOS,ICAM1,NOX4,REN,TNF	1321 (20)
F3	1.764	transmembrane receptor	Activated	3.377	1.49e-09	ANGPT1,AREG,ARG1,BRINP3,CASP7,CCL2,DOCK4,DUSP6,DUSP9,EFEMP1,EGR1,F3,FOS,FOXC2,GJA1,ICAM1,ITGA2,ITGAM,LAMB1,LCP1,MMP2,PAK3,PODXL2,SERPINE1,TGFBR2,TGM2,TNF,UBASH3B,VCAM1	948 (15)
RAB2A		enzyme	Activated	2.932	0.00015	ACLY,ACSL1,CD36,CIDEA,CIDEB,CYP51A1,FABP4,FABP5,PLIN2
LPCAT3	1.22	enzyme	Activated	2	0.0298	ABCA1,ACSL4,CD36,MTTP
TGFA	2.658	growth factor	Activated	3.107	1.25e-08	AREG,BIRC3,BIRC5,CASP1,CCL2,E2F1,EREG,ESR1,FGF7,FOS,FOSL2,HGF,ICAM1,IGFBP4,ITGAM,LAMC2,LCN2,MUC4,PECAM1,PLAGL1,PLAT,PTGS1,PTTG1,S100A10,SERPINE1,SLPI,TGFA,TGFB1,TLR5,TLR9,WNT5A	1367 (21)
ADCYAP1		other	Activated	2.231	3.96e-15	ACTN1,ADD3,AGER,AGTR2,AMACR,ANGPT1,BDNF,BMP6,CAMK4,CCBE1,CCNA2,CD40,CD80,CD86,CEBPD,CHGB,CLCF1,CNTNAP4,COL3A1,COL5A1,COL5A2,CRTAC1,DDHD1,DIO2,DLL3,DNAH9,EDIL3,EGR1,EMB,ENPP2,EPHA2,FGFR2,FOS,GABRB2,GATA3,GCG,GCLM,GREB1,GREM2,GRK5,H2AZ1,HAPLN1,IER3,ITGAM,LHB,LMO1,LUM,MAPK4,MCM2,MME,NFATC2,NPR3,NPY5R,NQO1,NR5A1,NSDHL,NTRK2,PHEX,PLAGL1,POMC,POR,POSTN,PPP1R3B,RGCC,RHOB,S100A10,SCARB1,SCG2,SERPINE2,SER…	1323 (21)
SS18		transcription regulator	Activated	2.84	2.3e-05	CACNA1G,CAMK2B,CRLF1,DLL1,DUSP9,EPHB3,FAM43A,FGFR2,GCH1,METRNL,NFATC1,RET,SLC16A3,SOX8,TENT5C
STAT2		transcription regulator	Activated	2.886	0.0481	CD40,CD86,IFI6,IFIT1,IFIT2,IFIT3,IRF5,IRF7,RSAD2,RTP4,TNF,TNFSF10,USP18
NOTCH3		transcription regulator	Activated	3.397	5.8e-09	ACTN1,ARHGEF4,BIRC5,CDH1,CDH11,CDKN1C,CFLAR,COL14A1,COL15A1,COL18A1,COL3A1,COL5A1,COL5A3,COL6A2,COL8A1,DES,DTX1,FN1,HEY1,HEY2,ICAM1,ITGA1,ITGA11,ITGA9,ITGAX,ITGB3,MSI1,MSR1,PDGFRB,PROM1,PTX3,RGS5	1062 (19)
JUN	-1.986	transcription regulator	Activated	4.422	5.32e-27	ABCB1,ACAT2,ACP5,AKAP12,ALAS1,ANGPTL2,ANKRD1,ANXA1,ANXA2,ARG1,AXL,BCL3,BDNF,BIRC3,BIRC5,BMAL2,C1QB,C3,C3AR1,C5AR1,CCL2,CCNA2,CCND2,CD14,CD274,CD44,CD68,CDC20,CDH1,CDH11,CDH2,CDK1,CFLAR,CFP,CHL1,CHST4,CLU,CMTM5,COL24A1,CRYAA/LOC102724652,CSF1,CSF1R,CTSL,CXCL16,CYP11A1,CYP17A1,DIO2,DUSP6,E2F7,EPHX2,EREG,F3,FABP4,FAS,FBLN5,FGF2,FLNC,FN1,FOS,FOSB,FOSL1,FRZB,FUS,GALNT1,GCLC,GDNF,GJA1,GPT,GREB1,HEY1,HK…	1525 (24)
CD14	2.308	transmembrane receptor	Activated	2.486	0.00201	CCL2,CISH,CXCL12,CXCR2,CYP27B1,F3,GPT,ICAM1,IFIT1,IL10RA,IL1R1,MSR1,TGFB1,TLR2,TNF,VCAM1	980 (17)
LTA		cytokine	Activated	2.637	0.000225	CCL21,CD274,CD40,CD44,CD80,CHST4,CRP,CXCL13,HDC,ITGA5,ITGB3,JAK2,JUN,LYVE1,PDPN,SELL,TNFRSF11B,VCAM1	1149 (20)
IRAK4		kinase	Activated	2.362	0.00221	BIRC3,CD80,CD86,CXCL16,DAB2,EGR1,FOS,FOSB,IRF5,IRF7,JUN,LIF,MAP3K8,MARCO,NLRP3,OLR1,PLSCR1,RASA2,RGS16,TNF	945 (14)
HOXB9		transcription regulator	Activated	2.815	6.35e-05	ANGPTL2,AREG,EREG,FGF2,NCAM1,NRG1,REN,SMURF2,TGFB1,TGFB2
SREBF1		transcription regulator	Activated	5.862	9.6e-15	AACS,ABCA1,ABCD2,ACACB,ACLY,ACSL1,ACSL4,ACSL5,ACSS2,BEST1,BHLHE40,BHLHE41,C5AR1,CD14,CD36,CEBPA,CEBPD,CFI,CIDEA,CYB5A,CYP27B1,CYP51A1,DBI,DHCR7,DLK1,ELOVL5,ELOVL6,ELOVL7,FABP3,FABP4,FABP5,FAS,FBXO32,FDPS,FN1,FOXO1,GLDC,GPNMB,GPX3,HK2,HMGCR,HMGCS1,IFI30,IL1A,IL1R2,INSIG1,KCNA2,KCNJ11,LDLR,LEP,LGALS3,MSMO1,MTTP,MVD,MVK,NCF2,NPC1,NR0B2,NSDHL,NUPR1,PCK1,PCK2,PCSK9,PICK1,PLA2G3,PLTP,PNPLA3,PPAT,PTGDS,…	1141 (21)
BMP4		growth factor	Activated	3.366	6.57e-15	APELA,BHLHE40,BHLHE41,CCL11,CCNG1,CCR7,CDH1,CEBPA,COBLL1,COCH,CYP11A1,CYP17A1,DIO2,DLL1,DLX2,DLX5,EFNA1,EGR1,ELK3,EPCAM,EPHB3,FGF1,FGFR2,FZD4,FZD5,GATA3,GC,GCG,GJA1,GLIS1,HEY1,HK2,HOPX,HR,HSD3B1,IBSP,ID2,IL1A,INHA,ITGA4,JUN,KLF9,KRT7,L1CAM,LCP1,LHB,LHCGR,LRP4,LYN,MAFK,MFAP5,MITF,MMP14,MYH2,NCAM1,NKD1,NUPR1,PCSK1,PFKM,POMC,POSTN,PROX1,PRR5,PYCR2,RET,RHOB,RIPOR2,RORB,RUNX2,RUNX3,SCARB1,SERPINE1,SFR…	1435 (22)
S100A9		other	Activated	3.123	3.88e-12	ADAMTS5,AKAP12,ALDH1A1,ALPL,AREG,BACE2,BCL3,BHLHE40,BMF,C1QB,C1S,C3,CASP1,CCL11,CCN5,CD274,CHDH,CP,CSF2RB,CXCL14,EFNA1,ELN,ENPP2,EPCAM,ETV5,FAS,FOSL1,HEY2,ICAM1,IL1RL1,ITGAM,ITGB4,LTBP1,MMP1,MMP14,MMP17,MMP2,MRO,NR4A3,NRG1,NTRK3,OLR1,PIK3IP1,PLAU,POSTN,PTPRO,ROBO2,SCUBE1,SDCBP2,SEMA3B,TNF,TNFAIP8,TRAF3IP1,UGT1A6,UNC5A,USP18,VCAM1	1134 (19)
RTN4		other	Activated	2.008	0.00798	BDNF,CDH2,FGF1,GNAO1,GNG2,JUN,JUND,LAP3,LEP,MAP2,MBP,NEFL,NQO1,RHOB,SNAI1,TUBB4A	1347 (22)
MBD2		transcription regulator	Activated	2.504	0.0123	BIRC3,CDC42EP3,CDH1,CDH2,CDKN2B,CEL,DLK1,ESR1,HK2,MMP2,NUPR1,PLAU,PRLR,PROM1,RNASE1,XIAP
CEBPB		transcription regulator	Activated	2.31	1.09e-32	ABCB1,ADM,AEBP1,AGT,ALDH1A1,ALOX5AP,ANPEP,ARG1,ASF1B,AURKB,BASP1,BDNF,BIRC5,BLNK,BUB1B,C1QA,C1QC,C2,C3,C3AR1,CCL2,CCNA2,CCND2,CCR1,CCR5,CD14,CD163,CD1D,CD274,CD80,CD86,CDC20,CDC42EP3,CDC45,CDC6,CDCA3,CDCA8,CDK1,CDKN2B,CDO1,CDT1,CEBPA,CEBPD,CFTR,CHEK2,CIRBP,CIT,CLU,COL3A1,COL5A1,COL5A2,CP,CRP,CSF1R,CSF3R,CTSC,CXCL16,CXCR4,CYB5A,CYP11A1,CYP17A1,CYP27B1,DAB2,DCN,DGAT2,DHCR7,DMD,DSCC1,E2F1,E2F8,EDIL3…	1252 (19)
PARP1		enzyme	Activated	3.291	8.62e-09	ABCA1,ATXN10,CCR2,CCR5,CCR6,CD274,CD80,CD86,CDH1,COL3A1,CXCL12,CXCL13,CXCR2,DNAAF4,E2F1,FAS,FOS,GDF15,HRH1,ICAM1,IL23R,ITPR1,JUN,LIF,MITF,MMP1,MMP2,NELL2,PDCD1,POU2F1,PVALB,RAPGEF4,SH3BP2,SNAI1,TGFA,TIMP1,TIMP2,TLR1,TLR4,TLR9,TMSB15A,TNF,VCAM1,VEGFC	1141 (16)
CCL20		cytokine	Activated	4.236	8.36e-10	C3,C3AR1,CASP1,CCR2,CDH1,CLEC7A,CX3CR1,FCER1G,FCGR1A,HAVCR2,HMGB2,IL1A,ITGAM,LIPA,NCF1,NLRP3,OLR1,PIK3CG,PLD4,POSTN,SYK,TLR4	936 (10)
PPRC1		transcription regulator	Activated	2.54	0.00135	ALOX5AP,BMP6,EPHB1,ESM1,GDF15,GK,HK2,IL1A,LAMB3,LCN2,OSCAR,SMYD1,TM6SF1,TMEM154	473 (7)
DDIT4		other	Activated	2.078	0.0814	AREG,CASP1,CCL2,ICAM1,NLRP3,PPARGC1A,SCD,TNF
THRB	2.574	ligand-dependent nuclear receptor	Activated	2.119	3.11e-12	ABCD2,ACHE,ACOX1,ACTA1,AMPD3,BCL3,BIRC3,CASP1,CASP7,CCL2,CCN4,CCND2,CCR1,CCR6,CDH6,CEBPA,CFTR,CTSH,CXCR4,CYP27B1,DCN,E2F1,EGF,FABP4,FDPS,FOS,FOSL1,FRAT1,FRZB,FZD4,FZD7,FZD9,GCH1,GDI1,GPX4,GSN,HCN4,HIF1A,IGF1R,IGFBP3,IL1A,IL7,JUN,KLF9,LDLR,LRRC49,LYZ,MBP,MET,MLXIPL,MMP1,MMP2,NCF1,NCOA4,NKD1,NLRP3,NOX4,NR5A2,PCK1,PDK4,PENK,PHYH,POR,PROM1,PTAFR,PTGDS,PTTG1,RUNX2,SERPINE1,SFRP2,SFRP4,SLAMF8,TCEA3,TGF…	1076 (20)
EIF2S1		translation regulator	Activated	2	0.0081	ANGPTL6,ATP2A3,CAT,CFLAR,CHAC1,DENND2D,EIF2AK2,GCLC,MEGF10,NUPR1,PPP1R15A,SYBU,TGM1,TRIB3	800 (7)
ZEB1		transcription regulator	Activated	3.294	7.64e-09	ABCA3,ALDH1A1,ANKRD1,CCR2,CD163,CDH1,CDH2,CDKN2B,COL3A1,F3,FN1,FOSB,GATA3,HK2,ITGA1,ITGB4,LAMC2,LHB,LOX,LPCAT1,MAL2,MAP1B,MMP1,MMP2,MPZL2,MRC1,MUC1,NRP2,PLAU,POLQ,PROM1,PTPRZ1,RBM47,S100A10,SERPINE1,SFTPC,ST14,TF,THBS1	1204 (20)
YBX1		transcription regulator	Activated	2.98	5.55e-07	ABCB1,ABCC1,AQP1,CCL26,CDH20,CIRBP,CYP11A1,DCLK3,EFEMP1,EPHA2,EREG,F3,FGF2,FGF7,FOS,HGF,HIF1A,ICAM1,IGFBP3,IL1A,INHA,IRF5,LGALS3,LHCGR,LRP2,MMP1,MMP2,MUC1,MYCL,NRG1,PAPPA,PCK2,PDGFRB,PLAUR,RELN,RRM2,SNAI1,SPON1,STC2,TGFB1	1454 (21)
PLAUR	1.479	transmembrane receptor	Activated	2.454	0.005	C5AR1,CCL2,CDH1,CDH2,E2F1,FOSL1,ITGAM,JUN,MMP2,PLAU,PLAUR,SNAI1,TNF	1153 (19)
PPARGC1B		transcription regulator	Activated	3.266	2.46e-05	ABCA1,ACACB,ACADVL,C3,CIDEA,CKB,DIO2,EGLN3,ENO1,FBXO32,FDPS,HK2,HMGCR,MITF,MTTP,MVD,MVK,PCK1,PCK2,PDK4,RUNX2,SCD,SQLE	1259 (20)
FCGR1A	1.614	transmembrane receptor	Activated	2.201	0.00223	CSF1,F3,FCGR1A,ITGAM,ITGB2,LSP1,TNF	1024 (17)
SAMSN1	1.356	other	Activated	2.837	0.00485	BATF,CCND2,CD40,CITED2,CMPK2,DAB2,HDC,IFIT2,IFIT3,IL18,IRF7,MARCO,PELI1,PLAT,RGCC,RSAD2,SDC1,TCF4,TLR3,TNF,USP12	711 (15)
ETV1	2.258	transcription regulator	Activated	2.473	3.97e-07	ADRB2,CCL2,CCL26,CXCR4,E2F1,HPSE,HSD17B7,IL7,ITGB3,MET,MITF,MMP1,PLAUR,POMC,TGFBR2,TNFSF4
CDKN2A		transcription regulator	Activated	3.157	4.96e-13	ASF1B,AURKB,BCAT1,BCL11A,BIRC5,BUB1B,C3,CAPG,CCL11,CCL2,CCNA2,CCNG1,CCR6,CCR7,CD274,CDCA5,CDK1,CDKN2B,CEBPD,CITED2,CRP,CSF1,CXCL13,CXCL14,CXCR2,DDR1,DES,E2F1,E2F2,E2F6,EFNA1,EGR1,FAM111A,FANCA,FAS,FHL2,FLT3,FLT4,FN1,FOS,GADD45G,GAS7,GATA3,GLS2,GTSE1,HGF,HMGB2,HUNK,IGF1R,IGF2BP3,IGFBP5,IKZF1,IL1A,IL1R2,IL6R,IL7,ITGA2,ITGB3,JAK2,JUN,KAT5,KCNK1,KIFC1,KITLG,LGALS3,MCM5,MCM7,MET,MKI67,MMP1,MMP2,MRC1,N…	1213 (21)
DUX4		transcription regulator	Activated	2.53	0.202	CCND2,CDC6,CRYM,E2F7,FBXO32,FZD4,FZD7,HMGB3,IGFBP5,WNT5A
BSG		transporter	Activated	2.593	0.00136	CDH1,CDH2,CRP,CXCL12,HIF1A,IL18,IL1A,MMP1,MMP2,PLAU,PLAUR,SERPINE1,SLC16A1,TGFB1,TNF	1078 (17)
adavosertib		chemical drug	Activated	5.68	7.93e-09	BTK,C1S,CASP1,CCL26,CFB,COLEC12,CTSS,CX3CR1,CXCL12,DUSP4,FEZ1,FOXM1,ICAM1,IFIH1,IFIT1,IFIT2,IL18,IL18R1,IL1A,IL4R,IRAK2,IRF5,IRF7,IRF8,ITGAM,JAK3,MME,MST1R,PLAUR,RIGI,RRM2,SERPING1,SLC11A1,THBS1,TLR5,TNF,TNFRSF11B	1086 (17)
IFNL1		cytokine	Activated	4.048	0.000212	BST2,CCR7,CD40,CD80,CHAC1,CMPK2,DDX60,EIF2AK2,HERC6,IFI44,IFI44L,IFI6,IFIH1,IFIT1,IFIT2,IFIT3,IL13,PLSCR1,RIGI,RSAD2,RTP4,SP110,TLR2,USP18	1121 (16)
PLAU	2.326	peptidase	Activated	2.056	0.000349	ARG1,C5AR1,CCL2,CCR5,CDH2,F3,FCGR1A,FN1,GDF15,GJA1,HGF,ICAM1,MMP1,PIK3CG,PLAU,PLAUR,PTN,SERPINE1,SLPI,SNAI1,TNF	1267 (19)
CPSF3		enzyme	Activated	2	0.00121	CEBPD,EFEMP1,FABP4,HGF
BNIP3L		other	Activated	4.67	2.27e-06	ALAS2,BLNK,CCNA2,CD22,CKAP2,CST3,E2F1,FANCD2,GPSM2,GSN,HK2,IL16,IL2RB,MAP4K1,PDGFRB,PRIM1,PTK2B,RRM2,SYK,TGFB1,TIMP2,TOP2A
OAT		enzyme	Activated	3	0.0103	AREG,BMP6,DSC2,FAS,IL17D,IL18,PCSK9,STK26,TNFSF9,WNT4
ITGA9	1.619	other	Activated	2.915	3.55e-06	CCR6,CDH1,CDH11,CDH2,CXCL12,CXCL14,MMP1,MMP14,SNAI1,TGFB1,TNC,TNFSF11	927 (14)
ATP2B2	3.07	transporter	Activated	2.333	0.114	FLNC,IGFBP5,LOXL1,MMP14,MMP2,NUPR1,SLC1A5,SLC66A3,SOD3
ALOX15	11.417	enzyme	Activated	2.296	0.00334	ABCA1,ALOX15,CCL26,CD36,FN1,FOSL1,ICAM1,IL1A,JUN,MMP2,TNF,VCAM1	1122 (18)
RB1CC1		other	Activated	2	0.0569	ALDH1A3,CDKN2B,SERPINE1,SMAD7
CXCL12	2.099	cytokine	Activated	4.455	9.69e-08	ACP5,AIF1,ARAF,AXL,BCL3,BMP6,CCL2,CD14,CD36,CD4,CD44,CDH1,CDKN1C,COL3A1,CTSK,CXCL12,CXCR4,DLL4,DLX5,DNAAF4,EGR1,ESM1,FAS,FN1,FOS,HCLS1,HEY1,ICAM1,IL1A,ITGAX,ITGB3,ITGB4,JUN,LCP2,MAFK,MAPK12,MMP14,MMP2,NCK1,PLAU,PRKCD,RHOC,RPS6KA3,RUNX2,RUNX3,RYR2,RYR3,SNAI1,TF,THBS1,TIMP1,TNF,TNFRSF11B,TNFRSF1B,TNFSF10,TNFSF11	1109 (18)
APP		other	Activated	4.085	5.85e-28	ABCA1,ACHE,ACTA1,ADAM19,ADORA3,AGER,AIF1,ALOX15,APBB1,APH1B,ARG1,ARL11,ATP2B2,ATP4A,ATP5F1C,AXL,BACE2,BASP1,BDNF,BMAL1,BMF,BMP6,C1R,C1S,C3,C4A/C4B,CA12,CASP1,CAT,CCL11,CCL2,CCL21,CCNA2,CCND2,CCR5,CD40,CD44,CD5L,CD68,CD86,CDH1,CDH2,CDK1,CDK5RAP2,CFH,CFL2,CFLAR,CHRM4,CITED2,CKB,CLU,CMPK2,COL18A1,CP,CRLF1,CRYM,CSF1,CSF1R,CSF2RB,CX3CR1,CXCL12,CXCR2,CXCR4,CYFIP2,CYRIA,DBI,DCN,DDAH1,DHCR7,DIRAS2,DLG4,D…	1372 (18)
NRG1	1.24	growth factor	Activated	3.622	3.39e-11	ABCA1,ACHE,ACTN1,ANGPT1,ANGPT2,ANKRD1,AXL,BDNF,BNIP3,CAVIN2,CCND2,CDC20,CDH1,CXCR4,DAB2,DDAH1,DNAJB2,DUSP4,DUSP6,E2F1,EGR1,ENO3,EPHA2,ETV5,FABP5,FGF1,FGF2,FN1,FOS,FOSB,FOSL1,GDF5,GPX3,GRIN2C,HIF1A,HK2,HMGA1,HMGCR,IER3,ITGAM,ITGB2,ITGB3,JUN,JUND,L1CAM,LPCAT3,MAF,MBP,MGLL,MITF,MSR1,MYBPC3,NDRG1,NR4A3,NR5A1,NRG1,NRG3,NTRK1,PCCB,PDCD4,PDE3A,PLAU,PLAUR,SERPINE1,SLC1A1,SLIT2,SNAI1,TF,TGFB2,TGM2,THBS1,T…	1178 (19)
IL22		cytokine	Activated	2.915	0.246	ANPEP,BCL3,C3,CD274,CLCA1,CXCL12,CXCL13,CXCR2,DCLK1,GPT,HP,IL13,IL1A,LCN2,MMP1,MUC1,MUC4,MUC5B,PLA2G4E,PTGS1,S100A12,TNF,TNFSF11
CD209	1.238	other	Activated	2.161	0.0341	CD209,CD80,CD86,MMP2,TNF
SERPINB3		other	Activated	2.19	0.0125	ITGAM,LGALS3,LRP1,TGFB1,TNF
FOXC1		transcription regulator	Activated	4.095	8.39e-07	ALPL,AMBN,B2M,BST2,CLU,CXCL12,CXCR4,DLL1,E2F2,ECM1,EGR1,FOS,FOSB,FOXO1,GPNMB,ICAM1,IFI30,IFI6,IFIT1,IFIT2,IFIT3,IGFBP3,IRX3,ITGB3,ITGBL1,JUN,KLF2,KLF5,LFNG,MID1,MUC1,MUC4,OSR2,PHEX,PTAFR,RUNX2,SAMHD1,SATB2,SERPINE1,SPINK5,TBX1,TGM1,TNFSF11,USP18,WNT5A	1315 (23)
PHLDA1		other	Activated	2.387	0.00223	CXCL13,FAS,ICAM1,IL16,ITGA2,TIMP1,TNF	1121 (18)
CD40LG		cytokine	Activated	3.399	2.39e-12	A4GALT,ADAM28,ARSB,AXL,B2M,BATF,BIRC3,BNIP3,CASP1,CCL2,CCNG1,CCR1,CCR2,CCR5,CCR7,CD1D,CD38,CD40,CD44,CD80,CD86,CELF2,CFLAR,CFP,CLIP1,CLU,CSF1,CSF2RA,CTSC,CXCR4,CYTIP,DAPP1,DUSP4,E2F2,EBI3,EGR1,EIF2AK2,F3,FAS,FCGR2B,FOS,FOSB,FOSL2,G0S2,GCH1,GPR183,HIF1A,HK2,ICAM1,ICOSLG/LOC102723996,ID2,IFI44,IFI6,IFIT1,IFIT2,IFIT3,IL10RA,IL1A,IL1RAP,IL2RB,IL4R,ITGA4,ITGAM,ITGB2,ITGB7,JAK2,JUN,JUND,KDM6B,MAP3K4,MA…	1082 (19)
ASXL2		other	Activated	2.333	0.00828	G0S2,GPD2,HK2,HYAL1,LIPE,PELI2,RARRES2,SCD,SERPINE1	647 (11)
CXCR4	5.301	G-protein coupled receptor	Activated	2.933	0.00624	AXL,CCL2,CD44,CDH1,CDH11,CDH2,CXCL12,CXCR2,CXCR4,DLX5,EGR1,F3,ID2,MMP2,RUNX2,TNF,TNFSF10	1012 (20)
IL17A		cytokine	Activated	5.723	3.51e-18	ADRB2,AGTR2,AREG,B2M,BCL3,BIRC5,BTC,C1QTNF7,C1R,C1S,C3,CCL11,CCL2,CCL26,CCR5,CD14,CD163,CD274,CD40,CD44,CD68,CDH1,CDH2,CEBPD,CFB,COL3A1,COTL1,CP,CRP,CTSK,CXCL12,CXCL13,CXCR4,DUOX2,EDIL3,ENTPD1,EREG,FAS,FGF2,FGF7,FMO1,FN1,FOS,FOSL1,HGF,HIVEP3,ICAM1,IL12RB2,IL13,IL16,IL17F,IL18,IL1A,ITPR1,ITPR2,JUN,KLF2,LCN2,LEP,LGI2,LIF,LOX,LTBP2,METRNL,MLXIPL,MME,MMP1,MMP2,MRC1,MT1A,MUC5B,NFATC1,NLRP3,NTN1,OSMR,P…	1153 (15)
FGF10	5.322	growth factor	Activated	3.593	7.51e-06	AGER,AHNAK,ANXA1,ANXA2,CTSH,CYP51A1,FGFR2,HSD3B1,LDLR,LFNG,LIPE,LMO7,MMP14,PERP,S100A6,SCD,SNAI1,TGFB1,TMEM123,VNN1	1410 (21)
IL2		cytokine	Activated	4.835	1.43e-34	ABCA1,ABCC1,ACSL6,ADAM19,ADAM8,ANXA1,AREG,ARHGAP20,AUTS2,BATF,BCAT1,BHLHE40,BIRC3,BUB1,C3,CA5B,CAMK2N1,CAPG,CAPN5,CASP1,CCL11,CCL2,CCNA2,CCND2,CCNG1,CCR1,CCR2,CCR5,CCR6,CCR7,CD200R1,CD274,CD38,CD40,CD44,CD46,CD5,CD80,CD86,CDC6,CDH1,CDK1,CDKN1C,CEBPA,CFLAR,CFP,CISH,CMKLR1,CORO2A,CRMP1,CSF1,CSF1R,CSF2RA,CSF2RB,CTSC,CTSL,CTSW,CX3CR1,CXCL12,CXCR4,CYP27A1,CYP51A1,CYTH4,CYTIP,DAPK2,DENND2D,DTX1,DUSP4,D…	1164 (18)
TNF	1.391	cytokine	Activated	8.725	1.37e-83	A4GALT,AATK,ABCA1,ABCC1,ABCC3,ABCD2,ACADVL,ACKR2,ACOX1,ACP5,ACSL1,ACSL4,ACSL5,ACTA1,ADAM8,ADAMTS5,ADAMTS7,ADAMTS8,ADCY7,ADGRD1,ADGRG6,ADM,ADORA1,ADRB1,ADRB2,AEBP1,AGER,AGT,AGTR1,AKAP12,AKR1B1,ALDH1A3,ALDH2,ALOX5AP,AMPD3,ANGPT1,ANGPT2,ANK3,ANKRD1,ANKRD55,ANPEP,ANXA1,APBB1IP,AQP1,AQP3,AQP9,ARG1,ARHGAP18,ARHGAP22,ARHGDIB,ARHGEF4,ARHGEF40,ARID5B,ATP6V0D2,AVPR1A,B2M,B4GALNT1,BCL3,BDKRB1,BDKRB2,BDNF,BG…	1507 (20)
CAV1		transmembrane receptor	Activated	2.747	3.42e-07	ARG1,CAV2,CD14,CD36,CD86,CDH1,CLDN7,CSF1R,EDIL3,EGR1,ESR1,FAS,FGB,FGF2,FN1,FOLR1,FOS,GRM1,HGF,HK2,ICAM1,KRT7,LEP,MMP1,MUC5B,NEDD4L,NFATC1,NQO1,NTRK2,PRLR,PROM1,SCG5,SERPINE1,SLC1A1,SNAI1,SPAG9,ST6GAL1,ST6GALNAC4,TFPI,THBS1,TNC,TNF,VCAM1,WNT6	1291 (23)
CD38	2.154	enzyme	Activated	2.102	1.19e-07	ACOX1,ANXA2,BNIP3,CAT,CCND2,CD44,CD86,CISH,CITED2,CSF2RB,DENND11,EGLN3,EVI5,FN1,GADD45G,ICAM1,IFI30,IL1R2,IL6R,ITGB7,LFNG,LGALS3,LMO7,MKRN3,NABP1,NCAM1,NDRG1,NEK2,NOX4,PDLIM1,PKIB,PPARGC1A,PPP3CC,S100A4,S100A6,SDC1,SDF2L1,SELL,SEMA4A,SLC16A3,SLC39A8,SLC7A5,SLFNL1,TGFB1,THY1,TMED5,VCAM1	1067 (18)
IL6R	1.409	transmembrane receptor	Activated	3.262	0.00333	ABCC1,ABCC3,CCL2,CD36,CTSK,FN1,GAL,HP,ICAM1,IGFBP5,IL6R,IL6ST,LCN2,MMP2,PENK,TGFB1,TGFBR2,TIMP1,TNF,TNFRSF11B,TNFSF11,VCAM1	1049 (18)
RETN		other	Activated	2.694	0.000691	AGER,CCL2,CX3CR1,FABP3,FABP4,FABP5,FOS,ICAM1,LDLR,MKI67,MMP14,PLAT,SCD,SERPINE1,TLR4,TNF,TRAF3,VCAM1	1272 (21)
KLF4		transcription regulator	Activated	2.604	1.04e-10	ADRB2,AIF1,ALDH1A1,ALPL,ANGPT1,ARG1,BUB1B,CCL2,CCNA2,CCND2,CD14,CD44,CDH1,CDKN1C,CDKN2B,CEBPA,CLDN7,COBLL1,COL8A1,CSF1R,DLL1,DLL4,DSP,DUSP4,E2F1,EFEMP1,EMX2,EPCAM,EPHA2,ETV1,FGFR2,FN1,FOXM1,FRZB,GLI2,GREB1,GRHL3,HEY1,HEY2,IBSP,IL7,IRS1,IRX3,ITGAD,ITGAM,KIF16B,KLF5,KRT7,MMP2,MRC1,MSI2,NTF4,PDGFRA,PECAM1,PLAT,PLAUR,POLR3G,PRKG1,PROM1,RUNX2,SCARB1,SEMA3F,SERPINB2,SERPINE1,SLPI,SMAD7,SOD3,SPHK1,TBX3,…	1250 (22)
TGM2	1.195	enzyme	Activated	6.011	6.41e-13	ACSS2,ACTA1,AFF2,ALPL,AQP9,BIRC3,BNIP3,C3,C5AR1,CCL2,CD300C,CD36,CD86,CFLAR,CFP,CX3CR1,CXCL12,CYP2R1,DAPK2,DDX60,DNAAF2,FCER1G,FN1,GJA1,GM2A,HIF1A,IFI6,IFIT1,IFIT2,IFIT3,IGF1R,IL10RA,ITGAM,ITGAX,ITGB3,ITGB4,JAML,LGALS9,LRRC25,LSP1,LY6E,MGP,MMP2,MUC1,NCF2,NPC2,PAK1,PARP14,PARP9,PDGFRB,PLEKHO2,PLSCR1,POR,PTGS1,RFLNB,RUNX2,SAMHD1,SELL,SEMA6B,SEMA7A,SERPINB2,SLC16A1,SLC27A2,SLPI,SP110,TGFB1,THBS1,TNF…	1128 (18)
IRF7	1.069	transcription regulator	Activated	5.496	0.00256	CD40,CD80,CMPK2,DNAJA1,FCGR1A,IFI44,IFI44L,IFI6,IFIH1,IFIT1,IFIT2,IFIT3,IL1A,IL4I1,IRF5,IRF7,IRF8,ITGAM,ITGAX,JAK2,MAP3K8,MX2,NRAP,PARP14,PELI1,PLAC8,PLSCR1,RIGI,RSAD2,RTP4,TLR4,TLR8,TNFAIP8,TNFSF10,TNFSF13B,USP18	708 (18)
NOD2		other	Activated	2.875	0.0296	ACSL1,AREG,CCL2,CD40,ICAM1,IER3,IL18,IL1A,ITGAM,KLF2,MAP3K8,MEFV,RASGRP1,TNF,TNFSF11,XIAP
CD2		transmembrane receptor	Activated	3.106	4.36e-05	CCL11,CCNA2,CCR7,CD4,CD40,CD44,CD48,CD80,CD86,FAS,ICAM1,IL13,PTPRC,SELL,STAT4,TNF	942 (20)
S100A8		other	Activated	2.903	9.99e-12	ADAMTS5,AKAP12,ALDH1A1,ALPL,AREG,ARG2,BCL3,BHLHE40,BMF,C1QB,C1S,CASP1,CCL11,CCL2,CCN5,CD274,CD80,CHDH,CP,CSF2RB,CXCL14,EFNA1,ELN,ENPP2,EPCAM,ETV5,FAS,FOSL1,HEY2,ICAM1,IL1A,IL1RL1,ITGAM,ITGB4,LTBP1,MMP1,MMP14,MMP17,MMP2,MRO,NR4A3,NRG1,NTRK3,OLR1,PIK3IP1,PLAU,POSTN,PTPRO,ROBO2,SCUBE1,SDCBP2,SEMA3B,TNF,TNFAIP8,TRAF3IP1,UGT1A6,UNC5A,USP18,VCAM1	967 (14)
MAP2K5		kinase	Activated	3.308	1.7e-12	AACS,ACLY,ACSS2,ACTA1,CYP51A1,DHCR7,ELOVL6,FDPS,FOS,HMGCR,HMGCS1,HSD17B7,INSIG1,JUN,KLF2,KLF5,LDLR,MSMO1,MUC5B,MVD,MVK,NR4A3,NSDHL,PDE3A,SQLE,STARD4,THBS1,TM7SF2	812 (20)
TNFSF13B	1.798	cytokine	Activated	3.712	1.66e-10	ADGRG3,ALOX15,ARG2,AURKB,C2,CCL2,CCND2,CCR1,CCR7,CD274,CD40,CD80,CD86,CTSS,F3,FAS,FCGR2B,FGR,FIGNL1,FLT3,FOSL1,FOXO1,GPR183,GPR55,GRIK5,HAVCR2,HCAR2,HPGD,ICAM1,ICOSLG/LOC102723996,ITGA1,JUN,LEP,MALT1,MEFV,PIM2,PLAUR,PLEK,PLSCR1,PRKG1,PTGS1,SELL,SNCA,THBS1,TNFAIP6,TNFRSF12A,TNFRSF8,VDR,XIAP	1140 (18)
SOST		other	Activated	2.407	3.49e-05	ACADVL,ACP5,CD36,CEBPA,CTSK,CYP27B1,FABP4,HADHA,MLXIPL,MOGAT1,NOX4,PLIN2,PPARGC1A,TNFSF11	815 (16)
MYD88		other	Activated	6.084	9.59e-15	ABCB1,ACSL1,AGTR1,ALDH1A1,AOX1,ARG1,BATF,BCL3,C3,CCL2,CCN4,CD14,CD200R1,CD274,CD38,CD40,CD44,CD5,CD80,CD86,CDK1,CEBPD,CFLAR,CISH,CMPK2,CTSK,CXCL12,CXCL13,DLL4,EBI3,EDNRB,EGR1,FBXO32,FCER1G,FGF10,FOS,FOXO1,GDF15,HCK,HDC,HIF1A,HP,ICAM1,IFIT2,IGFBP5,IL13,IL17F,IL18,IL18R1,IL1A,IL1RAP,IL7,INPP5D,IRAK2,IRAK3,IRF7,IRF8,ITGA4,ITGAM,ITGAX,ITGB7,ITPR2,JUN,KDM6B,MARCO,MCM2,MCM3,MEFV,MET,MKI67,MMP14,MMP2,MR…	1096 (16)
STIM1		ion channel	Activated	2.688	0.00624	CAMK4,CREB3L1,FOSL1,FOXO1,GCLC,GPX1,IL13,ITGA11,ITGA5,KLF2,KLF7,NFATC2,NQO1,PRDX1,TGFB1,TNF,WNT2	1086 (23)
RAF1		kinase	Activated	2.485	1.38e-13	ACAT2,ACOT7,AKAP12,ANKRD1,ANXA1,AREG,CCN5,CD37,CD44,CDC6,CDKN2B,CRP,CTSH,CTSL,DIO2,DUSP4,DUSP6,E2F1,EGR1,EMCN,ESR1,FAS,FOS,GRN,HDC,HIF1A,HMGB3,HSD11B2,IER3,IGF1R,IGFBP3,IL1R1,ITGA2,ITGAM,ITGB3,ITGB4,JUN,LAMA3,LHB,LIF,MAOB,MET,MGLL,MKI67,MMP1,NQO1,OSMR,PCK1,PCSK6,PHLDA2,PLAT,PLAU,PLAUR,PNP,PTHLH,RET,RGS1,RRM2,SDC1,SERPINB2,SERPINB7,SLC16A7,SLC26A2,SMAGP,SQLE,ST3GAL4,TGM2,TIAM1,TIMP1,TNF	1270 (21)
PRKCQ		kinase	Activated	2.016	0.207	CD44,FOSL1,GATA3,IL13,MMP1,MMP2,TNF
TPH1	4.209	enzyme	Activated	3.034	3.27e-06	ASF1B,CCR5,CDCA8,DNAJB13,EPCAM,GIMAP4,IL1R2,IRAK3,JUN,KMO,LDLRAD4,LGMN,LUM,MAP4K1,MPP7,PCLAF,PPFIBP2,PPIC,PRICKLE1,RLN3,RRM2,SLC16A6,STAT4,SUSD3,TF,TIGIT,TPH1	525 (7)
IFIH1	1.304	enzyme	Activated	2.707	0.00476	CCL11,CCL2,CD4,CISH,EGR1,FAS,IFI44L,IFIT1,IRF7,LCK,RSAD2,SIGLEC1,TNF,USP18	944 (17)
P2RY4		G-protein coupled receptor	Activated	2	0.00681	ICAM1,TIMP1,TIMP4,VCAM1	707 (10)
DDR2		kinase	Activated	2.759	0.00146	AXL,DUSP4,ETV4,MMP1,MMP14,MMP2,POSTN,SNAI1	1166 (19)
SYVN1		transporter	Activated	3.789	0.000408	ABCC3,ABCC4,ASF1B,AXL,BCAT1,BHLHE40,CD44,CD46,CDA,CYB561,DAB2,DIO2,DPYD,EPHA2,F3,FAS,FOLR1,IFI44,IGF1R,IL18,IRAK2,ITGB4,L1CAM,LAPTM4A,LDHB,LMBRD2,MYOF,OLR1,RPN2,SCARA3,SLC16A1,SLC1A5,SLC43A3,SLC7A5,SLCO4A1	1173 (14)
SELPLG		other	Activated	2.539	0.00064	BST1,CCL2,CXCR4,FOS,HAVCR2,HCK,IL1R2,IL4R,ITGAM,PDCD1,PLAUR,PRKCD,THBD,TNF	1209 (20)
RGS4	1.927	enzyme	Activated	2.041	0.000991	ACTA1,ADAMTSL5,ANXA4,CALN1,CHODL,DNER,GFOD1,HJURP,INPP5J,MEGF6,MFAP3L,MOK,NEFL,NELL1,NUP210,PAPPA,POSTN,PPARGC1A,PPP3R1,RTL9,SCN7A,SLIT3,VDR,WDFY4
TICAM1		other	Activated	4.935	4.61e-09	ACSL1,AGTR1,BCL3,CCL2,CD38,CD40,CD80,CD86,CEBPD,CFB,CFLAR,CMPK2,CXCL13,EDNRB,EGR1,FAS,GDF15,ICAM1,ICOSLG/LOC102723996,IFIT1,IFIT2,IFIT3,IL18,IL1A,IRF7,ITPR2,MCM2,MEFV,MET,MKI67,NOX4,PELI1,PILRA,RHOB,RIGI,RSAD2,SAMHD1,SERPINE1,TFEC,TLR2,TLR3,TNF,TNFSF10,TNFSF11,TOR1AIP2,VCAM1	756 (15)
MAPKAPK2		kinase	Activated	3.093	0.000113	ARG1,CCL11,CCL2,CEBPD,CITED2,HDC,ICAM1,IL13,IL18,MARCO,MMP2,MRC1,MSR1,PLAT,PLAU,TLR3,TNF,TOP2A,VCAM1	1150 (16)
PRKRA		other	Activated	2	0.115	MAF,PROS1,RET,THBS1
STK24		kinase	Activated	2.138	8.44e-05	ACACB,ACLY,CD36,CDH1,CDH2,DGAT2,FN1,MLXIPL,MMP2	702 (7)
OGG1		enzyme	Activated	2.196	0.0858	CCL2,CDH1,HIF1A,IL1A,TNF
TCF3		transcription regulator	Activated	2.186	5.22e-20	ABCC8,ACACB,ADA,ARAF,AREG,ARHGAP4,ARSA,ASF1B,ATOH8,AZGP1,BIRC5,BLNK,BUB1,CCDC117,CCNA2,CCND2,CCR2,CD200R1,CD200R1L,CD4,CD5,CDC20,CDC45,CDCA3,CDH1,CDK1,CDKN2B,CERK,CHRNA5,CKM,CSF1R,CTRB2,CYP11A1,DTX1,E2F8,ENPP1,ENTPD1,EPCAM,ESCO2,ESR1,ETS1,FGD2,FGFR2,FKBP11,FLT3,FOXO1,GATA3,GIMAP4,GM2A,GPLD1,HADHA,HMGB2,HS3ST1,ID2,IL13,IL16,IL18R1,IL1RL1,IL2RB,INTS13,IRF8,ITGA4,ITGB7,JUN,JUND,KIF2C,KIF4A,KLF2,KLF7…	1244 (24)
PTGIS	1.323	enzyme	Activated	2	0.219	CXCR2,ICAM1,PECAM1,TNF
KCNJ10		ion channel	Activated	2.449	0.0346	FOSL1,ICAM1,LGALS3,TGM1,TIMP1,TNFRSF12A
SLC2A1		transporter	Activated	2.56	0.0585	ALDH1A1,FN1,MMP2,NQO1,SERPINE1,SLC1A5,TNF
PIK3C3		kinase	Activated	2.016	0.00108	CD40,CIDEA,DGAT2,DIO2,LEP,LIPE,MGLL,NRG4,SCARB1,SCD,TIMD4	252 (3)
FCGR2A		transmembrane receptor	Activated	2.314	0.0225	CCL2,CD40,FAS,FCGR3A/FCGR3B,ICAM1,IFIT3,IL18,IRF7,PECAM1,RASGRP1,SERPINE1,TNF,USP18
IFNE		cytokine	Activated	2.54	0.0172	BST2,CD40,CD80,CD86,IFIH1,IFIT2,MX2,PTGER4,STAT4,TLR3,USP18
MAP3K14		kinase	Activated	3.332	0.000203	ADAM8,ARG1,BIRC3,BST1,CD44,CFLAR,COL11A1,COL3A1,COL5A1,FAS,FN1,ICAM1,ICOSLG/LOC102723996,IL13,IL1A,IL1R2,LAMB3,PDE3B,TNF,TNFAIP6,TNFSF10,TNFSF13,TNFSF4,TRAF3,VCAM1	965 (16)
HDAC2		transcription regulator	Activated	2.558	0.000205	CAVIN2,CD4,CDH1,CDT1,COL11A1,DCLRE1C,DPT,E2F1,EGR1,ESR1,F3,FAS,FOXM1,IL13,IL1A,ITGAD,LAT,LHCGR,LIG1,MCM3,MCM5,MCM7,MYO1F,NFATC1,PLAU,RAD51,RHOB,RNASE1,RORC,RRM2,SATB1,SLC12A5,SLC8A1,STMN2,TNF,TNFRSF19,TNFSF10,TRPC6	1240 (25)
LOX	2.844	enzyme	Activated	2.975	0.00307	CDH1,COL3A1,DERL3,ELN,IGF1R,PDGFRA,PDGFRB,SNAI1,STOX2,TEK	1098 (19)
IL12A		cytokine	Activated	2.028	0.0186	CD86,CFLAR,EBI3,FAS,ICAM1,IL12RB2,IL1A,STAT4,TNF,VCAM1
C3	1.918	peptidase	Activated	3.43	1.63e-06	C1QA,C3,C3AR1,C5AR1,CCL2,CD46,CDH1,CRP,CSF1,CXCL16,CYP27B1,FN1,GPT,IL13,IL1A,ITGAM,JUN,LCN2,LEP,PTPRC,SELL,SMAD7,TGFB1,THBD,TIMP1,TNF,UCP2,VCAM1	1388 (21)
FGFR1		kinase	Activated	3.858	1.81e-07	ACHE,ADAMTS5,BIRC5,CCND2,COL3A1,CRISPLD2,DLL1,EBI3,ELN,FGF1,FGF10,FGF2,FGF7,FLNB,FOS,GPX1,HGF,HK2,ITGA1,ITGB4,ITPR1,JUN,KIAA0930,KIF14,LIF,LOX,MBP,MKI67,MMP1,MMP14,NCK1,NRG1,PCNX4,PCSK1,PDCD4,PDGFRA,PITX1,PLAU,PLAUR,POU2F2,PTGS1,SNAI1,TBX6,TGFB1,TNC,XIAP	1155 (17)
ANGPT2	1.038	growth factor	Activated	4.184	1.05e-16	ABCA1,ABCC1,ACTA1,ADA,ADAM12,AGT,AGTR1,ARL4C,C1R,CAT,CD163,CD68,CD86,CFB,COL18A1,COL3A1,CRYAA/LOC102724652,CXCR4,CYP51A1,EPHX2,ETS1,FAS,FGF7,FKBP4,FLT4,FN1,GALNT4,GATA6,HIF1A,HMGCS1,ICAM1,IL18,ITGAX,KDM6B,KLF5,LEP,LEPR,LYN,MAPK12,MGST1,MMP1,MMP2,NCF1,NOX4,OLR1,PDCD4,PDGFRB,PGAP1,PLAU,POLD1,POSTN,PROS1,PTHLH,RHOB,SERPINE1,SERPING1,SNAI1,SOD3,SPTLC3,SRXN1,STK17A,TEK,TGFB1,TGFBR2,THBS1,THBS2,TLR3,TL…	959 (18)
TMPO		other	Activated	2.236	0.000576	ASPN,COL11A1,COL12A1,COL3A1,TIMP2
IFT57		other	Activated	2.2	0.0445	BDNF,CASP1,CASP10,CASP7,PENK
ITPR2	1.42	ion channel	Activated	4.949	8.72e-11	ADAM8,ADORA3,ALOX5AP,BEX4,BTK,C5AR2,CCL2,CD274,CD44,CLEC7A,CSF1R,CXCL13,FCER1G,FCGR1A,ITGB2,ITPR1,LY96,NCAPH,NCF1,PCK1,PIK3CG,PTAFR,SEMA7A,SLC11A1,STAB1,SYK,THEMIS2,TLR1,TLR5,TLR7,TNF,VNN1	577 (11)
LAMP2		other	Activated	2.631	0.0804	COL4A5,CTSC,FN1,HIF1A,ITGB3,ITGB4,M6PR
EP300		transcription regulator	Activated	2.739	2.17e-23	ACACB,ACHE,ACTA1,ADAM12,AGT,AKAP12,AMHR2,ANGPT1,AP3M2,AXL,B2M,BDKRB2,BIRC5,BMF,BTK,CA12,CAMK2B,CAMK4,CAPG,CCL2,CCR7,CD274,CD36,CD53,CD80,CDC42EP3,CDCP1,CDKN2B,CEBPA,CFLAR,CKB,CKM,CORO2B,CRISPLD2,CRYAA/LOC102724652,CXCR4,CYP11A1,DRD2,DTX1,DUSP4,E2F1,EGR1,EPSTI1,EVI2A,EWSR1,FABP4,FN1,FNDC3B,FOS,FOSL2,FOXO1,FRMD4A,FRMD4B,GATA3,GCG,GFRA1,GIMAP4,GLCCI1,GM2A,GNG2,GREB1,HK2,HMGCR,HSD11B2,HVCN1,ID2,IGF1R…	1450 (22)
RARB		ligand-dependent nuclear receptor	Activated	2.342	0.0105	ACSL1,ARHGAP4,CASP7,CD36,CDKN2B,CXCL12,DRD2,EGR1,ETS1,GSDME,HOXA5,HOXB7,HOXB8,HP,ICAM1,IFIT1,IGFBP3,JUN,KRT20,LYZ,MMP1,NR2F1,NTN1,PLA2G1B,PPARGC1A,RET,RIGI,SATB1,SLC16A2,SLC17A9,SLC27A1,TGFB1,TGM1,THBD,USP18,VAMP2,VEGFC
TAC1		other	Activated	2.72	0.000256	CASP1,CCL2,CUX2,CXCR4,FCER1A,FOS,FOSB,HDC,HIF1A,IL1A,KITLG,MME,PDE1C,PDYN,PLAT,PNOC,SERPINB2,SERPINE1,SERPINI1,TGFB1,TNF,TNFRSF11B,TNFSF11,ZFPM1	1037 (18)
IRF1		transcription regulator	Activated	5.144	4.59e-08	ADAM8,AGTR2,B2M,BST2,C1R,CASP1,CASP7,CCL2,CD274,CD40,CD80,CDH2,CFB,CFTR,CMPK2,CTSS,CXCL16,DNASE1L3,E2F1,EIF2AK2,ERAP1,F3,FAS,FN1,GATA6,GSDMD,IFI44,IFI44L,IFI6,IFIH1,IFIT1,IFIT2,IFIT3,IL12RB2,IL13,IL18,IL7,IRF5,IRF7,JAK2,KL,NCF2,PCDH7,RIGI,RSAD2,SAMHD1,SELL,SLPI,SP110,TBX3,TGFB1,TLR3,TLR9,TNF,TNFSF10,TNFSF13B,VCAM1	989 (15)
MAF	1.148	transcription regulator	Activated	3.038	0.000151	ACSS2,ANPEP,CRYAA/LOC102724652,CYP51A1,GCG,GCLM,HMGCR,IL13,IL17F,IL1R1,IL23R,MAF,MAFG,MBP,NQO1,NUAK1,RORC,SCG5,SQLE,TGFB1,VCAM1	808 (15)
MAPK14		kinase	Activated	4.34	2.9e-13	ABCA1,ABCA3,ACP5,ACTA1,ADCY7,ALOX5AP,ANKRD1,AREG,CAT,CCL2,CCNA2,CCR7,CD36,CD40,CD80,CD86,CDH1,CEBPD,CKM,CRP,CYP51A1,DAB2,DLL1,DUSP6,EFEMP1,EFNA1,EREG,F3,FAS,FDPS,FN1,FOS,FOSL2,GJA1,HMGCR,HTR7,ICAM1,IL13,IL18,JUN,JUND,KITLG,LDLR,MAOB,MMP1,MUC5B,NFATC1,PCK1,PECAM1,PLAU,PLAUR,PPARGC1A,PRDX1,RGS1,RUNX2,SLC8A1,SPHK1,TGFB1,TGM2,TIMP1,TIMP2,TLR2,TNF,TNFSF11,TOP2A,TRPA1,VCAM1,VDR,VEGFC,WIF1	1313 (18)
5-O-mycolyl-beta-araf-(1->2)-5-O-mycolyl-alpha-araf-(1->1')-glycerol		chemical - endogenous non-mammalian	Activated	3.262	6.18e-11	ACSL1,ADAMTS5,AQP9,BCL3,CCL2,CCR7,CD1D,CD40,CD44,CHST7,CMKLR1,CX3CR1,CXCR2,EBI3,FABP4,GPAT3,ICAM1,IER3,IFIT1,IFIT2,IFIT3,IL1A,KYNU,MGLL,MMP1,NR4A3,RGS1,RGS16,SERPINB2,SERPINE2,SPHK1,STAT4,TNF,TNIP3,VCAM1	898 (12)
BMAL1	1.011	transcription regulator	Activated	2.194	0.000181	ACOX1,ANGPT1,BMAL1,CEBPA,DGAT2,EGLN3,ELOVL6,GPT,HIF1A,HK2,LDLR,MLXIPL,NQO1,NR1D1,RYR2,SCD,STAR,STARD4,TBC1D1,TBC1D4,TTK,VEGFC,WEE1	839 (13)
RBP4	-1.581	other	Activated	2.35	0.00271	ARG1,CASP1,CD68,ITGAX,NLRP3,PCK1,TGFB1,TLR4,TNF	1089 (21)
deoxycorticosterone acetate/potassium chloride/sodium chloride		chemical reagent	Activated	2.631	0.00023	AGT,BDKRB1,CCR5,ESR1,FN1,KNG1,NOX4,PTGS1,REN,THRB,TIMP4,TNF,VDR	1001 (17)
TRAF3IP2	1.663	enzyme	Activated	3.761	3.98e-05	AGER,AGT,CCL11,CCL21,CCR2,CEBPD,COL3A1,CSF1,CXCL16,FGF2,GATA3,HIF1A,ICAM1,IL13,IL17F,IL18,LCN2,MMP2,POSTN,TGFB1,TNF,TNFRSF12A,VCAM1	1168 (19)
SOX10		transcription regulator	Activated	2.124	0.000105	CD274,CDH2,CHRNA3,CHRNB4,DHH,EDNRB,FN1,FOS,GAS7,L1CAM,LAMB1,MBP,MITF,PDGFRB,PTN,RET,SOD3,SOX8	1085 (11)
DDOST		enzyme	Activated	2.236	0.00495	AGER,AIF1,IFIT1,PROM1,TNF	456 (7)
IFNA4		cytokine	Activated	3.181	0.00393	AP1S3,CD274,CD86,IFIH1,IFIT1,IFIT2,JAML,MAP3K8,PIK3AP1,PMEPA1,RSAD2,STAT4,TREML2,USP18	828 (17)
CAMP		other	Activated	3.851	1.31e-06	BTC,C5AR1,CCL2,CCR7,CD80,CD86,CSF1,CSF3R,CXCL13,CXCR2,CXCR4,EPHA3,FGF2,ICAM1,IL18,IL1A,IL1R2,IL1RAP,IRF8,ITGAM,ITGAX,ITGB2,MYCL,PDGFRB,RORC,SNAI1,TGFB1,TLR2,TLR4,TNF,TNFAIP2,TNFSF13B,VEGFC,XRCC1	967 (16)
TNK1		kinase	Activated	2.425	0.0154	IFIH1,IFIT2,IRF7,TLR8,TLR9,TNFSF10
TNNI3	-2.526	transporter	Activated	2	0.0421	CCL11,CCR1,CCR2,CCR5
CDK6		kinase	Activated	2.909	0.00028	ABCB1,ADCY7,AGT,APBB2,BIRC3,CACNB4,CD36,CDKN2B,DSP,EREG,FABP4,FGF18,FMOD,FN1,FOS,GDF6,INPP5J,ITGA11,ITGA2,ITGB3,ITPR1,JUN,MICOS10-NBL1/NBL1,PIK3CB,PPP1R3B,RASSF5,SERPINE1,TGFA	1225 (23)
NKX2-5		transcription regulator	Activated	2.215	0.0482	ADORA1,ANKRD1,DIO2,GJA1,HOPX,NR5A2,PLAGL1,RYR2,SCN5A,STIP1
IL1A	1.306	cytokine	Activated	4.82	6.78e-11	ADAMTS5,ALDH1A1,ALDH1A3,ASIC1,ASIC3,BCL3,BIRC3,C3,C4A/C4B,CCL11,CCL2,CCR2,CCR6,CD274,CD40,CD44,CD80,CD86,CSF1,CTSK,CXCL12,CYP11A1,CYP17A1,FAS,FGF2,FGF7,FOS,FOSB,FOSL1,GCH1,HDC,HSD11B2,HSD3B1,ICAM1,IER3,IGFBP5,IL13,IL18,IL1A,IL1R2,ITGA5,ITGB3,JUN,KITLG,LCN2,LEP,LGALS9,LIF,LOX,MMP1,MMP14,MMP2,P2RY6,PDZK1IP1,PLAU,POMC,PTX3,RHCG,S100A10,S100A12,SERPINE1,SSTR1,TGFB1,TIMP1,TK1,TLR2,TNF,TNFRSF11B,TNFSF1…	1096 (14)
HNF1A		transcription regulator	Activated	4.214	7.3e-05	ABCC9,ACAT2,AGT,AKR1C1/AKR1C2,ANPEP,ANXA4,AQP3,AQP9,ATG2B,ATP4A,C1S,C2,C4BPA,C9,CBS/LOC102724560,CDC45,CDO1,CFI,CLIC5,COL3A1,CREBL2,CRP,CYB5A,CYP27A1,DUSP6,ELOVL2,EML6,ENPEP,ETV5,FAS,FBP2,FGB,FGF10,FMO1,FOLR1,FUT7,G0S2,GAL,GC,GCKR,GLA,GLIS3,GNG12,GPR39,HCAR2,HMGCR,HNMT,HOPX,HSD17B2,IGF1R,ITIH4,KIF12,KNG1,LCT,LDLR,LIPA,LY6E,MELTF,MLXIPL,MRO,MSH5,MTTP,MUC4,NDRG1,NOD1,NPTX2,NPY2R,NR0B2,NR1D1,NR5A2,N…	1213 (22)
ATF4		transcription regulator	Activated	3.252	4.48e-06	ABCA1,ANKRD1,AREG,BCAT1,BCL11A,CCL2,CEMIP,CFAP74,CHAC1,CYP27A1,FN1,FUT7,GCH1,GDF15,IBSP,IGFBP5,JUN,KL,KLF9,LGALS3,MGST1,MITF,MTHFD2,NDRG1,NID2,NOX4,NUPR1,OSMR,PCK1,PCK2,PENK,PPP1R15A,PRRX2,PTX3,SERPINF1,SFXN5,SH3BP2,SLC1A4,SLC1A5,SLC39A14,SLC7A5,SNTB1,STC2,TGFB2,TNF,TNFRSF11B,TNFRSF12A,TNFSF11,TRIB3,TRPM3,XRCC1	1170 (18)
RB1		transcription regulator	Activated	2.996	7.03e-08	ALPL,ANGPT2,ASF1B,ASPN,AURKB,BIRC5,BNIP3,BUB1,CALCRL,CASP7,CCNA2,CD274,CD44,CDC6,CDCA5,CDH1,CDK1,CDT1,CEBPA,CITED2,CKM,COL5A1,CYP27B1,DIO2,DLK1,E2F1,E2F2,E2F7,EGR1,F3,FABP4,FAM111A,FANCA,FAS,FGF2,FN1,FOS,FOSB,FOSL1,FOXC2,GLI2,GPR156,GPR157,GPR176,GPR19,GPR4,GPR63,GPR85,GPRC5C,HIF1A,HMGB2,HOMER1,HUNK,ID2,IGF1R,IL16,IL6ST,JUN,KCNK1,LACTB,LCK,LIG1,LRAT,MAF,MAPK4,MCM2,MCM3,MCM5,MCM7,MET,MMP2,MYH2,MYL…	926 (14)
NR1I2		ligand-dependent nuclear receptor	Activated	3	7.9e-06	ABCA1,ABCB1,ABCB9,ABCC3,ACOX1,ALAS1,ALDH1A1,ARAF,CASP1,CAT,CCL11,CCR2,CD36,CDH1,CEBPA,CES1,CES3,CYP27A1,DHCR7,E2F1,EGR1,ELOVL6,HMGCS1,IL18,INSIG1,JUN,LCN2,LPCAT3,LTBP1,LYZ,MGP,MGST1,MKI67,MTTP,NLRP3,NR0B2,PAPSS2,POR,SCARB1,SCD,SORL1,SPHK1,TF,TGM2,TLR1,TLR3,TLR4,TNF,TNFRSF11B,TNFSF13,UGT1A6	1369 (23)
USF2		transcription regulator	Activated	2.297	0.000187	ABCA1,ACP5,AGT,B2M,CFTR,CHI3L1,FCER1A,GATA3,HGF,IGFBP3,MYH9,NR5A1,PRKG1,REN,RORC,SERPINE1,SPEG,STAR,TGFB1,THBS1,UCP2	576 (10)
FGF2	1.365	growth factor	Activated	3.277	1.69e-24	ADAMTS5,ADM,AGTR2,AKR1B1,ANGPT1,ANGPT2,ANPEP,AQP1,AQP3,AREG,B2M,BDNF,BGN,BIRC5,BNIP3,CCL2,CCN4,CCNA2,CCND2,CD274,CDC6,CDH1,CDH11,CDK1,CFLAR,CHRM4,COL3A1,CSF1,CTSK,CTSL,CXCL12,CXCR4,CYP11A1,DCN,DES,DKK2,DLL1,DLL4,DUSP6,EDNRB,EGLN3,EGR1,ELAVL4,ELN,ENO1,ENPP1,ENPP2,EPCAM,EPHA4,EREG,ETS1,ETV1,ETV4,ETV5,F3,FABP4,FAS,FBN1,FGF2,FGFR2,FN1,FOS,FOSL1,FOXO1,FRS2,GAL,GATA6,GCH1,GDNF,GJA1,GPNMB,GRIK4,GRIK5,GR…	1428 (19)
IL12B		cytokine	Activated	3.074	0.0175	CCR5,CD86,CEBPD,ICAM1,IL17F,IL1A,INPP5D,MAP3K8,PIK3AP1,RORC,STAT4,TGFB1,TNF,VCAM1
CCL5		cytokine	Activated	2.368	5.68e-08	AIF1,BDNF,C5AR1,CCL2,CCR1,CCR5,CD163,CD40,CD44,DDAH1,DUSP6,EGF,F2RL2,FOS,HDC,HMGA1,ITGAM,LIMS1,MMP19,OLR1,PLAUR,PNP,PTGDS,SERPINB2,SQLE,THBS1,TLR4,TNF,TPMT	992 (19)
KLF6		transcription regulator	Activated	4.173	4.09e-11	ADM,AGT,ARG1,ARID5B,BCL3,BIRC3,BIRC5,CASP1,CASP7,CCL2,CCR1,CD274,CD38,CD44,CD86,CDH1,CDH2,CFB,CFLAR,CHI3L1,CLCF1,CMKLR1,CSF2RA,CSF2RB,CYB5A,DLK1,DOCK4,EXT1,GCH1,GCLC,GFPT2,HIF1A,HK2,ICAM1,ID2,IFI30,IGF1R,IL1A,IRAK2,ITGA5,ITGB3,JAK2,KDM6B,LCP2,LGALS3,LYN,MEFV,MKI67,MMP14,MRC1,NLRP3,NR1D1,NR2F1,NR5A1,OSMR,PANX1,PARP14,PDPN,PIK3R5,PLAT,PLAU,PTAFR,RHOB,SDC1,SERPINB2,SLC16A3,SLC16A6,SLC25A28,SPSB1,TGF…	1157 (18)
IKBKG		kinase	Activated	4.004	8.62e-09	ACTA1,AEBP1,AMPD3,BIRC3,C3,CCR1,CDH13,CEBPD,CFLAR,CLU,CP,CSF1,CXCL12,DCN,DUSP6,ENPP2,EREG,FOS,FOXC2,GCH1,GM2A,GPT,GRN,HIF1A,HK2,ICAM1,IL1A,IRF7,KLF5,LCN2,MGP,NID1,PCDH7,PTX3,RGS16,RYR2,SERPINB2,SERPINE2,SLC16A2,SOD3,TNF,TNFAIP2,TNFRSF1B,TNFSF10	1153 (13)
SELP		transmembrane receptor	Activated	2.536	0.000771	BST1,CCL2,CXCR4,F3,GPT,HCK,IL1R2,IL4R,MKI67,PLAUR,PRKCD,THBD,TNF	1419 (19)
IL18	1.817	cytokine	Activated	4.619	5.71e-13	ACTA1,ADA2,ADAM19,ADAMTS5,AQP3,ARG1,BOK,CCL11,CCL2,CCR2,CCR5,CCR7,CD163,CD40,CD44,CD86,CDH1,CFLAR,CSF1,CX3CR1,CXCL12,CXCL16,CYSLTR2,DLG4,EDNRB,ENPP2,FAS,FCGR3A/FCGR3B,FOSL2,GADD45G,GIMAP4,GJA1,GNA15,HAVCR2,ICAM1,IL12RB2,IL13,IL18,IL18R1,IL1A,INPP5D,ITGAM,JUN,KLRC4-KLRK1/KLRK1,LIF,MMP1,NKG7,PDCD1,PENK,SAMHD1,SELL,SLC17A7,SLC7A8,SMAD2,TF,TGFBR2,TIMP1,TLR4,TNF,TNFRSF11B,TNFSF11,TRIM29,VAMP2,VCAM1,ZB…	1221 (17)
EGR1	-1.004	transcription regulator	Activated	3.529	4.56e-15	ABCB1,ACHE,ALOX5AP,AREG,BAIAP2,CASP7,CCL2,CCL21,CCND2,CCR1,CCR2,CD44,CDC20,CDH1,CHGB,CLU,CSF1,CYP17A1,DLG4,DUSP4,EGR1,ENPEP,EREG,F3,FAS,FGF2,FN1,FOSL1,GALNT3,GDF15,GDNF,HIF1A,HMGCR,HPGD,HPSE,ICAM1,IGF1R,IL13,IL6R,ITGAM,JUN,JUND,KCNT1,LDLR,LEP,LHB,LHCGR,LYZ,MAOB,MMP14,NDRG1,PLAU,SERPINE1,SLC12A5,SNAI1,SQLE,TGFB1,TGFBR2,THBS1,TIAM1,TIMP1,TLR4,TNF,TNFSF10,TNFSF11,TOE1,VCAM1,WNT4	1445 (19)
PAX6		transcription regulator	Activated	2.153	0.0682	ACP5,ADPRS,CCND2,CCR10,CDC45,CDC6,CDH6,CELF4,CENPN,CRISPLD2,CRYAA/LOC102724652,CUX2,GCG,GDI1,GNG2,IQGAP3,L1CAM,LPCAT1,LRG1,MAF,MCM3,MET,MITF,NCAM1,NTN1,PCSK1,SCG5,SEMA5A,SMAD2,SNCA,STAR,THNSL1,TNC,TRPM3,WLS
RIPK3		kinase	Activated	2.583	0.0407	IL18,IL1A,MEFV,NLRP3,TGFB1,TLR4,TNF
PTGS2		enzyme	Activated	2.869	1.82e-15	ADGRL3,AIF1,ANGPT1,ANGPT2,ANXA1,ANXA2,AQP1,AREG,ARG1,ARG2,B2M,BIRC3,C5AR1,CCL2,CCR7,CD163,CD274,CD44,CD68,CDH1,CLEC7A,CLU,CST3,CTSK,CXCL12,CXCL14,CXCR2,CXCR4,DLK1,DLX5,EGR1,FABP4,FAS,FCGR3A/FCGR3B,FN1,FOS,ICAM1,IGFBP3,ITGB4,LEP,LRP1,LTBP1,MKI67,MMP1,MMP14,MMP2,MRC1,MSR1,NBN,NEB,NKD1,NTN1,PAK1,PCDH7,PIK3CG,PRKCZ,PTGER4,PTGS1,RUNX2,SCARB1,SELL,SEMA7A,SNAI1,STAB1,STAR,STC1,TEK,TET1,TGFB1,TGM2,TNF,TN…	1037 (17)
PDK1		kinase	Activated	3.935	3.96e-07	ARSA,ARSK,CARD11,CCNA2,CCR6,CD38,CDC20,CDC6,CDH1,CDK1,FOXO1,HDAC9,HIF1A,HK2,ITK,LCK,MMP2,PAG1,PAK1,PIK3CB,PRKCZ,SGPP2,SMURF2,TBC1D4,TNXB,VAV1	1166 (21)
RRAS2		enzyme	Activated	5.603	1.01e-10	ADAMTS5,C5AR1,CD14,CD209,CD36,CDH1,CDH2,CDH6,CFH,CSF1,DRAM1,EDIL3,EGR1,FGB,FOSL1,GFPT2,IER3,IFI44L,IL18,IL4R,ITGA5,ITGA8,LAMB1,LAMC2,MPZL2,MUC4,NCAM1,NID1,NR4A3,PCDH7,PDGFRA,PDGFRB,PLAU,PLSCR1,POSTN,PROCR,RELN,RGS1,RGS16,RSAD2,RTP4,SCN1B,SERPINE1,SLIT2,THY1,USP18,VEGFC	1164 (18)
BTK	2.065	kinase	Activated	2.182	3.8e-06	ATP6V0D2,BTK,CCND2,CCR7,CD274,CD38,CD40,CD86,CEBPA,CISH,CXCR4,E2F1,ENPEP,ETS1,FABP5,FOXO1,IFI44L,IFIT1,IFIT3,IL10RA,IL13,IL18,IL1A,IL4I1,ITGAX,ITGB3,JUN,MTHFD2,MX2,NFATC1,PSMD3,SPN,TLR9,TNF	1226 (18)
NLRP3	2.264	enzyme	Activated	2.494	1.54e-07	ARG1,CASP1,CAT,CCL11,CCR5,CCR7,CD1D,CD274,CDCA8,CDH1,CTSK,CXCR2,CXCR4,ESPL1,FAS,FN1,GATA3,GSDMD,HIF1A,IFIT3,IL13,IL18,IRF7,KIF1A,LIF,LIG1,MAP3K4,MAPK13,MRC1,MSR1,NLRP3,OLR1,P2RY13,PRIM1,PTTG1,RAD51,RFC3,SMAD7,TGFB1,TIMP1,TNF,TNFSF13B,TTK,XRCC1	1070 (16)
MEF2A		transcription regulator	Activated	3.288	4.21e-06	ACTA1,ARHGAP20,ASB4,BDNF,CKM,CLIC6,DPF3,ENO3,FOS,GATA3,IFI44,IFIT2,IFIT3,IKZF1,IRF7,JUN,KLF2,NOD1,PKNOX2,PPARGC1A,RSAD2,SMAD7,STAR,SYT1,TGFB1,TGFB2,THBD	556 (9)
ERG	1.415	transcription regulator	Activated	3.739	2.44e-13	ABCC4,ACTN1,ADRB2,ARHGAP20,ARHGAP22,ARHGAP28,ARHGAP4,ARMC12,BDKRB1,BIRC3,CCNA2,CDH1,CDH2,CDK5RAP2,CHRM1,CHRNA3,CHRNB4,CIT,CLIP1,CNR1,CUX2,CXCR4,DOCK2,EGFL7,EPB41L3,ERG,ETS1,EVI5,EXT1,FAM174B,FHOD3,FKBP5,FLNB,FLNC,FMNL3,FOSB,FZD5,GDF2,HPGD,ICAM1,IGF1R,LAMA5,LAMB1,LIPG,MAGI1,MET,MMP1,MPZL2,MYO1D,NDRG1,NLGN1,NPHP1,NRG1,OLFM1,PECAM1,PHLDB2,PLAT,PLAU,PLAUR,PLEK,POU2F1,PTGER4,PTPN22,RALGPS2,RAPGEF5,RAP…	1149 (20)
TGFB1	1.237	growth factor	Activated	7.03	1.44e-86	ABCA1,ACKR1,ACKR2,ACLY,ACSL6,ACSM3,ACSS2,ACTA1,ACTG2,ACTN1,ADAM12,ADAM19,ADAMTS3,ADM,ADORA1,ADRA1D,AGTR2,AHNAK,AIF1L,AKR1C1/AKR1C2,ALDH2,ALOX15,ALOX5AP,ANGPT1,ANKRD1,ANPEP,ANXA2,ANXA8/ANXA8L1,AQP1,AQP9,AREG,ARG1,ARHGAP22,ARHGAP27,ARID5B,ASPN,AUTS2,AXL,B2M,B3GALT2,B4GAT1,BCAT1,BCL3,BDKRB2,BDNF,BGN,BHLHE40,BIRC3,BIRC5,BIRC7,BMF,BMP6,BUB1,BUB1B,C1QA,C1QB,C1QC,C1R,C1S,C2,C3,C3AR1,C4BPA,C5AR1,CALD1,CA…	1479 (18)
E2F6	-1.688	transcription regulator	Activated	3.302	0.000447	CDC45,CDC6,CHEK2,E2F1,E2F2,GINS2,GJA1,LIG1,MCM2,MCM3,MCM5,NEK11,PCLAF,PODXL2,RAD51,RAD51AP1,RRM2,RYR2,SERPINE1	988 (14)
SMAD3		transcription regulator	Activated	3.243	1.53e-22	ACLY,ACSS2,ADAM12,ADAM23,ADAMTS5,ADORA1,AGPAT2,ALPL,ANKRD1,AREG,ARHGAP22,ARHGAP27,ASPN,BGN,BMP6,C3,CCL2,CCND2,CDH1,CDH11,CDH2,CDH6,CDKN2B,CES1,CHRDL1,CKM,CLDN11,COL3A1,COL6A2,CRISPLD2,CRP,CYP11A1,CYP21A2,CYP51A1,DES,DGAT2,DOCK4,DUSP4,EGR1,ELN,EREG,ESM1,ESR1,FBN1,FBN2,FCGR2B,FN1,FOS,FOXO1,GATA3,GLI2,HEY1,HIF1A,HK2,HP,IBSP,ID2,IL13,INHA,INPP5D,JUN,JUND,LAMA4,LAMB1,LDLR,LHB,LOX,LUM,MMP1,MMP19,MMP2,M…	1295 (18)
F2		peptidase	Activated	4.205	1.31e-12	ADAMTS9,AKR1B1,ANGPT1,ANGPT2,BCL3,BIRC3,CALD1,CASP1,CCL2,CCNA2,CCND2,CD36,CD44,CD68,CDC6,CFLAR,CLU,COTL1,CXCL13,CXCR4,E2F7,EDNRB,EGR1,ENTPD1,EREG,ESM1,ETS1,F3,FGF2,FN1,FOS,FOSB,FOSL1,FOSL2,HDAC9,HIF1A,HMGA1,ICAM1,IER3,IGF1R,IGFBP4,IGFBP5,IL13,JUN,LIPC,MFHAS1,MGLL,MMP1,MMP2,MYH9,NCF1,NCF2,NR4A3,PDGFRA,PGM2L1,PLAT,PLAUR,PLPP1,PROCR,PROS1,RAC2,RGS3,RHOB,RHOJ,SERPINE1,SLC2A12,SLIT2,SRGN,SYP,TEK,TFPI,…	1428 (20)
RGCC	2.291	other	Activated	2.219	0.0341	CDH1,CDH2,FN1,SCD,SNAI1
NOTCH2		transcription regulator	Activated	2.346	7.32e-09	ADGRD1,APBB1IP,C3AR1,C5AR1,CASP1,CD44,CDH1,CYP11A1,DES,DTX1,EPCAM,FCER1G,FCGR2B,FN1,FZD9,GDF5,HEY1,HEY2,ITGB2,ITGB7,LHB,LHCGR,MARCO,MSR1,PROM1,PTAFR,RAC2,RGS5,STAR,TNF,TNFSF11,TSPAN33,VAV1	934 (22)
HOXD3		transcription regulator	Activated	2.343	0.00063	DSP,IGFBP3,ITGA5,ITGB3,MMP2,SDC1,SERPINE1,TGM2,THBS1
SMARCB1		transcription regulator	Activated	4.829	4.52e-09	ABCB1,ACSL1,ADD3,ARHGAP4,BICD1,BNIP3,C4A/C4B,CA8,CCNA2,CD44,CDC6,CDH1,CDK1,CDKN1C,CDT1,CENPA,CIDEB,COL14A1,COL18A1,COL5A2,CRP,CSF1,CXCR4,DACH1,DOCK4,DOCK8,DSC2,E2F1,EIF2AK2,EMX2,FABP4,FAS,FCGR1A,FGFR2,FOS,FZD7,GJA1,GSN,HEY1,HP,IL1A,KLHL4,MCM2,MCM3,MCM5,MMP1,NUP210,PCK1,PELI1,PERP,PLCL1,POSTN,PRIM1,PTN,RAB3B,RAD51AP1,RAD54B,SGCG,TMOD1,WASF3	1267 (20)
SFN		other	Activated	2.155	0.00642	AMOT,CDH1,CDH2,DSC2,DSP,F3,FKBP5,IL1R1,PDK4	1145 (22)
ARNT2		transcription regulator	Activated	4.355	1.81e-07	ADAM28,AGER,AKR1B1,ALAS2,ANGPT2,AOX1,BST1,CCR1,CD86,CELF2,CFL2,CHRM4,CMKLR1,COL11A1,COL12A1,CPXM2,DLL1,EGF,EGR1,GALNT4,GDNF,GPX3,GRM8,HOMER1,ICAM1,IGFBP4,IL6R,ITGB3,ITIH3,JAK2,KCNJ15,KCNQ1,LAMB3,LCP1,LRRFIP1,MCM7,MYCL,NAALAD2,NFATC2,NGEF,NR5A1,PKIB,PLCB1,POLD4,POSTN,PTPN22,RGS10,RYR2,SNX5,ST8SIA5,THRB,TNF,TYROBP,UGT1A6
ETS1	1.096	transcription regulator	Activated	4.41	2.46e-08	ABCB1,ANPEP,ARHGDIB,ARL4C,ATP2A3,BCL11A,CASP1,CCL2,CCNG1,CD14,CD44,CDH1,CDH2,CITED2,CSF1R,EGR1,ETS1,FN1,HGF,HPGD,HPSE,HSPA1L,HSPA6,HSPE1,ICAM1,ID2,IGF2BP3,IL13,IL2RB,INSIG1,ITGA2B,ITGAM,ITGB2,ITGB3,ITK,LAMA5,LAMB1,LCK,MET,MMP1,MMP2,MSR1,MUC4,NCF1,NQO1,PERP,PHLDA2,PLAU,PTHLH,REN,RUNX2,RUNX3,SELL,SERPINE1,SNAI1,SRGN,TGFA,TGFB2,TGFBR2,THY1,TNF,WAS	1297 (22)
SPIN1		other	Activated	2	0.00681	ALDH1A3,BST2,C1QTNF1,IFI44L
PRMT1		enzyme	Activated	3.054	0.00163	ARG2,CCL11,CD274,CDH1,CDH2,CFLAR,CIDEA,COL3A1,CXCL16,FN1,FOS,GCLC,ITGA2B,LOXL1,MBP,MGLL,MRC1,NKD1,PDK4,PPARGC1A,SERPINE1,SMAD7,SMURF2,SNAI1,TNF	960 (19)
YAP1		transcription regulator	Activated	2.594	6.3e-18	ACAT2,ACLY,ACSF2,ACSL4,ADCY7,ADGB,ANKRD1,AREG,ARG1,AURKB,BIRC5,BST2,CAVIN2,CCDC80,CCL2,CCN5,CCNA2,CCR7,CD274,CD36,CD44,CD80,CDC20,CDC42EP3,CDC6,CDCA5,CDH1,CDH2,CDK1,CDKN1C,CDKN2B,CIT,COL11A1,COL3A1,COL5A1,CSF1,CTSL,CXCL12,CXCR4,CYP11A1,CYTIP,DAB2,DCN,DDAH1,DDX56,DNASE1L3,DTYMK,E2F1,E2F7,EGR1,EMCN,ESR1,FAS,FBXO32,FDPS,FGF1,FLNB,FN1,FOS,FOSB,FOXM1,GDF15,GDF5,GNG2,GREB1,HMGCR,HMGCS1,HP,ICAM1,ID2,IFI…	1335 (22)
CEBPD	1.332	transcription regulator	Activated	4.396	3.17e-08	AGT,AKR1C1/AKR1C2,ALOX5AP,BIRC5,C3,CD14,CDKN1C,CEBPD,CLU,COL5A1,COL6A2,CSF1R,CSF3R,CXCR4,FABP4,FBXO32,FGF1,FN1,FOS,HGF,HIF1A,HK2,HP,IGFBP5,ITGAM,ITGAX,KLF5,LEP,MBP,MITF,PDGFRA,PTAFR,TGFB1,TLR8,TLR9,TNC,TNF,TNFAIP6,TNFSF11,VEGFC,VLDLR	1217 (17)
C5AR1	1.953	G-protein coupled receptor	Activated	3.353	5.95e-05	C3,C5AR1,C5AR2,CD36,CD40,CD46,CD80,CD86,DCN,FCER1G,FCGR1A,FCGR2B,IL13,IL17F,LTBP1,LTBP2,MMP1,SERPINE1,TGFB2,TGFBR2,TNF	1302 (20)
NOX1		enzyme	Activated	2.376	0.00196	CAT,F3,IL13,NQO1,PAK1,SMAD7,TGFA,TLR2,TNF	773 (14)
FASN		enzyme	Activated	2.412	0.000438	ACLY,ACOX1,CD36,CDH1,CDH2,CIDEA,DGAT2,EDNRB,ELOVL6,ETV4,FABP4,FGF1,FOXO1,MET,PCK1,PRKAR2B,RBP4,SCD,SFRP2,TNF	1197 (22)
FGF18	3.022	growth factor	Activated	2.599	0.00141	CDH1,CSF1,RUNX2,SNAI1,TGFBR2,TIMP1,TP53BP1	1122 (22)
FOXC2	1.235	transcription regulator	Activated	3.842	2.55e-07	ADRB1,ADRB2,ALPL,AMBN,ANGPT2,CDH1,CDH2,CEBPA,CXCL12,CXCR4,DLL1,FABP4,FN1,GPNMB,IRS1,ITGB3,ITGBL1,LEP,LFNG,LIPE,MET,MMP2,PDGFRB,PHEX,PPARGC1A,RUNX2,SATB2,SNAI1,TBX1,TNFSF11,WNT5A	1219 (22)
HECTD2	2.899	enzyme	Activated	2.828	0.000594	B2M,FN1,IL1RL1,IL6ST,ITGA5,PMEL,PTGS1,TNFAIP2
SIX5		transcription regulator	Activated	2.63	0.0333	IGFBP5,PLTP,PTN,SFRP2,SIX4,ST14,WNT4
Hbb-b2		enzyme	Activated	4.111	1.36e-06	C1QA,CCR2,CCR5,CD44,CEBPA,CLEC7A,CXCR2,FN1,IL10RA,IL16,IL2RB,ITGAM,LY86,MASP2,NCF2,PRLR,SERPINF2,TF,TLR2	754 (10)
EIF6		translation regulator	Activated	2.746	0.0017	ACADVL,ACAT2,ACLY,ACSM3,ACSS3,ANXA2,ATP4A,CD36,CERS6,COL3A1,COL5A2,FDPS,HK2,HMGCR,HMGCS1,HSD17B7,IRS1,LAMB3,LDLR,MOGAT1,MVD,NUDT16L1,PIK3AP1,PIK3CG,SCD,SORL1	467 (10)
SORL1	-2.621	transporter	Activated	4.196	6.51e-29	ABCA1,ADAM12,AGT,ANGPT1,AQP1,AZGP1,B2M,BGN,C3,CD4,CDH7,CMKLR1,COL11A1,COL18A1,COL3A1,COL5A1,COL5A2,CTHRC1,CXCL12,DCN,ECM1,EDN3,EEA1,EFNA1,EPHA4,EPHA5,EPHB1,F3,FGF7,FGFR2,FN1,FOS,FZD4,FZD5,GAL,GDF5,HGF,ICAM1,IL16,ITGA1,ITGA11,ITGA2,ITGA4,ITGA5,ITGA8,ITGB4,KREMEN1,LAMA4,LAMB1,LRP2,LYVE1,MET,MMP1,MRC2,NID1,NID2,NPY5R,NRP2,NTS,NXPH3,PDGFRA,PDGFRB,PLAU,PLSCR4,PLTP,RARRES2,ROR2,RTN4R,SCARB1,SEMA3F,SSTR…	1343 (22)
ETS2		transcription regulator	Activated	2.79	1.58e-05	ANPEP,CSF1R,CTSK,CYP27A1,DUSP6,FGF1,FOS,HPGD,HPSE,ICAM1,ITGA2B,JUN,LYZ,MMP1,MSR1,PCSK6,PLAU,PTHLH,SYK,TFEC,TGFBR2,TLR9,TNF,TNFSF11	1317 (21)
TNFSF9	1.512	cytokine	Activated	2.63	0.0166	CCR7,CD14,CD4,ICAM1,PTPRC,TNF,VCAM1
SASH1	1.084	other	Activated	2.357	0.00304	CCND2,CD40,CITED2,CMPK2,HDC,IFIT2,IFIT3,IL18,IRF7,MARCO,MET,PELI1,PLAT,RSAD2,TCF4,TLR3,TNF,USP12	591 (10)
ICOS		transmembrane receptor	Activated	2.113	0.00572	CXCR4,GATA3,ICOSLG/LOC102723996,IL13,IL1A,IL1RL1,IL2RB,KLF2,MAF,MKI67,NFATC1,PDCD1,RORC,TNF	995 (17)
TLR9	2.297	transmembrane receptor	Activated	4.394	1.26e-06	ABCA1,ARG2,CCNA2,CCR7,CD274,CD300A,CD38,CD40,CD5,CD80,CD86,CERK,CERS6,CISH,CSF1,DNAAF10,EBI3,EGR1,FAS,GCH1,GDNF,ICAM1,IER3,IFI44L,IFIT1,IFIT2,IFIT3,IL10RA,IL18,IL1A,IL4I1,IRF7,KDM6B,LCN2,LIPG,LYST,MX2,NR0B2,NTS,PROCR,RSAD2,SCN9A,SDC1,SERPINE1,SMPD2,SMPDL3A,SMPDL3B,SPHK1,TGFB1,TIMP1,TLR4,TLR7,TNC,TNF,TNFRSF1B,TNFSF10,TNFSF13B,USP18,VAV2	1191 (18)
2-bromoethylamine		chemical reagent	Activated	3.852	3.28e-08	ANXA1,ANXA2,C4A/C4B,CACNG5,CAPN6,CD14,CD44,CLDN4,CLU,CP,FXYD5,GPNMB,IER3,LAMC2,LCN2,LGALS3,MCM3,MRC1,S100A10,TGIF1,TIMP1,TNFRSF12A
CDH5		other	Activated	2.189	0.00526	BIRC5,CDH2,HMGCS1,ICAM1,KLF5,TIAM1	1128 (20)
SMPD1		enzyme	Activated	2.309	0.0225	ACKR1,ACKR4,CCL2,CCL26,CLCF1,CXCR4,JAK2,MMP1,SLIT2,TGFB1,TLR2,TNF,TNFSF10
IRF3		transcription regulator	Activated	5.462	0.000452	AHNAK,ANXA4,ARG2,B2M,BIRC3,CCL2,CD274,CD40,CD86,CDH11,CDH2,CMPK2,DDX60,EIF2AK2,FAS,FCGR1A,FGF1,FN1,ICAM1,IFI44,IFI44L,IFI6,IFIH1,IFIT1,IFIT2,IFIT3,IL1A,IRF5,IRF7,LCN2,NRAP,PARP14,PLAC8,PLCG2,PNP,RIGI,RSAD2,SORL1,TLR3,TLR4,TNF,TNFSF10,TNFSF4,USP18,VCAM1	583 (15)
MAPK7		kinase	Activated	3.963	2.7e-09	AACS,ACLY,ACSS2,ADRB2,BDNF,CDH2,CYP51A1,DHCR7,ELOVL6,FDPS,HMGCS1,HSD17B7,IL1A,INSIG1,JUN,KLF2,LDLR,MSMO1,MVD,MVK,NOD1,NQO1,NSDHL,PDE3A,PLAT,SEMA3F,SERPINB2,SQLE,STARD4,TEK,THBD,TM7SF2,TNF	1157 (23)
DLX5	4.723	transcription regulator	Activated	2.213	0.123	FGF7,FOXL2,HGF,PLAGL1,RGS5,RUNX2
MAP2K3		kinase	Activated	2.365	0.0161	ACTA1,ARG2,COL3A1,CTSK,ICAM1,MAOB,MMP1,MUC5B,NFATC1,OSCAR,PLAU,PPARGC1A,RGS7,SERPINE1,TNF,TNFSF10
IL13	6.322	cytokine	Activated	3.688	2.68e-35	ABCA1,ACADVL,ACOX1,ACSL1,ADA,ADAM28,ADAM8,ADAMDEC1,ADORA1,AIF1,ALOX15,ALOX5AP,ARG1,ARG2,ASPN,AVPI1,BATF,BCL3,BDNF,BMAL2,C3,C3AR1,CASP1,CASP7,CCL11,CCL2,CCL26,CCR5,CD14,CD163,CD209,CD36,CD37,CD4,CD40,CD44,CD48,CD52,CD72,CD80,CD86,CEBPA,CFI,CHI3L1,CIDEA,CIDEB,CISH,CLCA1,CLEC7A,COL18A1,COL3A1,COL6A2,CP,CSF2RA,CTNNAL1,CTSC,CTSH,CTSK,CTSS,CXCR2,CXCR4,DCLK1,DNASE2,DUOX1,DYNLT3,EGR1,ENPP2,F13A1,F3,FABP4…	1199 (19)
TAFAZZIN		enzyme	Activated	2.885	1.74e-16	ACTA1,ADAMTS5,ADGB,ADRB2,AHNAK2,ALDH1A1,ANKRD1,ANXA1,ANXA2,AOX1,ARG1,AXL,BASP1,BDNF,CAMK2N1,CAV2,CCL2,CCR2,CCR7,CD22,CD40,CD44,CD72,CD80,CD86,CDH2,CDH6,COL5A1,COL5A2,COL6A2,CXCL12,CXCR4,CYTIP,DCN,DNASE1L3,EMCN,ENPP2,ESM1,FBLN2,FCRL5,FCRLA,FDPS,FN1,FOXC2,GPX1,HADHA,HIF1A,HMGCR,HP,IFIT1,IFIT2,IGFBP4,IGFBP5,IL16,IRAK2,IRS1,LCP1,LDLR,LOX,LRP2,LSP1,LUM,LY6E,MET,MFAP5,MRC1,MYOF,NAV3,NCF4,PCLO,PDCD4,PDE…	1287 (22)
CTSK	1.425	peptidase	Activated	2.438	0.0271	CCL2,NLRP3,SNAI1,TLR2,TLR4,TLR7
pembrolizumab		biologic drug	Activated	3.302	0.0112	B2M,CD274,CD4,CDK1,CMKLR1,E2F1,HAVCR2,IFIT1,MARCO,MKI67,PDCD1,TIGIT
BID		other	Activated	2.121	0.0031	C3AR1,C5AR1,CTSH,CTSK,CTSS,GPT,ITGAX,TIMP1	1264 (12)
PARP2		enzyme	Activated	2.983	3.22e-05	CCR2,CCR5,CCR6,CD36,CD80,CD86,CXCL13,FABP4,FAS,IL23R,LEP,PDCD1	778 (15)
NFATC2	1.237	transcription regulator	Activated	2.056	1.72e-12	ABCA1,ACP5,AIF1,AXL,BATF,CCNA2,CCR5,CCR7,CD274,CD40,CD80,CD86,CDH2,CFLAR,CISH,CITED2,CMPK2,CSF1R,CTNNAL1,CX3CR1,DAB2,EBI3,ENPP2,FAS,FOXM1,GATA3,GCG,GDF5,GPNMB,HAVCR2,IER3,IFIT2,IFIT3,IKZF1,IL12RB2,IL13,IL17F,IL18,IL1A,IRF5,IRF7,IRF8,ITGAM,ITPR1,JUN,KDM6B,MAF,MITF,NFATC1,NOX4,PDCD1,PELI1,PLAT,PMEL,PPARGC1A,PPP3R1,RGS1,RORC,RSAD2,SNAI1,TCF4,TGFB1,TLE4,TLR2,TLR3,TNF,TNFSF13B	1289 (19)
PLG		peptidase	Activated	3.09	9.61e-09	AGER,ARG1,BDNF,CCL2,CD40,CLEC7A,COLEC12,CSF1,EDNRB,F3,FCGR2B,GULP1,IL1A,IL1RL1,MCOLN3,MMP1,MRC1,NOD1,PECAM1,PIK3CB,PLAU,PRKAR2B,RAC2,SERPINE1,STAB2,SYK,TNF,TNFRSF11B,TNFSF11,VAV1	1042 (17)
PTTG1	-1.422	transcription regulator	Activated	2.584	0.122	CCNA2,CD44,CDH1,CDH2,CEBPD,CLU,EGF,FGF2,HIF1A,LIG1,POLD1,POLK,PTTG1,SNAI1,TGFA
LGALS3	2.46	other	Activated	2.895	3.09e-06	ABCB1,ABCC1,AGER,ARG1,CCL2,CCR1,CCR2,CEBPA,COL3A1,COL5A2,CTSH,DUSP6,ENPP2,FABP4,FAS,FN1,GFRA1,GPT,ICAM1,IGFBP5,IL13,ITGAM,LGALS3,MGST1,MKI67,MRC1,MSR1,MUC1,NFATC2,PPARGC1A,PRKCZ,TGFB1,TNF,VCAM1	1241 (22)
IL17RA		transmembrane receptor	Activated	2.343	0.0288	CCL11,CCR1,CSF3R,CXCL12,CXCR2,IL13,IL1A,TIMP1,TNF
ARID1A		transcription regulator	Activated	2.085	1.4e-29	ACSL1,ACTA1,ACTN1,ALDH1A1,ALPL,ANXA1,ANXA8/ANXA8L1,ARID5B,ASPN,ATG10,BDKRB2,BGN,BIRC5,C3,C4A/C4B,CAV2,CAVIN2,CCDC80,CCN4,CCN5,CD109,CD274,CD40,CD44,CDH1,CDKN1C,CDKN2B,CHST11,CKB,CKM,CLIC3,CLU,COL12A1,COL4A6,COL5A1,COLEC12,CRMP1,CSF1,DAB2,DLL4,DLX2,DNLZ,DPYSL3,DSP,DZIP3,ECM1,EDIL3,EGR1,ENPP1,EPCAM,EREG,ESM1,ESR1,EXT1,F13A1,FBLN2,FBN1,FBN2,FLNB,FN1,FOLR1,FOS,FOXC2,FOXJ1,FZD4,FZD5,FZD9,GABRA4,GATA3,…	1337 (20)
GABPA		transcription regulator	Activated	2.213	0.00495	ACHE,CCL2,DCLRE1C,FAS,GCLC,GCLM,IL16,IL18,IL7,ITGB2,NQO1,OXTR,SOD3,TNC,TNFSF4,UTRN	704 (11)
IFNB1		cytokine	Activated	2.216	9.66e-10	AXL,BHLHE40,BST2,CASP1,CCL2,CCR5,CD14,CD274,CD38,CD40,CD80,CD86,CDH2,CMPK2,COL12A1,CTSK,DLL1,E2F1,EBI3,EIF2AK2,FBLN2,FBN1,FGF2,FOS,HMGB2,HMGCR,HMGCS1,ICAM1,ICOSLG/LOC102723996,IFI6,IFIH1,IFIT1,IFIT2,IFIT3,IL13,IL18,IL1A,IL1R1,IRF7,ITGAX,ITGB2,ITGB3,KDM6B,KLRC4-KLRK1/KLRK1,LAMB1,MMP2,MX2,NFATC1,NID2,NOD1,NPTX1,PARP14,PARP9,PDCD1,PDK4,PHLDB2,PMEL,RAD51,RIGI,RSAD2,SERPINB2,SIDT1,SLC39A14,SQLE,STARD4…	964 (16)
NR3C2		ligand-dependent nuclear receptor	Activated	2.355	5.6e-10	ABCC9,AGT,ARG1,CAT,CCL2,CCR5,CD36,CNKSR3,COL3A1,CXCR2,CXCR4,CYFIP2,DES,DUSP4,EGR1,FGF2,FKBP4,FKBP5,FN1,GHR,GPX1,GPX3,ICAM1,IGF1R,KLF9,LCN2,LYST,MAP2,MLF1,MMP1,NDRG2,NFIA,NOX4,PLAT,PPAT,PROCR,PTGDS,PTPRCAP,PTX3,RAPGEF4,SERPINE1,SPHK1,TGFB1,TGM2,TNF,VCAM1,VLDLR,XIRP1	1236 (21)
FGF7	9.737	growth factor	Activated	2.255	7.9e-06	ABCC3,CD44,CEBPA,CEBPD,CSF1,CTRB2,ETV5,FABP5,FGF1,FGFR2,FOXM1,IL1A,IL7,LPCAT1,MMP2,PLAU,PTAFR,RUNX2,S100A10,SCD,SDC1,SERPINE1,SFTPC,SMAD2,TGFB1	1031 (17)
NFKB1		transcription regulator	Activated	3.223	3.96e-09	ABCB1,ADORA1,AKR1B1,ANKRD1,ARG1,B2M,BCL3,BHLHE40,BIRC3,BMAL2,CCL11,CCL2,CCND2,CD209,CD274,CD40,CD44,CD80,CD86,CEBPA,CFB,CFTR,CHI3L1,CRMP1,CRP,CSF1,CSF2RA,DLL4,DTX1,E2F1,E2F7,EBI3,EGR1,EHF,ENPP2,FANCD2,FAS,FN1,FOS,FOSB,GATA3,GFRA1,GJA1,GNAO1,GRK5,HP,ICAM1,ICOSLG/LOC102723996,IER3,IGFBP3,IL10RA,IL13,IL18,IL1A,ITPR1,LAMB3,MAP3K8,MMP2,MSR1,NFATC1,NR4A3,PECAM1,PLAU,POU2F2,PRKCD,PTAFR,PTX3,RAB31,RGS1,S…	1154 (14)
GATA1		transcription regulator	Activated	2.057	1.78e-07	ABCA2,ABCC4,ACTN1,AFF3,ALAS2,ALOX5AP,ANGPT2,AQP1,ARHGAP4,BIRC5,BMP6,CCND2,CCR1,CCR5,CD36,CEBPA,EGR1,ENPP1,ETS1,FCER1A,FOSB,FSD1L,FYB1,GATA3,HPSE,IKZF1,IL13,IL1RL1,IL6R,IL6ST,INHA,IRF8,ITGA2B,ITGAX,ITGB3,LEPR,LYZ,MBP,MCM3,MCM5,MITF,MS4A2,PECAM1,PIGQ,PIM2,PLEK,POLD1,PRDM8,PRKG1,RFC3,RUNX2,RUNX3,SASH1,SATB1,SCIN,SLC19A1,SNCA,SP140,SPOCK2,STAT4,TAC3,TCF4,TEK,TGM2,TOP2A,TRIM29,UHRF1,VDR,ZFPM1,ZNF366	1355 (22)
RELA		transcription regulator	Activated	5.289	1.57e-09	ABCB1,ADAMTS5,AGT,ALOX5AP,ANKRD1,AP3M2,ARHGDIB,B2M,BCL3,BEX1,BHLHE40,BIRC3,BIRC5,C3,CBS/LOC102724560,CCL11,CCL2,CCR7,CD14,CD274,CD40,CD44,CD80,CDH1,CEMIP2,CFB,CFTR,CHI3L1,CITED2,CRP,CXCR4,CYP17A1,DIO2,DOCK8,E2F1,EGR1,EHF,ELN,EPCAM,ERAP1,ERAP2,EWSR1,F3,FAS,FGF10,FGF2,FN1,FOS,FOSB,GCH1,GDF15,GLI2,GRK5,HIF1A,HSD11B2,ICAM1,IER3,IGF1R,IL13,IL1A,IRF7,JUN,KLF7,LUM,LYN,LYST,MMP1,MMP2,MST1R,MUC1,NFATC1,NF…	1227 (14)
NOS2		enzyme	Activated	2.73	1.12e-06	ACO1,ACTA1,AQP2,AZGP1,BIRC5,BNIP3,CCL2,CD14,CD44,CD53,CD80,CD86,CHI3L1,CP,CSF3R,CTSC,DLG4,FABP4,FAS,FOXO1,GDNF,GJA1,GPT,HIF1A,HMGB2,IFIT3,IRS1,ITIH4,LCK,LCN2,LEP,MCM5,PERP,PLSCR1,PPARGC1A,PTGS1,SLC1A5,SLC40A1,SYP,TGFB1,THY1,TIMP1,TLR4,TNF,TNFSF10,TNFSF13B,TNNI3,TSPYL2,TYROBP	1230 (18)
TIMP1	4.36	cytokine	Activated	2.412	6.46e-06	A4GALT,CD38,CD40,CD44,EGF,HGF,IGFBP3,IL1A,MET,MME,MMP2,PLAT,PLAU,PLAUR,PLTP,ST14,TIMP2,TNF	928 (18)
ZAP70		kinase	Activated	3.352	0.00633	ALAS1,ANXA1,CCR7,COL4A5,EDIL3,FKBP5,ITPR1,KCNK3,LYPD3,MYCBP2,PLCG2,QPCT,SCD,SMPDL3B,TFEC	487 (7)
TBXT		transcription regulator	Activated	2.333	0.047	CD44,DLL1,DUSP6,DUSP8,FMOD,HAPLN1,MGP,MITF,TBX6
IRF9		transcription regulator	Activated	3.217	0.000267	CCN4,CD274,CDH1,CMPK2,DDX60,HDC,HERC6,IFIT1,IFIT2,IFIT3,IL18,IL1A,IRF5,IRF7,IRF8,PARP14,PDCD1,RIGI,RSAD2,RTP4,TNF,TNFSF10,USP18	1242 (21)
IL15		cytokine	Activated	2.197	7.3e-12	ACTG2,ANXA1,AQP3,ARHGDIB,BPGM,CCL11,CCL2,CCND2,CCR1,CCR2,CD209,CD274,CD38,CD40,CD44,CD46,CD5,CD53,CD80,CD84,CD86,CD96,CDH1,CDKN2B,CISH,CMKLR1,CRYM,CSF1,CTSW,CX3CR1,CXCL12,CXCR4,CYP27B1,DHRS4,EBP,ELK3,ENO1,ENO3,EPHB1,ETS1,FAS,FCGR3A/FCGR3B,FYB1,GATA3,GLDC,GNLY,GPD2,GRIA4,HAVCR2,HIF1A,HK2,HMCN1,HP,HSPE1,IFI6,IFIT1,IGF1R,IL12RB2,IL13,IL17F,IL18R1,IL1A,IL1R1,IL1RAP,IL2RB,ITGAX,ITGB7,JUN,KLF2,KLRC4-KL…	1193 (18)
BMP6	1.503	growth factor	Activated	2.339	9.2e-09	ADAMTS5,ADD3,ARHGAP18,CAVIN2,CD44,CHD3,CYP11A1,DLX5,E2F1,E2F2,EPHX1,ETV5,FOSL1,FRMD4B,GDNF,IBSP,ID2,IL1A,INHA,ITGA5,LHCGR,MYH10,PCOLCE2,PCSK6,PMEPA1,POMC,SERPINE1,SMAD7,SMARCA1,SNAI1,SORD,STAR,STS,TIMP1,TNFRSF12A,WNT2	1084 (19)
TCF7L2		transcription regulator	Activated	4.598	1.72e-08	AATK,ABCD2,ACSL1,AMHR2,ANXA1,AQP3,AQP9,ARAP2,ARHGDIB,ASPA,ASPH,ATP8B1,BIRC5,CAMK2N1,CCN5,CCND2,CD4,CD44,CEBPA,CEMIP2,CLDN11,CSF3R,CTNNAL1,CYP51A1,DBNDD2,ENPP2,EPCAM,EPHB1,EVI2A,EVI2B,FABP4,FBP2,FBXO32,FGF1,FGFR2,FN1,FOS,FRMD4A,GCG,GCLM,GJC2,GSN,HHIP,ICOSLG/LOC102723996,ID2,IL1RAP,IRS1,JUN,KDM4B,KLHL4,KNDC1,LAMA3,LAMC2,LGI3,LPAR3,MAP7,MBP,MET,MFAP3L,MMP1,NFASC,NKAIN1,NPC1,NPC2,NUDT4,PCK1,PELI1,PEX…	1449 (24)
MS4A1		other	Activated	2	0.0445	CD22,CD40,CD86,HK2,XIAP
IFNG		cytokine	Activated	7.47	7.53e-66	ABCA1,ABCB1,ABCC1,ACLY,ACO1,ADA2,ADAMTS8,ADAMTS9,ADCY7,ADGB,ADM,ADORA1,AGER,AGT,AGTR1,AIF1,AIF1L,AIG1,ALDH1A3,ALDH1L1,ALOX15,ALOX5AP,ALPL,AQP1,AQP9,ARAP2,AREG,ARG1,ARG2,AUTS2,AVPR1A,AZGP1,B2M,BATF,BCL11A,BCL3,BDNF,BIRC3,BLNK,BMF,BMP6,BST1,BST2,BUB1,BUB1B,C1QA,C1QB,C1QC,C1R,C2,C3,C4A/C4B,C5AR1,CAMK4,CAPN3,CASP1,CASP10,CASP7,CAT,CCL11,CCL2,CCL26,CCNA2,CCND2,CCR1,CCR2,CCR5,CCR6,CCR7,CD14,CD163,CD1D,…	1159 (15)
CNR1	1.458	G-protein coupled receptor	Activated	2.35	4.37e-08	ADORA1,ALPL,APBB1,BDNF,BIRC5,CAT,CDCA3,CDK1,CNR1,CORO2A,CYP27A1,DLL1,DRD2,EGF,FGF10,FGF2,FOS,FOXM1,GDNF,GPX1,HAGH,HEY2,IGF1R,LEP,LIPC,LRP4,NTN1,PDGFRA,PDGFRB,PDYN,PECAM1,PENK,PLAU,PLSCR1,POMC,PTK2B,RGMA,S100A6,SCARB1,SLIT2,TGFB1,TIMP1,TNF,VEGFC,WNT6	1268 (24)
TBK1		kinase	Activated	2.063	0.021	CD40,CD80,CD86,CMPK2,HDC,ICAM1,IFI44,IFIH1,IFIT1,IFIT2,IFIT3,IL18,IL1A,IRF7,MARCO,RGCC,RIGI,RSAD2,SNAI1,TLR2,TLR3,TNF,USP18
IFNA2		cytokine	Activated	5.407	4.77e-12	ANXA1,ARL5A,B2M,BIRC5,BST2,C1R,C1S,CCL2,CD274,CD86,CDKN2B,CISH,CMPK2,CORO2A,CXCL13,CYB5A,DDX56,DDX60,DNAJB2,EGLN3,EIF2AK2,ENPP1,EPB41L3,FAS,FCER1G,FGF2,GAB3,HERC6,HIF1A,HMGCS1,HSPA6,IFI44,IFI44L,IFI6,IFIH1,IFIT1,IFIT2,IFIT3,IL12RB2,IL13,IL2RB,IRF5,IRF7,LY6E,LYN,MET,MX2,MYH2,NPTX2,PARP9,PLA2G1B,PLAT,PLSCR1,PPP2R2C,PTAFR,PTTG1,RIGI,RIPOR2,RSAD2,SAMHD1,SAMSN1,SDC1,SP110,STAT4,TGM2,THEMIS2,TLR3,TNF,T…	1089 (17)
HGF	2.309	growth factor	Activated	2.156	2.33e-25	ACKR4,ADGRF5,AKAP12,ANGPT2,ANGPT4,ANGPTL2,ANK3,AURKB,BIRC3,BIRC5,BMAL1,BUB1,BUB1B,CALCRL,CASP1,CASP10,CCL11,CCL2,CCL26,CCNG1,CD40,CD44,CD46,CDC20,CDC45,CDC6,CDH1,CDK1,CDKN2B,CFLAR,CITED2,CLCF1,COL3A1,CRLF1,CSF1,CTSK,CXCR4,CYP17A1,DES,DOK4,DRD3,DTYMK,DUSP4,DUSP6,EBP,EDA,EGR1,EHF,ENTPD1,EPCAM,EPHA4,ESM1,ETS1,ETV1,F3,FGF7,FKBP5,FN1,FOS,FOSB,FOSL1,FOXM1,GPR4,GPSM2,GRB14,GRK5,HGF,HK2,HOMER1,HTR7,ICAM1…	1328 (18)
FOS	-1.388	transcription regulator	Activated	3.141	2.83e-31	ABCB1,ABCC1,ACOX1,ADAM12,ADD2,AGT,AGTR1,ALAS1,ALDH1A3,ANK3,ANXA4,AQP3,BCAR3,BDNF,BLMH,BMAL2,C3,C3AR1,CAT,CCL2,CCNA2,CCNG1,CD14,CD38,CD44,CD68,CDH1,CDH11,CELF2,CFLAR,CFP,CHI3L1,CHODL,CLIP1,CLU,COBLL1,COL18A1,COL8A2,CTSH,CXCL16,CYP17A1,DAPK2,DIO2,E2F7,EEA1,EGR1,ELOVL6,ELP1,EMB,ENO1,EPHX2,EREG,ESM1,F3,FABP4,FBN1,FGF2,FLRT2,FMN1,FN1,FOS,FOSB,FOSL1,FRZB,FZD3,FZD5,GJA1,GM2A,GPSM2,GREB1,HK2,HPGD,HSD3B1,…	1272 (19)
FOSL1	2.3	transcription regulator	Activated	2.45	8.19e-10	ADM,ANKRD1,AXL,BDNF,CCL2,CD274,CD44,EGR1,ELN,FOS,FOSB,FOSL1,GCLC,HPGD,ITGB4,JUN,LCN2,LHCGR,MAP1B,MET,MMP1,MMP2,NTS,PLAU,PLAUR,RUNX2,SEMA6D,SERPINB2,SERPINE1,SERPINE2,SNAI1,TF,THBD,THBS1,TNF	1083 (21)
TARBP2		other	Activated	2	0.164	MAF,PROS1,RET,THBS1
CD40	1.445	transmembrane receptor	Activated	3.385	0.000563	A4GALT,AGTR1,ANPEP,BIRC3,BIRC5,CCL2,CCNA2,CCND2,CD22,CD38,CD40,CD44,CD80,CD86,CFLAR,CSF1,CXCL12,DAPP1,DUSP6,ENO1,F3,FAIM,FAS,FCGR2B,FOS,HK2,HSPE1,ICAM1,ICOSLG/LOC102723996,IL10RA,IL18,IL1A,IL2RB,IL4I1,IL4R,IL6R,ITGAM,ITGB2,JUN,KLF9,LGALS3,MAP3K6,MET,MMP14,NFATC1,PDCD1,RASGRF1,RHBDF2,SAMSN1,SELL,SERPINE1,SLC19A1,SLC1A5,SMAD7,THBD,TLR2,TLR9,TNF,TNFRSF11B,TNFSF10,TNFSF13B,TNFSF4,VCAM1	1168 (17)
DRD2	5.422	G-protein coupled receptor	Activated	2.83	3.92e-08	BDNF,C1QA,C1QB,CCL2,CD48,CSF1,CSF1R,CXCL13,EDNRB,FOS,FOSB,FOSL2,IGFBP3,JUN,KCNJ2,LIPE,LTBP1,MMP2,PCSK1,PDCD1,PENK,PMEPA1,POMC,PRLR,PVALB,SERPINE1,SSTR1,TGFB1,TGFBR2,THBS1,TNFSF11,VCAM1	1376 (24)
NONO		transcription regulator	Activated	4.494	7.37e-11	ARL5B,CD38,CD80,CLEC4F,CMPK2,CYP17A1,DDX60,EIF2AK2,EPSTI1,EREG,FOXO1,GCH1,GMPR,HCAR2,HERC6,HK2,IFI44,IFI44L,IFI6,IFIH1,IFIT1,IFIT2,IFIT3,LY6E,MX2,NUPR1,PARP14,PARP9,PDE1B,PDE1C,PDE3A,PDE3B,PELI1,PLSCR1,PTK2B,RIGI,RSAD2,RTP4,SAMHD1,SERPING1,SIGLEC1,SP110,SP140,TLR3,TNFSF10,TNFSF13B,TNFSF18,TRANK1,USP18	1014 (14)
CD47		transmembrane receptor	Activated	2.415	0.0375	CSF1,CTSK,IL12RB2,IL7,NFATC1,OSCAR,TNF,TNFSF11
AR		ligand-dependent nuclear receptor	Activated	2.444	7.33e-28	ABCA1,ABCC4,ACBD7,ACTA1,ADGRA3,ADM,ALDH1A1,AMHR2,ANKRD1,AQP3,ARG1,ARG2,ARMC12,ATP4A,ATP8A1,AVPR1A,AZGP1,B4GALNT1,B4GALT6,BASP1,BEND4,BEX1,BIRC5,BMF,BPGM,BUB1,BUB1B,C3,C4A/C4B,CA5B,CACNA1C,CADM3,CAV2,CCL11,CCNA2,CDCA5,CDH1,CDH11,CDH2,CDK14,CDKN2B,CDO1,CDT1,CEND1,CERS6,CFLAR,CHRM4,CIT,CLDN11,COL3A1,CORIN,COTL1,CPNE8,CUX2,CXCL12,CYP11A1,CYP17A1,DAPL1,DERL3,DES,DHCR7,DHH,DSC2,EBP,EDNRB,EGR1,ELOVL2,EM…	1405 (20)
ITGA11	3.386	other	Activated	3.302	4.58e-05	COL8A1,DES,FN1,INSIG1,MMP14,NSDHL,PDGFRB,TGFB1,THBS1,TIMP1,TNC	967 (7)
EIF2AK2	1.058	kinase	Activated	2.419	0.000382	ARG1,BDNF,BHLHE40,BIRC5,CEBPD,CFLAR,EGR1,EIF2AK2,ERAP2,FAS,FOS,H2BC5,IFI6,IFIT1,IFIT2,IL1A,JUN,PARP9,PLSCR1,PPP1R15A,RIGI,SAMHD1,SP140,TNF,USP18,XIAP	959 (18)
EDNRA		transmembrane receptor	Activated	3	1.9e-06	COL3A1,FOS,ICAM1,ITGAM,MMP2,PTGS1,SELL,TGFB1,TIMP1,TIMP2	1167 (21)
RXRG		ligand-dependent nuclear receptor	Activated	2.931	0.0352	ACSL1,CCR2,DRD2,E2F7,E2F8,EBI3,FABP3,FABP4,FABP5,IL17F,IL1RL1,IL7,KIF4A,MBP,PCK1,PDK4,TIMP2,TNFSF13
USP1		peptidase	Activated	2.813	0.00216	BMP6,CLDN4,COL6A2,FANCD2,ITGA5,S100A4,TIMP1,TIMP2
EGF	2.082	growth factor	Activated	4.81	2.01e-23	ABCA1,ACSL4,ACTN1,ADA,ADRB2,AGTR1,ALOX15,ANGPT1,ANO1,ANPEP,AQP3,AREG,ARHGAP22,AURKB,BIRC5,CASP1,CAVIN2,CCL2,CCND2,CD274,CD44,CDH1,CDH11,CDK1,CEBPD,CFLAR,CHGB,CISH,CLDN7,CLU,COL3A1,COL5A1,COL8A2,CRACR2A,CSF1R,CTRB2,CXCL13,CXCL14,CXCR4,CYP11A1,CYP21A2,CYP27B1,DCN,DES,DIO2,DOCK4,DUSP4,DUSP6,E2F1,EGR1,EPCAM,EPHA2,EREG,ESM1,ESR1,ETS1,F3,FAM83G,FGF2,FHL2,FN1,FOS,FOSB,FOSL1,FOSL2,FOXJ1,GAL,GATA6,GDF15,G…	1682 (23)
VTN		other	Activated	2.337	1.57e-06	BHLHE40,F3,IRF8,IRS1,ITGA4,ITGA5,ITGAM,MMP1,MMP2,PLAU,PLAUR,RUNX2,S100A10,SERPINE1,TNF	1174 (21)
TYROBP	1.885	transmembrane receptor	Activated	2.902	1.02e-11	ABCC4,CCL2,CCR7,CD40,CD84,CD86,FCGR2B,GPX1,ICAM1,IL10RA,IL18,IRF8,ITGA5,ITGAM,ITGAX,ITGB4,LHFPL2,NCF2,NCKAP1L,NPC2,PLEK,RBM47,SAMSN1,SFT2D2,SH2B3,SLC1A5,TGFB1,TNF,TNFRSF1B,TYROBP	1143 (18)
NFIC		transcription regulator	Activated	3.087	2.14e-09	ADAM12,ALDH2,B2M,C2,CCL2,CD44,CEL,CHI3L1,COL6A2,CSF1,CYP11A1,CYP17A1,ENPP3,G0S2,GPX1,HS6ST2,ITGB2,JUND,LHCGR,LPXN,MAP3K8,MINAR1,MMP2,MRC2,NADK2,NEGR1,NFIA,PDGFRA,PLAC8,PLSCR1,RGS16,SFTPC,SMPDL3B,STXBP6,TGFB1,THBD,TIMP1,TMEM119,TNFSF18,WNT5A	1056 (13)
POU2AF1		transcription regulator	Activated	2.638	0.0166	AGER,CCR5,CD44,CD86,CXCR4,FOXO1,GADD45G,GATA3,HMGB2,ICOSLG/LOC102723996,IFI44,IFI44L,IFIT3,IL4R,IRF8,ITK,LCK,LFNG,MID1,RIPOR2,RORC,S100A10,STAT4,TGFB1,TRAF3
Ccl2		cytokine	Activated	2.458	0.00633	CCL11,CCR2,CCR5,CD14,CSF1,CTSK,ETS1,FABP4,HGF,ITGB3,LEP,TBX3,TLR4,TNF,VCAM1	1087 (17)
CHROMR		other	Activated	3.219	3.14e-15	ADAMDEC1,ARG2,BCL3,BST2,BUB1,CASP7,CCL2,CCR1,CD163,CEBPD,DDX60,DTX3L,EIF2AK2,EPSTI1,EXT1,FNDC3B,GCH1,HERC6,HPSE,IFI30,IFI44,IFI44L,IFIH1,IFIT1,IFIT2,IFIT3,JAK2,LAP3,LGALS9,LIPA,LY6E,MTHFD2L,MX2,NDC80,P2RY6,PLSCR1,PPM1K,PXK,RAB27A,RASSF4,RIGI,RSAD2,RTP4,SAMHD1,SERPINE1,SLC25A28,SP110,SPSB1,SQLE,TBX3,TFEC,THBD,TIMP1,TLR3,TNFAIP6,TNFSF10,USP18,VEGFC
BMP2		growth factor	Activated	2.836	8.64e-10	ACP5,ADAMTS7,ALPL,BDNF,BHLHE40,BTC,CAMK4,CDH1,CREB3L1,CRYM,CSF1,CTSK,CXCL12,CYP17A1,DLX2,DLX5,EGF,EPHX2,ETS1,F3,FABP4,FGF2,FGFR2,FN1,FOS,FOSB,FOXO1,GFRA1,HEY1,IBSP,ID2,IGFBP3,IGFBP5,JUN,KLF9,L1CAM,LHCGR,MC2R,MELTF,MEPE,MMP2,NFATC1,NTRK3,PCSK6,POMC,POSTN,PTX3,RET,RUNX2,RUNX3,SLC26A2,SMAD7,SPINT1,STAR,TGM2,TIMP1,TMEM119,TNFRSF11B,TNFSF11,TNNI3,TNNT1,TOB1,VDR,WNT4	1346 (19)
NOX4	1.95	enzyme	Activated	2.486	3.89e-05	ACTA1,AGT,BMF,CCL2,CD44,CDH1,DES,FN1,GCLC,HIF1A,HK2,ICAM1,MMP2,NCF1,NCF2,NOX4,RHOC,SERPINE1,TGFA	1104 (19)
EDN1		cytokine	Activated	4.683	3.88e-16	ACTA1,ADAM12,ADAM19,ANKRD1,ANXA1,ANXA4,AREG,CALCRL,CAT,CCL2,CCR7,CDH1,CDH2,CDK1,COL5A1,CST3,CXCR4,CYP11A1,EDN3,EDNRB,EGR1,EREG,FABP3,FGF2,FLT4,FN1,FOS,FOSB,FOSL1,GJA1,GRN,HCN4,HEY1,HIF1A,ICAM1,IL18,ITGA2,ITGA5,ITGAM,ITGB3,ITPR2,JUN,LEP,LEPR,MBP,MITF,MMP1,MMP2,NCF1,NRG1,OLR1,PLAU,PLAUR,PLCB4,POMC,PRKCA,PRKCD,PTGER4,PTGS1,REN,SDC1,SELL,SERPINB2,SERPINE1,SLC8A1,TGM2,THBS1,TIMP1,TNC,TRPC6,VCAM1,VEGFC…	1503 (21)
SPIB		transcription regulator	Activated	3.315	0.000668	BLNK,BMP6,BTK,CAT,CCR2,CCR5,CD209,CD300C,CD80,CD86,DLL1,EGR1,EPCAM,GNA15,IL18,KDM6B,LRRFIP1,NDUFB11,NRXN2,P2RY12,P2RY6,RAD51,TCEANC2,TENT5C,TNFRSF11B
IL6		cytokine	Activated	6.491	2.03e-46	ABCA1,ABCC1,ABCC3,ACKR2,ACOX1,ACTA1,ADAMTS13,ADAMTS5,ADM,AGT,AHNAK,ALAS1,ALDH1A1,ANGPT1,ANPEP,ANXA1,AREG,ARG1,ARL4C,BATF,BCL3,BDNF,BGN,BHLHE40,BIRC5,BMP6,BST2,BTC,BUB1,BUB1B,C3,C5AR1,CASP1,CASP7,CCL11,CCL2,CCNA2,CCR1,CCR2,CCR5,CCR6,CCR7,CD14,CD163,CD209,CD274,CD36,CD38,CD40,CD44,CD46,CD48,CD53,CD68,CD80,CD86,CDC20,CDC45,CDC6,CDH1,CDH2,CDK1,CDKN2B,CEBPA,CEBPD,CEMIP,CEMIP2,CENPA,CES1,CFH,CFLAR,CFP,…	1188 (15)
IRF5	1.641	transcription regulator	Activated	2.956	0.00703	CCL21,CMPK2,COL3A1,CXCR4,DAPK2,FOXO1,IFI44,IFIH1,IFIT1,IFIT2,IFIT3,IRF5,IRF7,PLSCR1,RIGI,RSAD2,SP110,TGFB1,TNF,TNFSF10	898 (18)
SMARCA4		transcription regulator	Activated	7.352	2.88e-30	ABCA1,ABCB1,ACSL5,ACTA1,AGT,AHNAK,ALDH1A3,ALDH2,ANGPTL2,ANO1,AP3M2,AREG,ARHGAP30,ARHGDIB,ARL4C,AZGP1,BATF,BIRC5,BIRC7,BNIP3,CASP1,CCDC153,CCL11,CCL2,CCNA2,CCND2,CCR1,CCR2,CCR6,CD44,CD52,CDC6,CDH1,CDH11,CDH2,CDKN2B,CFP,CHEK2,CHODL,CKM,CLCF1,CLIC2,CNTN1,COTL1,CP,CPS1,CRYBG1,CSF1,CSF2RA,CTSH,CTSS,CXCR4,DES,DLL1,DLX2,DUSP4,DUSP6,DYNLT3,E2F1,ECM2,EGR1,EHF,ELOVL6,ENO3,ENTPD3,EPHA4,EREG,EVA1A,F3,FABP4,F…	1371 (22)
IL7	5.142	cytokine	Activated	3.32	3.59e-07	BLNK,CCL2,CCND2,CD274,CD86,CFLAR,CISH,CSF1,CTSK,CXCR4,E2F1,E2F2,FAS,FN1,FOXO1,GATA3,HAVCR2,IL13,IL17F,IL18R1,IL1R1,IL7,ITGB7,JAK3,KLF2,KLRC4-KLRK1/KLRK1,LIF,LYN,MAF,NTN1,PDCD1,PIK3IP1,PIM2,RGS16,RORC,RUNX2,SELL,SMAD7,SMURF2,TNF,TNFSF10,TNFSF11	1161 (18)
PTPN3		phosphatase	Activated	2.586	0.0166	CDKN2B,E2F2,FN1,SERPINE1,SMAD7,TGM2,VDR
TNFSF11	2.83	cytokine	Activated	4.434	1.56e-12	ACP5,AIF1,AQP9,ATP6V0D2,BST1,C3AR1,CCL2,CCR1,CD14,CD300LF,CD40,CD44,CDK14,CEBPA,CKB,CSF1R,CTSK,DAB2,DUSP6,ESR1,ETS1,F3,FAS,FGR,FHL2,FOS,FOSL1,FOXM1,FOXO1,GCH1,GCLC,GLRX,GPR68,GRN,HCK,HCLS1,HRH2,HYAL1,ICAM1,IER3,IL13,IL1A,IRF8,ITGA5,ITGAM,ITGB3,JUN,LAT,LCN2,LIMK1,MMP1,NEK2,NFATC1,NFATC2,NFATC2IP,OSCAR,PAG1,PCDH7,PHLDA3,PLAUR,POR,PTGER4,PTPRE,RGL1,RGS16,RHOB,SDC1,SERPINE1,SLC6A4,SOX8,SRXN1,TGFB1,TL…	1140 (16)
CCL11	3.085	cytokine	Activated	3.893	1.87e-05	AIF1,BIRC5,BMP6,CCL11,CCL2,CCL26,CCR2,CXCL12,FAS,FGF1,FGF10,ICAM1,ITGA1,ITGA2,ITGAM,LEP,TNF,TNFSF4,VEGFC,XCR1	1095 (19)
ILK		kinase	Activated	2.271	0.0552	AQP2,CD44,CDH1,CNKSR3,E2F1,FN1,LIMS1,MMP2,SNAI1,TGFB1,TNF
OSM		cytokine	Activated	5.09	1.18e-25	ABCA1,ABCC1,ABCC3,ABCC4,ABCC8,ACKR1,ACKR2,ACSL5,ADAMTS3,ADAMTS5,ADGRG6,AKR1C1/AKR1C2,AMACR,AMPD3,ANGPT2,ANXA1,ANXA2,AQP9,ARG1,ARL4C,ASAH1,B2M,BAIAP2,BCL3,BHLHE40,BLMH,BTC,C1R,C1S,C4A/C4B,C4BPA,CAT,CCL11,CCL2,CCND2,CDA,CDH1,CDH2,CEBPA,CEBPD,CFB,CHI3L1,CISH,CKM,CLDN4,CLIP1,COL3A1,COL8A1,CRLF1,CRP,CSF2RB,CTSH,CTSL,CXCL12,CXCL13,DNAH17,DSC2,ECM1,ECM2,EGR1,EPCAM,ESM1,F3,FGB,FGF2,FN1,FOS,FOSB,FOSL1,GAD…	1345 (18)
RET	1.474	kinase	Activated	2.456	1.17e-10	ACTA1,ANXA1,ANXA4,CCL2,CLU,CSF1,CXCL12,CXCR4,DCN,DES,DNAJA1,DNAJB2,DUSP6,DUSP8,EDN3,EDNRB,EGR1,ELN,ETV1,FKBP4,FOS,GDNF,GFRA1,GJA1,GPX1,HOPX,HSPA1L,IL13,LOX,MAF,MET,MMP1,MMP14,PHEX,PLAU,PLAUR,PLOD2,PRKCD,PTN,REEP6,RET,SCARA3,SELL,STC1,STIP1,STMN2,TGFB2,TGM1,TNC,TNF,UNC45B	1062 (17)
FGF9		growth factor	Activated	2.158	0.0199	AMBN,CYP11A1,FGF10,FGF7,GCLC,PECAM1,RUNX2,STAR,WNT4
ADRB2	1.227	G-protein coupled receptor	Activated	2.005	0.043	ADRA2B,ANGPT2,CCR2,CD86,DIO2,HK2,LEP,MME,PPARGC1A,TNF,TNFRSF11B,TNFSF11
TGFB3		growth factor	Activated	3.601	4.73e-14	ACTA1,ACTG2,ADAM12,ADAM19,ASPN,BHLHE40,CD46,CDH1,CDH2,CDH6,CDKN2B,CLDN11,COL11A1,COL3A1,COL5A1,ELN,ETS1,FGF2,FN1,FOS,FOSB,FOSL2,GATA3,GJA1,ITGB3,JUN,JUND,LTBP2,MGP,MMP1,MMP2,PLAUR,PLOD2,PPARGC1A,PTAFR,PTHLH,SCD,SERPINE1,SERPINE2,SMAD2,SMAD7,SNAI1,TGFB1,THBS1,TNC,TNFRSF11B,TSPAN13,XIAP	1108 (18)
IL1B		cytokine	Activated	7.846	1.6e-53	A4GALT,ABCC3,ACHE,ACKR1,ACKR2,ADAM12,ADAM8,ADAMTS3,ADAMTS5,ADM,ADRB2,AGER,AGTR1,AIF1,AKR1B1,ALDH1A1,ALOX15,ALPL,AMPD3,ANGPT1,ANGPTL2,ANXA1,ANXA4,ARG1,ASIC3,AVPR1A,B2M,BCL3,BDKRB1,BGN,BHLHE40,BIRC3,BMF,C1QTNF1,C1R,C2,C3,C4A/C4B,CA12,CASP10,CAT,CAV2,CCL11,CCL2,CCNA2,CCR1,CCR2,CCR5,CCR6,CCR7,CD14,CD274,CD4,CD40,CD44,CD80,CD86,CDCA3,CDCA8,CDH1,CDH2,CDK1,CEBPA,CEBPD,CEMIP,CEMIP2,CERS6,CFB,CFI,CFLAR,CF…	1446 (19)
TNFSF15		cytokine	Activated	2.704	0.0112	BIRC3,CCR7,CD40,CD80,CD86,CDH2,FN1,IL13,IL2RB,LEP,POSTN,TNF
TEAD2		transcription regulator	Activated	3.638	1.92e-06	ADM,AK5,ARID5B,CALD1,CDK1,COL3A1,COL5A2,FILIP1L,FJX1,IGFBP5,LIMCH1,LOXL1,NRXN2,NUAK1,POSTN,PTPRO,RAD51,SULF1,THBS1,UHRF1	429 (7)
QKI		other	Activated	2.746	1.57e-12	ACTA1,ANKRD1,ATP6V0D2,C1R,CD274,CD36,CDH1,CHGB,CSF1R,CTSS,CYP51A1,DACT1,DDX60,DHCR7,FDPS,FN1,GPM6A,HMGCR,HMGCS1,HSD17B7,IFI44L,IFIH1,IFIT3,ITGAM,ITGAX,MACROH2A1,MAP1B,MFAP5,MSMO1,MVD,MVK,NSDHL,PPARGC1A,PTPRO,RIGI,RSAD2,SC5D,SCD,THBS4,TM7SF2,TNC,TNFSF10,TNNI3,VCAM1	171 (5)
CD5	1.067	transmembrane receptor	Activated	2.84	1.79e-07	BCL3,CCR7,CD4,CD52,CD72,CD80,CD86,FAS,ICAM1,IL13,IL17F,IL23R,LDLR,MSMO1,MVK,PCK2,PIM2,RORC,RUNX3,TGFB1,TLR8,TLR9,UBE2D1	1144 (18)
PDCD5		other	Activated	2.236	0.00203	DRAM1,NFATC2,POSTN,SERPINE1,THBS2,TNC	1051 (12)
RELB		transcription regulator	Activated	2.761	0.00371	ABCB1,ABCC4,B2M,BIRC3,CCL11,CCR1,CD40,CHI3L1,CXCL12,CXCL13,ENPP2,ESR1,FANCD2,FMN1,FYB1,ICOSLG/LOC102723996,JPH1,KLHL29,MAGI3,MAP3K8,NDRG1,PPFIBP2,SELL,SEMA5A,STAT4,TGFA,TNF,TNFAIP2,TRAF3	907 (17)
CTNNB1		transcription regulator	Activated	3.567	8.62e-21	ABCA3,ABCB1,ABCC1,ABCD2,ACADVL,ACAT2,ACLY,ADRA2C,ALDH1A1,ALDH1A3,ANXA1,ASRGL1,ATP6V0D2,BDNF,BGN,BHLHE40,BIRC5,BMF,CACNA1G,CASP7,CCL2,CCN4,CCNA2,CCND2,CD274,CD36,CD4,CD44,CDH1,CDH11,CDH2,CDK7,CDKN2B,CEBPA,CEMIP2,CHEK2,CLU,CNR1,COL3A1,COL4A5,COL4A6,CRYBG1,CTDSPL,CTHRC1,CXCL12,CXCL14,CYB5A,CYFIP2,CYP11A1,CYP51A1,DES,DGAT2,DIO2,DIXDC1,DKK2,DLK1,DLL4,DNAJC6,DTX1,ECM1,EDA,EDIL3,EDN3,EGR1,EMX2,ENO3,ENPP…	1553 (23)
AMFR		transmembrane receptor	Activated	3.576	1.53e-06	ACAT2,DHCR7,EBP,FDPS,HMGCR,HMGCS1,HSD17B7,IL13,MSMO1,MVK,NSDHL,SQLE,TM7SF2	955 (11)
Hbb-b1		transporter	Activated	2.923	2.86e-06	ATP5F1C,C1QA,CCR2,CCR5,CD44,CEBPA,CLEC7A,CXCR2,EGLN3,FN1,HIF1A,ICAM1,IL10RA,IL16,IL2RB,ITGAM,LY86,MASP2,NCF2,NDUFB11,PECAM1,PRLR,RET,SERPINF2,TF,TLR2,UCP2,VCAM1,VEGFC	1025 (16)
Klrk1		transmembrane receptor	Activated	2.692	0.00417	CCR5,CD96,CSF1,HOPX,IL12RB2,IL18R1,IL1RL1,IRF8,NKG7,SEMA4A,TNF	1157 (14)
Cux1		transcription regulator	Activated	2.236	0.0525	DAB2,DKK2,DPYSL3,DUSP4,PIK3IP1,PTPN14,PTPN22,TRIB3
UBR5		enzyme	Activated	2.277	0.000867	BATF,CD163,CD274,CD40,CD80,CFH,CXCR2,EIF2AK2,FLT4,GREB1,IFIH1,IFIT3,IL18,IRF7,JAK2,KRT7,OLR1	805 (7)
BEX2		other	Activated	2	0.0569	CDH2,MAP2,MMP2,SWAP70
CD36	2.465	transmembrane receptor	Activated	4.408	7.31e-06	AREG,ARG1,AXL,BTC,CD36,CD86,FAS,FGF2,ICAM1,IGF1R,IGFBP4,IL13,IL1A,ITGAM,LEP,LIF,LRP1,MMP1,MMP14,MTTP,NLRP3,PLAU,PLAUR,PPARGC1A,SCD,SERPINB2,SERPINE1,SYK,TGFA,TNF,TNFRSF11B	1417 (21)
CCR2	4.017	G-protein coupled receptor	Activated	4.441	1.26e-15	AEBP1,ARG1,ASPN,BGN,C1QA,C1QB,C1QC,CCL11,CCL2,CCR1,CCR2,CCR5,CD163,CD40,CD86,COL12A1,COL14A1,COL6A2,CSF1,CXCL12,CXCL13,CXCR4,DCN,DPT,F13A1,FBLN2,FBN1,FN1,GPT,IL13,IL17F,IL18,IL1A,ITIH3,LAMB2,LUM,MMP2,PCOLCE,PRELP,SLPI,TGFB1,TGFB2,TGM2,THBS1,TIMP1,TIMP2,TIMP4,TNC,TNF	1366 (18)
Usp17la (includes others)		peptidase	Activated	2.406	0.0433	CD44,CISH,MMP2,PROM1,SNAI1,TNF
GNMT	5.145	enzyme	Activated	2.216	0.000576	ABCA1,GPT,NPC1,NPC2,SCARB1	796 (13)
C5		cytokine	Activated	3.58	5.63e-07	C3AR1,C5AR1,C5AR2,CCL11,CCL2,CD46,CD86,CDH11,CRP,CSF1,EGR1,EIF2AK2,F3,FCGR1A,FCGR2B,FN1,GDF15,HGF,ICAM1,IL13,IL17F,IL18R1,IL1A,ITGAM,ITGB2,MET,MMP1,PLAT,PPP1R15A,RGS3,SERPINE1,SMAD7,ST6GAL1,TGFB1,TNF,TNFAIP2,VCAM1,VEGFC	1112 (15)
HMGB1		transcription regulator	Activated	3.383	2.63e-05	AGER,CCL2,CCNG1,CD163,CD274,CD40,CD80,CD86,CKM,EGR1,HIF1A,ICAM1,IFIT1,IL1A,IL1R1,IRF5,IRS1,KLF7,MMP1,MOK,MRC1,SMAD7,SYP,TLR2,TLR4,TNF,TNFSF11,VCAM1	838 (17)
IFNA1/IFNA13		cytokine	Activated	3.914	0.00244	CD274,CD40,CD80,CD86,EIF2AK2,IFI6,IFIH1,IFIT1,IFIT2,IRF7,PLSCR1,RSAD2,SIGLEC1,STAT4,TLR3,UBE2D1	928 (18)
HRG		other	Activated	2.72	8.24e-06	C1QA,C1QB,C1QC,CXCL14,CXCR4,FCGR1A,FCGR3A/FCGR3B,ITGAX,MUC1,SNAI1,TIMP1
CXCL1		cytokine	Activated	2.39	0.0271	CXCR2,ICAM1,LEP,MMP1,NOD1,TNF
Cxcl3		cytokine	Activated	2.219	0.00812	CCL11,CEBPA,CEBPD,FABP4,IL13	793 (7)
ESRRA		transcription regulator	Activated	4.756	1.01e-14	ABCC9,ACADVL,ACOX1,ACSL1,ACTA1,ADAM8,ADRB2,AGTR1,ALAS1,ANGPT1,ANGPT4,ANXA1,ASAH1,B4GALT6,C3AR1,CCL2,CCR2,CCR7,CD36,CDC6,CDH2,CEBPA,CKB,COL8A1,CREB3L1,CTSH,CX3CR1,CXCL12,CXCR4,CYB5A,CYP17A1,CYP51A1,ECSCR,EFNA1,EGF,EGFL7,ENO1,ENPEP,EPHA2,EPHB1,ESM1,ETS1,FABP3,FABP4,FGF1,FZD5,HADHA,HK2,HMGCR,HMGCS1,ICAM1,IGFBP4,KCNJ11,KCNQ1,KRT20,LDHB,LIPA,LIPE,LPCAT1,LPCAT3,LRG1,MAOB,MED24,MMP14,MMP2,MYBPC3,MYH9,NR…	1326 (21)
TCF7		transcription regulator	Activated	2.073	0.00476	CD4,CEBPA,CEBPD,FOS,FOSL1,GATA3,HAVCR2,LAT,LCK,MET,MMP14,RORA,RORC,TNF	929 (18)
Brd4		kinase	Activated	4.134	3.84e-09	ADAM19,ALAS2,ATP2A3,ATP8B4,BLNK,C1R,CCR2,CCR5,CDH1,CFB,COL3A1,COL4A5,COL5A2,COL8A1,EDNRB,ENO1,GPR183,GPR55,HGF,HK2,IL17F,IL1A,ITGB7,LCK,LGALS3,LOX,LY86,NEK6,PECAM1,PLAT,PLAU,RASSF2,SELL,SPON2,TIMP1,TLR4,TLR8,TNFSF10	1274 (21)
BRD4		kinase	Activated	3.573	2.73e-16	ABCC4,ABLIM1,ACSL5,ACSM3,AURKB,BCL3,BHLHE40,CCNA2,CCND2,CCR1,CD274,CD4,CDC6,CDCA5,CDCP1,CDKN2B,CEBPA,COL5A1,CXCR4,DERL3,DRAM1,ELK3,FBN1,FKBP11,FN1,FOS,FOSL2,GFPT2,HGF,ICAM1,ID2,IL6R,IRF8,ITGA1,ITGA4,ITGA5,KAT5,KLF5,LAPTM5,LCK,LOX,LOXL1,MAP4K1,MCM3,MET,MMP1,NQO1,NUP210,PDGFRB,PIM2,PLAT,PLAU,POLR3G,PTPN22,RNF125,RRM2,SERPINB2,SERPINE1,SLC16A6,SLC19A1,SORD,STC2,TGFA,TGM2,THBS1,THBS2,TIMP1,TOP2A,WNT5A	1355 (22)
CLEC4A		transmembrane receptor	Activated	2.324	5.36e-07	ABCA1,BHLHE40,CD36,CD68,CD80,CEBPA,CLEC7A,FCGR1A,HPGD,ID2,IL1A,ITGAM,LIPA,LYVE1,MRC1,MSR1,PLIN2,SCARB1,SIGLEC1,SLCO2B1,TIMD4,TLR2,TNF	1153 (14)
H1f1		other	Activated	3.153	0.044	ABCG4,AGTR1,B2M,BCL3,CD36,CDC6,CLIC3,DENND2D,DLG4,FDPS,FKBP4,FOS,GPM6A,ICOSLG/LOC102723996,KIF21B,MAN2B1,PCCB
TREM2		transmembrane receptor	Activated	2.179	1.01e-11	ACTR3B,ARG1,ATP6V0D2,AXL,B2M,CCR7,CD36,CD40,CD86,CITED2,CSF1,CX3CR1,DKK2,DLG4,FABP4,FABP5,FGF2,FZD9,HIF1A,IL1A,IRF8,ITGAX,LGALS3,LIPA,LOX,P2RY12,P2RY13,PTK7,SYP,TMEM163,TNF,UGT8,WIF1	1357 (18)
DSCAML1		other	Activated	2.263	7.32e-09	ANK3,ARHGAP33,BMP6,CNTN1,DCLK1,DNER,ETV5,FOXJ1,GADD45G,GPR3,JAK3,KCNA2,KCNJ2,KLF9,LGI1,LHX9,MAP2,MICALL2,NGEF,NTNG2,NTRK2,PLCB1,PLXNA4,RIMS1,ROBO2,SEMA3F,SEMA7A,SNCA,SNCAIP,SRGAP3,TUBB4A,UNC5A,VLDLR
CYLD-AS1		other	Activated	2.985	1.35e-05	ABCC3,AKR1B1,AKR1C1/AKR1C2,C3,CFB,CSF1,EPHX1,GCLC,GCLM,GLRX,ICAM1,IL1A,LGALS3,MGST1,NQO1,PRDX1,SRXN1,TNFAIP2,TNFAIP6,TNFAIP8,UGDH,VEGFC
SREBF2		transcription regulator	Activated	3.362	4.81e-14	AACS,ABCA1,ACLY,ACR,ACSL1,ACSS2,AREG,BHLHE40,BIRC5,CXCR4,CYB5A,CYP51A1,DBI,DHCR7,E2F1,EBP,ELOVL6,FABP5,FDPS,GLI2,HHIP,HMGCR,HMGCS1,ICAM1,IFIT1,IFIT3,INSIG1,IRF7,LDLR,LIPA,LRP1,MSMO1,MTTP,MVD,MVK,NLRP3,NSDHL,PCSK9,PLIN2,RARRES2,SC5D,SCD,SQLE,STAR,STARD4,TM7SF2,VCAM1	907 (20)
FADD		other	Activated	2.591	0.000212	BIRC3,CASP7,CCND2,CDK1,CXCR4,DES,EGR1,EIF2AK2,FAS,FOS,FOXM1,ICAM1,IFIH1,IFIT2,IRF5,IRF7,JUN,LY6E,PPP1R15A,RIGI,ST8SIA4,TIPARP,TLR3,TNF	780 (20)
POU2F2	1.656	transcription regulator	Activated	3.3	0.000161	ADA,ARG2,CCR5,CD22,CFLAR,COCH,DIXDC1,ENO1,FJX1,FRMD4A,GPR183,JUN,LCK,LY6E,MCM7,MMAB,MVK,PFKFB4,PLEKHG1,POU2F2,SCD,SYDE2,TGFA,TIMP2,TNFAIP2,TNFRSF12A
PF4		cytokine	Activated	2.024	9.64e-05	BIRC3,CCL2,CD86,CEBPA,CMPK2,DDX60,E2F2,EPSTI1,ETV4,F3,FN1,GCH1,ICAM1,IL1A,ITGAM,RIGI,RSAD2,SPHK1,TGFB1,THBD,THPO,TNF,USP18,VDR	920 (18)
KMT2A		transcription regulator	Activated	2.641	2.11e-05	ABCD2,CDH1,EGR1,EPHB3,ETS1,FN1,FOXC2,GCNT4,HOXA5,HOXA7,HOXB5,HOXB7,HOXB8,HSPB3,IGFBP4,MAP4K1,MEIS2,MGLL,PRDM8,PROM1,RGS4,SATB2,SCARB1,SCN1A,SLC16A6,SNAI1,TET1,TGFB1,ZFAND2A	1075 (14)
SRSF2		transcription regulator	Activated	2.804	0.0419	ABCC9,AURKB,CDH1,CEBPA,CES1,MLXIPL,MST1R,PPP1R15A,RRM2,RYR2
abemaciclib		chemical drug	Activated	3.352	1.02e-05	AGT,CLCA2,ESR1,GDF15,IGFBP3,LAMA3,LIF,NTN1,PLAT,PLTP,PLXNB1,TGFA,TGFB2,TSKU,VWCE	543 (7)
prexasertib		chemical drug	Activated	3.787	6.3e-08	ADM,BCL3,BIRC3,C3,CDKN2B,EGR1,FOS,GDF15,GRIK5,ICAM1,IER3,IFIH1,IFIT2,IFIT3,IRF7,LRP1,LY96,NR4A3,PHLDA2,PPP1R15A,SERPINE1,SFRP4,SIGLEC1,SLIT3,SNAI1,TNF,TNFSF9,VNN1	1237 (18)
PDGFC		growth factor	Activated	2.394	0.0213	FGF2,PDGFRA,PDGFRB,TEK,TGFB1,TIMP1,TIMP2
ATF2		transcription regulator	Activated	2.767	2.14e-05	ANGPTL2,CCL26,CCNA2,COL24A1,DUSP8,EGR1,ENTPD1,FN1,FOS,IL13,IL1RL1,JUN,MEIS2,MMP1,NTS,NUPR1,PCK1,PDGFRA,PENK,PLAU,PPARGC1A,RHOB,TF,TGFB2,TNF,TOP2A,TRIB3,VCAM1	966 (16)
TP53		transcription regulator	Activated	7.111	1.03e-52	ABCA1,ABCA2,ABCB1,ABCC1,ABHD4,ACACB,ACADVL,ACLY,ACO1,ACOX1,ACSF2,ACSL1,ACSL6,ACSS2,ACTN1,ADA,ADAM12,ADAM8,ADAMTSL4,ADD3,ADGRB3,ADRB2,AGTR1,AKAP12,AKR1B1,ALDH1A1,ALDH1A3,ALOX15,ANGPT1,ANKRD1,ANXA1,ANXA2,ANXA4,ANXA8/ANXA8L1,APBB2,AQP2,AQP3,ARAP2,AREG,ARG1,ARHGAP45,ARHGAP5,ARHGEF4,ARPC1B,ARRB1,ASF1B,ASTN2,ATG10,ATG2B,ATP5F1C,AURKB,BCAT1,BCL3,BDKRB2,BDNF,BHLHE40,BHLHE41,BIRC3,BIRC5,BMF,BMX,BNIP3,BOK,…	1359 (22)
OLR1	2.982	transmembrane receptor	Activated	3.679	0.000336	CCL2,CD68,CXCR2,FN1,ICAM1,ITGAM,MMP1,NCF1,NCF2,NOX4,OLR1,OSCAR,TGFB1,TGFBR2,TNF,VCAM1	953 (20)
CD28		transmembrane receptor	Activated	2.193	2.01e-07	ANXA1,ARHGDIB,ATP5F1C,BHLHE40,C2,CCND2,CCR5,CCR6,CD274,CD80,CD86,CDK7,CFLAR,CHRNA5,CISH,CLIP1,CXCL13,CXCR4,EBI3,EWSR1,FCER1G,FDPS,FOS,FYB1,GATA3,GLS2,HAVCR2,HIVEP3,HK2,HMGN2,HOMER2,IGF1R,IGFBP5,IL10RA,IL12RB2,IL13,IL18R1,IL1R1,IL1RAP,IL23R,IL4I1,IL7,IRF8,ITGA4,ITGB7,JUN,KLF2,LCP1,LSP1,LTBP1,MACROH2A1,MAF,MMP2,MMRN1,MSR1,NFATC1,NFATC2,NLGN3,PDCD1,PLA2R1,PNP,PTGER4,RGCC,RHOC,RIGI,RORA,RORC,RYK,SLC1…	1097 (19)
IL17F	7.866	cytokine	Activated	2.17	0.0204	CCL2,CXCR4,IBSP,ICAM1,LEP,MMP1,PLA2G4E,RUNX2,TGFB1,TNFRSF1B,TRAF3IP2
TLR3	1.462	transmembrane receptor	Activated	4.176	2.93e-10	ABCA1,ARG2,AUTS2,BCAR3,C3,CCL11,CCL2,CD274,CD38,CD40,CD80,CD86,CFB,CFLAR,CLCA1,CLU,CMPK2,CTSK,DISC1,DNAAF10,EIF2AK2,FAS,FOS,GCH1,GDNF,HGF,ICAM1,IER3,IFI44,IFI44L,IFI6,IFIH1,IFIT1,IFIT2,IFIT3,IL13,IL1A,IL1R2,IRF7,LCN2,LIPA,LIPG,MAP3K8,MMP1,MX2,NTS,PECAM1,PLAU,PROCR,PTX3,RGS1,RHBDD3,RHOB,RIGI,RSAD2,SCN9A,SERPINE1,SLPI,TIMP1,TLR3,TLR4,TLR7,TNC,TNF,TNFAIP8L2,TNFRSF1B,TNFSF10,TNFSF13B,TRAF3,TREML2,TSP…	948 (16)
MEF2D		transcription regulator	Activated	2.059	3.49e-07	ACTA1,BDNF,CDC6,CDH1,CDT1,CKM,COL3A1,FN1,FOS,FOSB,GCLC,GCLM,HDAC9,IKZF1,JUN,JUND,KLF2,MCM3,MCM5,NQO1,PPARGC1A,SOD3,SRXN1,STAR,SYK,TGFB1,TGFB2	1151 (17)
IL19		cytokine	Activated	2.433	0.00338	CCL2,CXCR4,FGF7,FN1,IL13,MMP1,TNF	967 (18)
GSK2816126		chemical drug	Activated	2.918	3.23e-09	ALPL,AOX1,BIRC5,CCNA2,CDCA3,CDH2,CTNNAL1,DLK1,DLX5,DUOX2,FOXO6,FRZB,HEY1,HIVEP3,IBSP,KCNMB4,KIAA1210,KLF5,PCLAF,PDGFRA,RBP4,RRAGD,RUNX2,SLC7A8,SNAI1,TNF,TNFSF10,TNFSF9,WIF1,WNT10B	927 (13)
LY-2510924		biologic drug	Activated	2.234	0.0125	BUB1,CD14,CD300A,NCAPG2,S100A12
Gm13288 (includes others)		cytokine	Activated	2	0.0421	CD40,CD80,CD86,TLR3
MRGPRX3		G-protein coupled receptor	Activated	3.742	0.00106	ARG2,CCR1,CD274,CLEC7A,CSF3R,CXCR2,CXCR4,HCAR2,IL1A,MGAM,SELL,TAGAP,TNF,TNFRSF1B	591 (7)
ocifisertib		chemical drug	Activated	2.217	0.000259	BFSP1,CBS/LOC102724560,CCL2,CD38,CFH,CLCF1,GPR183,IFI44,IFI44L,IFIT3,MAPK13,RGS1,RSAD2,SERPINE1,TIMP1,TNF
2'3'-cyclic guanosine monophosphate-adenosine monophosphate		chemical - endogenous mammalian	Activated	2.97	0.031	CASP1,CD86,IFIT1,IFIT2,IL13,IL18,IRF7,NLRP3,RSAD2,TNF
MAK683		chemical drug	Activated	3.044	1.57e-06	BMP6,CCL2,CXCL12,FAS,FOXO1,GATA3,IGFBP3,IGFBP5,ITGA2,MET,MKI67,MMP1,MMP2,TBX3,WNT6	242 (5)
eltanexor		chemical drug	Activated	3.132	0.00661	CCNA2,CDC6,E2F1,E2F2,E2F8,FANCA,MCM2,MCM5,RAD51,RFC3	850 (7)
cigarette smoke		chemical toxicant	Activated	2.696	1.3e-08	ABCA1,ABCA3,ACTA1,ADM,AOX1,AREG,BASP1,BIRC5,C3,CAT,CCL2,CD274,CKB,CLU,CYP27B1,EBI3,EGR1,ELN,EMCN,FABP5,FBXO32,FN1,FOS,FOSL1,GADD45G,GCLC,GCLM,GPX3,ICAM1,IL13,IL1A,IRAK2,JUN,KL,LCN2,LEP,LRAT,LRP1,MMP1,MMP2,MUC1,MUC4,NOX4,NQO1,NRG1,P2RY13,P2RY6,PRDX1,PTPRB,RUNX3,SERPINE1,SLC1A4,SMAD7,SOD3,THY1,TIMP1,TLR4,TNF,UGDH,UGT1A6,WNT5A	1187 (18)
concanavalin a		chemical drug	Activated	3.317	0.000128	CASP1,CCL11,CCR2,CD86,CFLAR,EBI3,EGR1,FAS,FOXO1,GATA3,GPT,HIF1A,HTR1B,HTR7,ICAM1,IL17F,IL18,ITGB2,MAP3K8,MET,MMP14,NFATC2,NR0B2,NTRK1,PDCD1,PENK,POMC,PRLR,RGS1,TGFB1,TLR3,TNF,TNFSF10,XCR1	1091 (16)
phytohemagglutinin		chemical drug	Activated	4.372	9.7e-11	ACOX1,ADORA3,AFF1,AGT,AIF1,ALAS2,ALDH2,ARSB,BCL3,CAT,CCL2,CCND2,CCR2,CCR7,CD44,CD46,CDH11,CDK7,CLCN4,CLIC2,COL18A1,COL4A5,CPS1,CRMP1,CSF1,CXCL12,CXCR4,DNAJB2,EGR1,ENPEP,FAS,FBN1,FGR,FOS,FOSL2,GATA3,GCLC,GGT1,GJA4,GNAT1,GPD2,GPLD1,GPR55,HAVCR2,HPGD,ICAM1,IL12RB2,IL13,IL1R2,INPP1,ITGA8,ITGB3,ITIH4,JAK2,JAK3,KLF2,KLRC4-KLRK1/KLRK1,LAMB2,MAP1A,MAP1B,MASP1,MBP,MEIS2,MET,NCAM1,NRIP1,PDE1B,PEMT,PRKCA,PR…	1132 (16)
bleomycin		biologic drug	Activated	5.568	3.87e-20	ACOX1,ANGPT1,ANGPT2,ARG1,BASP1,BHLHE40,C3,CAMK2B,CAT,CCL2,CCN4,CCND2,CCR1,CCR2,CCR5,CD300LF,CD68,CD86,CDH1,CDH11,CEBPA,CHI3L1,COL3A1,CSF2RB,CTSK,CTSS,CXCL12,CXCR4,DCN,DNER,E2F7,ELN,EPHA2,EREG,FABP4,FAS,FCRL5,FN1,FOSL1,FOXJ1,FRZB,GDF15,GDF2,GLA,GPR34,HEY1,HIF1A,HK2,ICAM1,IFIT2,IL13,IL18,IL1A,IL4R,IRF7,ITGA1,KITLG,LGALS3,LMO7,LOX,LTBP1,LTBP2,MAP3K6,MID1,MMP14,MMP2,MRC1,NFATC2,NLRP3,PECAM1,PLAT,PNMA…	1402 (17)
reactive oxygen species		chemical toxicant	Activated	4.515	0.00208	ABCC1,CACNA1C,CASP1,CAT,CCL2,CD80,CSF1R,CXCR4,ETS1,F3,FAS,FGF2,FOXM1,GLRX,HIF1A,HPSE,IL13,ITGB3,JUN,LEP,MMP1,SERPINE1,SYP,TGFB1,TLR2,TNF,TNFSF11,UCP2,VCAM1	799 (16)
gentamicin C		chemical drug	Activated	4.315	2.43e-08	ANXA1,ANXA2,BIRC3,C4A/C4B,CACNG5,CAPN6,CD14,CD44,CLDN4,CLU,CP,DMD,FGB,FXYD5,GPNMB,IER3,LAMC2,LCN2,LGALS3,MCM3,MRC1,RFTN1,S100A10,TGIF1,TIMP1,TNFRSF12A
superoxide		chemical - endogenous mammalian	Activated	2.58	0.00694	AVPR1A,CLU,FN1,ICAM1,TIMP1,TLR8,TNFSF11	974 (17)
paraquat		chemical toxicant	Activated	2.146	0.0001	ADAM22,AGT,ANGPT2,BICD1,BNIP3,CAT,CCL21,CEBPD,CFLAR,ELN,FAS,FN1,GCLC,GPX1,IL13,ITGAM,KCNA2,KIAA1217,KLF2,LAMC2,LRP4,MMP1,PLTP,SLC8A1,SNCA,SOD3,STON2,TGFB1,TIMP1,TRPM3,UNC13C	829 (18)
cuprizone		chemical toxicant	Activated	2.868	1.1e-15	ALDH1L1,ANXA2,APBB1IP,ARHGDIB,ARPC1B,ASPA,BDNF,C1QB,C1QC,CAPG,CAT,CD86,CHI3L1,DBI,EIF2AK2,EPHX1,FABP5,FAM78A,FDPS,FOS,GPR34,GPX1,GSN,HADHA,HAVCR2,HMGCS1,HOMER1,HVCN1,IFI30,IKZF1,IRF8,ITGAM,ITPR1,KNG1,LCP1,LGALS3,LGMN,LSP1,MAP6D1,MBP,MPP7,MYH9,NCF1,NCKAP1L,NCOA4,NLRP3,NTM,PEX5L,PRKCD,PTPRC,RAP1GAP2,SEMA7A,SLC37A2,TGM1,TNF,TNNT1,TPPP3,VAV1	408 (7)
dimethylnitrosamine		chemical toxicant	Activated	2.383	0.00212	ARRB1,CDH1,COL3A1,CRP,DES,ICAM1,IGFBP5,NQO1,PRKCZ,RAB13,TGFB1,TGM2,TIMP1,TNF	1352 (20)
methylnitronitrosoguanidine		chemical toxicant	Activated	2.37	0.00828	CASP10,CEBPA,EGR1,FAS,GDF15,PLAT,PLAU,SERPINE1,TNFSF10	1255 (22)
pitavastatin		chemical drug	Activated	2.183	2.64e-07	ABCA1,ACOX1,CAT,CD36,CLDN7,CYP51A1,FDPS,FOS,GALNT4,HMGCR,HMGCS1,MVD,NFATC1,PCSK9,SCARB1,SLC27A2,SNAI1,SQLE,TNF,TNFSF4	1126 (18)
gefitinib		chemical drug	Activated	2.143	2.68e-10	ADAMTS15,ALDH1A1,AREG,AURKB,BIRC5,BMF,BUB1,C3,CCL2,CD274,CDC6,CDH1,CDH2,CEBPD,CFLAR,CHEK2,CKAP2,COL15A1,COL8A1,CTNNAL1,DUSP4,EFNA1,EPSTI1,ETV4,ETV5,FGF18,FGFR2,FMO2,FOSL1,FRAT1,GHR,GJA1,HIF1A,HYAL1,IGF1R,IGFBP5,IL1R2,IL7,ITGA2,MCM3,MKI67,MMP1,MTBP,NOX4,NRP2,OIT3,OSMR,PDGFRA,PLAUR,PTTG1,RHOB,SLPI,TGM2,TIMP2,TLR2,TNF,TNFSF10,TOP2A,TP53INP1,WNT5B	1400 (22)
resiquimod		chemical drug	Activated	2.983	2.41e-14	ADA,ADAM8,AIF1,ANKRD33B,ANXA4,ARPC1B,ATP5F1C,BATF,BLNK,BMP6,BNIP3,BST2,C3,C3AR1,C4A/C4B,CAT,CCL11,CCL2,CCND2,CCR1,CCR7,CD22,CD40,CD44,CD86,CHST9,CLEC7A,CSF1R,CXCL12,CXCL13,DDX60,DLL1,DLL4,EBI3,EIF2AK2,FAS,FBXO32,FCER1G,FCGR1A,FCGR2B,FCN1,FEZ1,FGF2,FLT3,FOS,FOXO1,GATA3,GDF15,GM2A,GNG2,GPNMB,GPR183,GPX1,GRAP,HAVCR2,HCK,HDAC9,HEY1,HIVEP2,ICAM1,IER3,IFI44L,IFIT1,IFIT2,IFIT3,IGFBP4,IL13,IL16,IL18,IL1A…	1164 (18)
Pam3-Cys		chemical toxicant	Activated	2.422	0.000149	CCL2,CD14,CD163,CD80,CD86,ICOSLG/LOC102723996,IL13,IL1A,IL1RL1,PLAT,SERPINE1,TGFA,TLR2,TLR4,TNC,TNF	1162 (15)
rosiglitazone		chemical drug	Activated	2.078	8.5e-25	ABCA1,ABCC9,ACADVL,ACLY,ACOX1,ACSL1,ACSL5,ACSS2,ACTA1,ADA,ADAM8,AGT,AGTR1,AQP2,AQP3,ARG1,ASAH1,BDNF,BIRC7,C1QA,C1QB,C1QC,C3,C4A/C4B,CAT,CAV2,CCL11,CCL2,CCN4,CCN5,CCR2,CD1D,CD36,CD68,CD80,CD86,CDH1,CEBPA,CIDEA,CKM,CLEC7A,COL3A1,CRP,CSF1,CTSS,DDHD1,DGAT2,DIO2,DLX5,EBI3,EGLN3,ELOVL6,EPHX2,ETS1,F3,FABP3,FABP4,FABP5,FGB,FGF1,FN1,FOS,FOSL1,GATA3,GDF15,GK,GPAT3,GPR65,HCAR2,HGF,HP,HPGD,HSD11B2,ICAM1,IFIT…	1427 (24)
GW501516		chemical drug	Activated	2.219	0.000144	ABCA1,ACSL1,ACSL4,CAT,CCL21,COL5A1,F3,FABP3,HADHA,ICAM1,IGFBP3,IGFBP5,IL1A,LAMB3,LIPE,LIPG,PDK4,PLAT,PLIN2,PPARGC1A,SCD,SERPINB2,SLC27A1,SLPI,THBS1,UCP2,VLDLR,VNN1	897 (17)
CL 316243		chemical drug	Activated	2.456	0.00131	ACLY,CD36,CIDEA,CKB,GCLM,ITGAX,MGLL,NQO1,PDK4,PPARGC1A,SCD,TNF,UCP2	1327 (24)
GW 4064		chemical toxicant	Activated	2.371	3.82e-05	ABCB1,AQP2,CES1,CRYAA/LOC102724652,CTSK,DDAH1,FGB,KNG1,LIPC,NFATC1,NR0B2,PCK1,PCK2,PDK4,PPARGC1A,RARRES2,SCARB1,SDC1,SLC13A1,SOD3,TK1,TRIB3	1217 (23)
ochratoxin A		chemical toxicant	Activated	3.119	0.000611	CDH1,CDH2,COL3A1,DDAH1,DSC2,FAS,GCLC,NQO1,RAD51,TIMP1	396 (7)
phenylbutazone		chemical drug	Activated	4.139	1.19e-07	ANXA1,ANXA2,C4A/C4B,CACNG5,CAPN6,CD44,CDCP1,CLDN4,CLU,CP,FGB,FXYD5,GPNMB,IER3,ITGB4,LAMC2,LCN2,LGALS3,MCM3,MRC1,RCN1,S100A10,TIMP1,TNFRSF12A	894 (11)
kainic acid		chemical toxicant	Activated	2.13	6.48e-16	BDNF,BIRC5,CACNA1C,CACNA2D1,CCN4,CCN5,CD44,CDH1,CHGB,CNR1,CRMP1,CSF1R,CUBN,DAB2,E2F1,EGF,EGR1,FGF10,FGF2,FGFR2,FN1,FOS,FOSB,FOSL1,FOSL2,GABRB2,GDF5,GDNF,GFRA1,GJA1,GPR19,GPX4,GRIK4,GRIK5,HDC,HOMER1,IL18,JUN,JUND,KCNQ3,LCN2,LMO1,MMP2,NCAM1,NPTX2,NTF4,NTRK1,NTRK2,PDYN,PENK,PLAT,PLAU,PLAUR,PNOC,PPP1R15A,RELN,RET,RGS4,SDC1,SLC16A1,SPTY2D1,SYP,SYT10,TIMP1,TIPARP,TNF,XIAP	1198 (22)
indomethacin		chemical drug	Activated	3.024	1.46e-17	ABCA3,ACOX1,ACSL1,ADAM8,ADAMTS5,ALOX15,ANGPT1,ANGPT2,ANXA1,ANXA2,ARG2,BDNF,BIRC3,BIRC5,C4A/C4B,CACNG5,CAPN6,CCL2,CD14,CD40,CD44,CD80,CD86,CDH1,CEBPA,CLDN4,CLU,CP,CSF2RB,CXCR4,FABP4,FGB,FGF18,FGF2,FGF7,FOS,FRMPD4,FXYD5,GDF15,GPNMB,HGF,HIF1A,ICAM1,IER3,IL12RB2,IL13,IL1A,IL1R1,IL1RL1,ITGAM,ITGB4,LAMC2,LCN2,LDLR,LGALS3,LIMA1,MCM3,MMP1,MMP14,MMP2,MRC1,PLAUR,PLIN2,POMC,PRKCA,PRLR,PROM1,PTGER4,PTGS1,RCN…	1213 (17)
deferoxamine		chemical drug	Activated	2.586	1.47e-13	ACO1,ADM,ANGPT2,ANGPT4,ANKRD22,ANXA2,BDNF,BHLHE40,BNIP3,CACNA1G,CACNB4,CCND2,CCR7,CD14,CD300A,CDH1,CFLAR,CITED2,CP,ECM1,EGLN3,ELN,ENO1,F13A1,F3,FBXO32,FGF18,FOS,GAS7,GDF15,HIF1A,HK2,ICAM1,IFI6,IGFBP3,IGFBP4,IGFBP5,ITGAM,ITGB2,ITGB7,JUN,LAMA3,LCN2,LEP,LRRC25,MMP1,MMP2,MX2,NCOA4,NDRG1,NFATC2,PLA2G3,PLAT,PLAUR,PLD4,PRKCA,PROM1,RGS1,RSAD2,SERPINE1,SERPINE2,SMAD2,SMAD7,TEC,TGFB1,TGFB2,TNFSF10,TREML2,U…	1322 (19)
clozapine		chemical drug	Activated	2.206	1.72e-07	ACAT2,BDNF,CIDEA,DHCR7,DRD2,DRD3,EGR1,FDPS,FOS,GATA3,HMGCR,HMGCS1,HOMER1,HTR7,LDLR,NR4A3,NTS,PPARGC1A,PRKAR2B,PVALB,SC5D,SCD,SYP,WNT5A	1310 (25)
CFI-402257		chemical drug	Activated	4.081	4.9e-07	AREG,CCL2,CCL26,EREG,GMFG,ICAM1,IL1A,IL6ST,IL7,ITGA2,MMP1,MMP14,MMP2,PLAT,PLAU,PLAUR,TIMP2	747 (15)
ethanol		chemical - endogenous mammalian	Activated	3.253	2.4e-19	ABCA1,ACLY,ACOX1,ACSL1,ACTA1,ADCY8,ADM,ALDH1A1,ALDH1A3,ANPEP,ARHGDIB,ASPH,BDNF,C3AR1,C5AR1,C9,CACNA1C,CAMK4,CAPN5,CAT,CCL2,CD14,CD36,CD44,CDA,CDH1,CDH13,CDH2,CEBPA,CEBPD,CENPA,CHRNA6,CLU,CNR1,COL3A1,CRP,CXCL12,CXCR4,CYB5A,CYP27A1,DRD2,DUSP6,E2F1,EDNRB,EGR1,ELMOD1,ENO1,EPHX1,ESR1,FAAH,FABP5,FAS,FGF2,FN1,FOS,FOSB,FOSL1,FOSL2,GABRA4,GPM6A,GPT,GPX4,GREM2,HAO2,HEY1,HIF1A,HMGCR,HOMER2,HSD3B1,ICAM1,IFIT…	1366 (22)
rifampin		chemical drug	Activated	3.371	5.02e-05	ABCB1,ABCC1,ABCC3,AGTR1,AKR1C1/AKR1C2,ALAS1,ALDH1A1,CD14,CD36,CES1,CSF1,CTNNAL1,ELOVL6,ENPP2,FMO4,GATA6,HMGB3,HMGN2,HUNK,ITGAM,KIF14,LAMA3,MAOB,MGP,MME,NCAPH,NR0B2,PADI2,PCIF1,PCK2,RGS10,SCD,TGIF2,TLR2,TNFRSF11B,TSKU,UGT1A6,USP18	947 (21)
fenamic acid		chemical reagent	Activated	4.342	1.49e-09	ANXA1,ANXA2,BIRC3,C4A/C4B,CACNG5,CAPN6,CD14,CD44,CDCP1,CLDN4,CLU,CP,FGB,FXYD5,GPNMB,IER3,ITGB4,LAMC2,LCN2,LGALS3,MCM3,MRC1,RCN1,RFTN1,S100A10,SELL,TGIF1,TIMP1,TNFRSF12A
lactic acid		chemical - endogenous mammalian	Activated	3.302	9.07e-08	ABCC1,ABCC3,ACHE,AEBP1,AHNAK,ASIC3,ATOH8,B4GALT6,CACNG4,CAPN6,CCL2,CD274,CEND1,CLU,COL18A1,COL22A1,COL3A1,COL6A2,CXCL12,E2F6,ENTPD1,FBLN2,FN1,GDF15,HIF1A,HK2,HMGB2,HMGN2,IGFBP5,LAMA5,LRP1,LY96,MEGF10,MRC1,NCAM1,NEFM,NKAIN1,OLFM1,PABPC1,PCK1,PCK2,PPARGC1A,PTGS1,PTPRN,SCG2,SERPINE1,SLC16A1,SLC16A3,SNAI1,SYP,SYT1,TCF4,TMEM132A,TNFRSF12A	1256 (21)
mono-(2-ethylhexyl)phthalate		chemical toxicant	Activated	2.109	0.00259	ACACB,ACADVL,ACAT2,ACO1,ACOX1,ACSL1,ACSL4,CCND2,CD36,CEBPA,DGAT2,ENO1,FABP4,FAS,FBP2,FOS,HADHA,HK2,LDLR,LIPE,LRP1,NFATC1,OGDH,OLR1,PCK1,PCOLCE,PDK4,PLIN2,PPARGC1A,SC5D,SLC40A1,TIMD4,TIMP2,TNF,TSPO	1114 (16)
imiquimod		chemical drug	Activated	3.873	0.000802	AJAP1,ATP5F1C,CCR10,CCR7,CD274,CD40,CD80,CD86,CDC20,CLEC7A,CTSS,CYP27B1,DNAJB2,E2F1,FOS,FOSL1,GRM8,HCK,HHIP,HMGA1,ICAM1,IL17F,IL18,IL1A,IL6R,IRF7,ITGB2,LCN2,LDHB,LRG1,MAP3K15,MID1,MITF,NAT14,NEK3,PELI1,PLTP,PNPLA7,PPP1R3B,RSAD2,RUVBL2,SELL,SERPINB7,TGFB1,TLR7,TNF,TNFSF10,TTC5	765 (15)
GW3965		chemical reagent	Activated	2.8	3.52e-09	ABCA1,ARG2,CCNA2,CD38,CD80,CD86,CHEK2,CRP,CX3CR1,CYP11A1,CYTIP,DGAT2,FABP5,FDPS,FOXM1,GADD45G,GARIN4,GNG2,HCAR2,IER3,IRF8,LDLR,LIPE,MLXIPL,MVD,NR1D1,NR5A2,PDK4,PKIB,PLIN2,PLTP,PPP1R15A,PRKAR2B,RAD51,RGS1,SC5D,SCD,STAR,TNF,TOP2A,UHRF1,VLDLR	770 (21)
thioacetamide		chemical toxicant	Activated	4.753	3.52e-18	AACS,ABCC4,ACP5,ADD3,AKAP12,ANXA1,ANXA2,ANXA4,ARG2,B4GALT6,BGN,BHLHE40,BIRC3,C4A/C4B,CACNG5,CAPN6,CD14,CD44,CDCP1,CKB,CLDN4,CLU,COL3A1,CP,CXCL16,EDNRB,ELN,EPHX1,FBLN5,FBN1,FCER1A,FGB,FOS,GPNMB,GPX3,HGF,HIF1A,IER3,IGFBP3,ITGB4,JUN,LAMC2,LCN2,LGALS3,LIN7A,LOX,LRAT,LRP8,LTBP1,LYVE1,MCM3,MET,MLXIPL,MMP14,MMP2,MS4A2,NLGN1,PCOLCE,PCSK6,PDGFRA,PECAM1,PLCB4,POR,PRELP,PRLR,PROM1,PTK2B,RCN1,RGCC,S100A10,SC…	1389 (21)
carboplatin		chemical drug	Activated	2.666	3.7e-06	ABCB1,ABCC1,CACNG5,CAPN6,CD274,CD44,CDCP1,CLDN4,CLU,CP,FGB,FXYD5,GPNMB,IER3,LAMC2,LCN2,LGALS3,MCM3,MRC1,RAD51,TGIF1,TIMP1,TNFRSF12A	1157 (17)
trovafloxacin		chemical drug	Activated	2.357	0.00181	ADRB2,B2M,BHLHE40,BIRC3,CEBPA,DNAJB2,FOS,GCLC,ICAM1,LDLR,MAP3K8,MLXIPL,NEDD4L,SERPINE1,TGIF1,TGM2,THBS1,XIAP	1061 (12)
pyridostatin		chemical reagent	Activated	4.461	2.38e-06	B2M,BST2,CMPK2,DDX60,EIF2AK2,GMPR,HERC6,IFI44,IFI44L,IFIH1,IFIT1,IFIT2,IFIT3,IRF7,LY6E,PARP14,PARP9,PLSCR1,RSAD2,RTP4,SELL,SLC25A28,SP110,USP18	652 (12)
MALP-2s		chemical reagent	Activated	2.156	0.0209	CD40,CD86,CYP27B1,IL1A,ITGAM,TLR2,TLR4,TNF
Hif		complex	Activated	2.213	0.0154	CDKN1C,CKB,CKM,L1CAM,TF,TGFA
Complement		complex	Activated	2.425	0.00337	CASP1,CLU,F3,ITGAM,PDGFRB,VCAM1	878 (20)
MSB0011359C		biologic drug	Activated	2.2	2.04e-06	ADAM8,BASP1,CMPK2,EDNRB,EGR1,F13A1,FANCA,FOS,HERC6,HK2,IER3,IFIT1,IFIT2,KLF2,LYVE1,MMP14,MPEG1,NKG7,PARP14,PLTP,RGS1,RSAD2,RUNX2,TGM2,TIMP2
isoproterenol		chemical drug	Activated	2.578	9.52e-07	ACSL4,ADRB1,ADRB2,AGT,ALOX15,CASP1,CD68,CDK1,COL3A1,DIO2,FGF2,FOS,FOSL1,FOSL2,GPR3,GRK5,HSD17B7,IL18,JUN,LEP,LGALS3,LIF,MITF,MMP2,MOGAT1,NLRP3,NR4A3,PCK1,PDE3A,PLAGL1,PLAT,PLIN2,RAB27A,REN,RGS5,RLN3,SCD,TGFB1,TIMP1,TIMP2,TLR4,TNF,TNFSF11,TNXB,UCP2,XRCC1	1131 (22)
sphingosine-1-phosphate		chemical - endogenous mammalian	Activated	2.051	1.02e-13	ACKR4,ALDH1A3,ANGPT1,ANXA2,ATOH8,BDKRB2,CCL2,CD274,CD36,CD44,CDH1,COL3A1,CRACDL,CRMP1,CSF2RB,DLGAP3,EGR1,ENPP2,EPHB1,ETS1,FAS,FGF2,FN1,FOS,GALNT15,GATA6,HIF1A,ICAM1,ID2,ITGB2,JUN,KLF5,LEP,LIPC,MMP14,NCAM1,NCKAP1L,NOXO1,NRP2,NUP210,PCSK6,POMC,RUNX2,S1PR2,SERPINE1,SPHK1,ST8SIA2,STAR,TGFB1,THBS1,TIMP1,TNF,TNFRSF11B,TNFSF11,VCAM1,VEGFC	1068 (18)
cholecalciferol		chemical - endogenous mammalian	Activated	2.866	1.73e-19	ANKRD22,ANXA2,BDNF,BIRC5,CCL2,CD14,CD209,CD300A,CD38,CD40,CD80,CD86,CDA,CDH1,CEBPA,CEBPD,CSF1,CTSK,CTSL,CUBN,CYP27A1,CYP27B1,CYP2R1,DKK2,E2F1,F13A1,FOS,GAS7,HK2,IGFBP3,ITGAM,ITGAX,ITGB2,JUN,LRRC25,MYH2,NR0B2,PDGFRA,PDGFRB,PDK4,PFKM,PLD4,PPARGC1A,PTHLH,PTPRB,PVALB,RGS1,RORC,RUNX2,RUNX3,SERPINE1,TGFB1,TGFBR2,TNF,TNFRSF11B,TNFSF10,TNFSF11,TNNT1,TREML2,VDR	1240 (18)
calcitriol		chemical drug	Activated	3.525	8.56e-45	ABCB1,ABCC3,ABLIM1,ACAT2,ACKR4,ACSL1,ADAM19,ADAMTSL2,AKAP12,AKR1B1,ALPL,ANGPT2,ANXA2,AREG,ARG1,B4GALNT1,BATF,BCAT1,BCL3,BIRC5,BUB1B,C3,CACNA1C,CACNA1D,CASP7,CCDC80,CCNA2,CCND2,CD14,CD163,CD38,CD40,CD44,CD46,CDC20,CDC45,CDC6,CDCA5,CDCA8,CDH1,CDK1,CDT1,CEBPA,CEBPD,CENPA,CES1,CFH,CISH,CKM,CNNM1,COL12A1,COL3A1,COL6A2,COL8A1,CSF1,CSF1R,CTSK,CXCL12,CXCL16,CYP27B1,DCLK1,DCN,DDAH1,DIO2,DIRAS3,DLL1,EGR1,E…	1664 (22)
seocalcitol		chemical drug	Activated	2.514	0.0538	ANKRD1,AREG,BIRC5,CACNA1D,CUBN,E2F1,ERG,FOSL1,IGFBP5,LRP1,PDGFRB,UVRAG,VDR
erlotinib		chemical drug	Activated	3.661	1.86e-07	ACHE,AREG,AXL,BTC,CCL2,CD14,CD36,CD40,COL8A1,EGR1,F3,FAS,FBN1,FGF2,FN1,ICAM1,IGFBP4,IL13,IL1A,LIF,MME,MMP1,MMP14,NFATC1,NOX4,PLAU,PLAUR,RAD51,SERPINB2,SERPINE1,SNAI1,TGFA,TLR2,TLR4,TLR5,TNF,TNFRSF11B,TNFRSF1B	1346 (21)
triamterene		chemical drug	Activated	4.434	2.35e-08	ANXA1,ANXA2,BIRC3,C4A/C4B,CAPN6,CD14,CD44,CDCP1,CLDN4,CLU,CP,FGB,FXYD5,GPNMB,IER3,ITGB4,LAMC2,LCN2,LGALS3,MCM3,MRC1,RCN1,RFTN1,S100A10,TGIF1,TIMP1,TNFRSF12A
cortistatin A		chemical reagent	Activated	2	0.0298	BHLHE40,CEBPA,FOSL2,IRF8
bexarotene		chemical drug	Activated	2.138	5.76e-06	ABCA1,ACOX1,ADD3,ADRB2,AKR1C1/AKR1C2,AXL,BMP6,CCL2,CLIC6,CST3,CTSH,DACH1,DLK1,EPHA2,FABP4,GDNF,ICAM1,IL2RB,ITPR1,LRP4,MAF,MAP3K8,MMP1,MTHFD2,NRP2,NTRK2,NTS,PCSK9,PLAT,PLAUR,PLOD2,PTOV1,PTPRO,RET,RORB,RTN4R,SCD,SELENOM,SLC17A7,SLC27A1,SLC7A5,SYP,TGFA,TGFB1,TGFB2,TGM2,TM4SF1,VCAM1	1181 (20)
lomustine		chemical drug	Activated	4.426	7.39e-09	ANXA1,ANXA2,BIRC3,C4A/C4B,CACNG5,CAPN6,CD14,CD44,CDCP1,CLDN4,CLU,CP,FGB,FXYD5,GPNMB,IER3,ITGB4,LAMC2,LCN2,LGALS3,MCM3,RCN1,RFTN1,S100A10,TGIF1,TIMP1,TNFRSF12A
N-ethyl-N-nitrosourea		chemical toxicant	Activated	3.729	0.00495	CCL11,CCL2,CRP,CSF1,CXCL13,ICAM1,IFI44,IFIH1,IFIT2,IFIT3,IL13,IRF7,TGM2,TIMP1,TNF,TNFRSF1B
phenacetin		chemical drug	Activated	3.32	2.44e-07	ANXA1,ANXA2,BIRC3,CACNG5,CAPN6,CD44,CLDN4,CLU,CP,FGB,IER3,LAMC2,LCN2,LGALS3,MRC1,RFTN1,S100A10,TIMP1,TNFRSF12A	740 (7)
9,10-dimethyl-1,2-benzanthracene		chemical toxicant	Activated	2.408	0.000225	AREG,ARG1,BIRC5,BTC,CCDC80,CDH1,EGF,EPHA2,EPHX1,FGF7,GCLC,HGF,JUN,MRC1,NQO1,SERPINE1,TGFA,TNF	1281 (20)
carbon tetrachloride		chemical toxicant	Activated	3.787	1.1e-11	ABCC1,ABCC4,ANGPT2,AOX1,ARRB1,BIRC3,C9,CASP7,CAT,CCND2,CCR1,CCR5,CD38,CD68,CD86,CEL,CNR1,COL3A1,CPS1,CX3CR1,DCLK1,DES,EGF,FAAH,FN1,FOS,FOXM1,GC,GCLC,GDF15,GPX4,HGF,ICAM1,IGFBP5,IL13,ITGA8,JUN,JUND,MGLL,MKI67,MMP2,NDRG2,NQO1,NR0B2,PDGFRA,PDGFRB,PECAM1,PPP1R15A,PROM1,PTAFR,RAB13,RGN,S100A6,S1PR2,SCTR,SERPINB2,SLC8A1,SMAD2,SMAD7,SMURF2,SORD,SPHK1,SPHK2,TF,TGFA,TGFB1,TGFB2,TGFBR2,TIMP1,TIMP2,TNF,TNFR…	1453 (22)
semaxinib		chemical drug	Activated	2.727	1.55e-13	ACP5,AIF1,ARG1,BPI,C1QA,C1QB,C1QC,CARD11,CCL21,CCR1,CCR5,CCR6,CCR7,CD4,CHI3L1,CMKLR1,CSF2RB,CX3CR1,CXCL13,EGR1,EPHX2,EREG,F3,FOS,FOXO1,GDF15,HAVCR2,HIF1A,IL1R1,IL1R2,IL2RB,IL34,ITIH4,ITK,LCK,LCN2,LRG1,MYOF,NFATC2,NLRP3,PDCD4,PECAM1,PTGIS,PTX3,RASGRP1,SEMA6B,SERPINE1,SLAMF8,SLPI,TGFB1,THBS1,TLR5	1433 (23)
phenobarbital		chemical drug	Activated	2.077	1	ABCC3,ABCC4,BDNF,CYP27A1,EPHX1,GPT,INSIG1,KCNK1,PAPSS2,PCK1
phxa 85		chemical reagent	Activated	2.236	0.00276	MMP1,MMP17,MMP24,TIMP2,TIMP4
butyric acid		chemical - endogenous mammalian	Activated	2.363	3.52e-19	ABCA1,ABCB1,ACHE,AFF1,ALDH1A1,ALOX15,ANXA1,ANXA2,AQP1,ATP2A3,BIRC5,CAPN7,CBS/LOC102724560,CCNA2,CCND2,CCNG1,CCR1,CCR5,CD14,CD300C,CD36,CD44,CD80,CD86,CDC20,CDC6,CDH1,CDH11,CDH2,CDK1,CDKN1C,CFLAR,CLU,COL11A1,COL5A1,COL5A2,CSF1,CXCR4,CYP11A1,DDR1,DNM1,DTYMK,E2F1,ELK3,ESR1,FABP4,FOS,FOXM1,FRMD6,G0S2,GATA3,GATA6,GC,GCG,GCLC,GDI1,GGT1,GRN,GSN,H2AZ1,HDAC9,HMGB2,HMGCR,IBSP,ICAM1,IFI30,IFIT1,IFIT3,IGFBP3…	1480 (23)
3-hydroxymorphinan		chemical - endogenous mammalian	Activated	2	0.00121	EGF,GDNF,TGFA,TGFB1
epicatechin		chemical drug	Activated	3.035	2.8e-07	AGPAT2,CCDC184,CDC20,CLCA2,COL15A1,COL3A1,COL5A1,COL5A2,COL5A3,DGAT2,ELOVL6,FABP4,FBN1,HEY1,HTRA3,LAMA4,LAMB1,LIPE,MAPK12,MGLL,NFATC1,NID1,PARVG,PCK1,PLIN2,POSTN,PRELP,QPRT,SLC27A2,SMOC1,TNF,ZNF48	903 (17)
calcium chloride		chemical drug	Activated	2.59	0.000845	CD1D,ENPP1,MMP1,MMP2,S100A4,STC1,TNFRSF11B	700 (15)
titanium dioxide		chemical drug	Activated	3.124	0.00171	ALOX5AP,EGF,FAS,HCAR2,IL13,INHA,LHCGR,PLAT,SPHK2,TNF	869 (16)
sodium chloride		chemical - endogenous mammalian	Activated	2.088	0.0377	ADRA2B,AGTR2,AKAP6,AKR1B1,AQP1,AQP2,BDKRB2,COL3A1,CRP,FN1,FOS,GPX1,HIF1A,ICAM1,NOX4,SLC5A3,TGFB1,TNF,VCAM1
cisplatin		chemical drug	Activated	4.793	2.47e-24	ABCB1,ABCC3,ABCC4,ABHD4,ACADVL,ACOX1,ADAP2,AGXT2,AHNAK2,AKR1C1/AKR1C2,ALDH1A1,ALDH1A3,ANKRD1,ANPEP,ANXA1,ANXA2,ANXA4,AQP1,AQP2,AQP3,ASRGL1,ASTN2,BHLHE41,BIRC3,BIRC5,BIRC7,C3,C4A/C4B,CACNG5,CAPN6,CASP1,CAT,CCL2,CCNG1,CCR1,CCR5,CD14,CD274,CD44,CD53,CD68,CDCP1,CDH1,CDK1,CDKN1C,CDKN2B,CDO1,CEBPA,CFLAR,CHEK2,CHST7,CLCA1,CLDN4,CLIP4,CLU,CP,CSF1,CXCL14,DNAH5,DNAI2,DNAJC27,DRAM1,DUSP6,E2F1,E2F7,ECM1,EFNA…	1392 (20)
hemozoin		chemical - endogenous non-mammalian	Activated	3.138	0.00231	CCL2,CCR1,CCR2,CCR5,CD80,CXCR2,CXCR4,ICAM1,IL1A,TNF	973 (15)
zymosan A		biologic drug	Activated	2.586	0.00951	ANXA1,BPI,CD40,CD80,CD86,FAS,TNF	879 (15)
sodium iodate		chemical reagent	Activated	2.828	0.00433	CASP7,GPX4,IL1A,NCF1,NLRP3,NOX4,TNF,UCP2
ASPSCR1-TFE3		fusion gene/product	Activated	2.901	0.00134	ANGPTL2,ASAH1,AVPI1,BHLHE40,BHLHE41,CELF2,CYP17A1,G0S2,GDF15,GNS,GPNMB,GRN,IFI30,MET,MYOF,NPC2,PPARGC1A,RAB32,RRAGD,SCARB1,SCPEP1,SV2B,TACC1,THEMIS2
ZFTA-RELA		fusion gene/product	Activated	3.742	0.0017	BCL3,BIRC3,CD44,CSF1,FN1,ICAM1,IL4R,IRF7,L1CAM,LSP1,PRKCD,S100A6,SMAD7,TGM2
isotretinoin		biologic drug	Activated	3.507	0.000227	ABCA1,AGTR1,ALDH1A3,CCL2,CD38,GATA3,HOXA5,HPGD,IFIT3,IGFBP3,LCN2,MMP1,OLR1,PRKCA,PTGIS,RARRES1,RUNX3,SPN,TLR2,TNFAIP2,TNFSF10,VCAM1	1481 (26)
retinol		chemical drug	Activated	2.333	0.00138	IL16,JUN,LCN2,LRAT,PCK1,PLIN2,TF,TGFB1,TGFB2	1360 (25)
tretinoin		chemical drug	Activated	7.923	5.78e-44	AATK,ABCA1,ABI3BP,ABLIM1,ACACB,ACKR2,ACOX1,ACSL1,ACSS2,ADA,ADAMTS5,ADD3,ADM,AFF2,AGT,AGTR1,AHNAK,AKAP12,ALAS1,ALDH1A1,ALDH1A3,ALOXE3,ALPL,ANPEP,ANXA1,ANXA2,ANXA8/ANXA8L1,APBB1IP,AQP1,AQP9,AREG,ARG1,ATOH8,ATP2A3,ATP2B2,B3GALT1,BATF,BCL3,BHLHE40,BIRC3,BIRC5,BMP6,BNIP3,BPI,BTC,C1QA,C1S,C3,C3AR1,C5AR1,CA8,CACNA1C,CACNG5,CAMK2B,CAMK4,CAMKK1,CAPN7,CASP1,CASP7,CBS/LOC102724560,CCL2,CCNA2,CCND2,CCNG1,CCR…	1271 (16)
alitretinoin		chemical drug	Activated	2.522	2.99e-06	ABCA1,ABCC3,ACACB,ACOX1,ADAM28,CASP1,CASP7,CD14,CD36,CD38,CD5L,CD86,CIDEA,CXCL13,DNASE1L3,DRD2,ESR1,FABP4,FN1,FOS,GK,HMGCS1,IL2RB,ITGAM,KLF5,MKI67,MMP1,MTTP,MUC1,NR0B2,PLAU,PLTP,POMC,PPARGC1A,PTGIS,RUNX3,SCD,SLC27A1,SNAI1,TGFB1,TGFB2,TGFBR2,TK1,WNT5B	1205 (23)
ziprasidone		chemical drug	Activated	2.157	5.73e-07	BDNF,DRD2,GDNF,HMGCR,HMGCS1,HOMER1,SC5D,SYP	548 (9)
(-)-norephedrine		chemical drug	Activated	2.887	5.97e-09	CYP51A1,DHCR7,FDPS,HMGCR,HMGCS1,LDLR,MSMO1,MVD,MVK,NPC1,NPC2,SQLE	865 (11)
trinitrobenzenesulfonic acid		chemical reagent	Activated	4.086	1.12e-05	ADAM12,ADAM8,BST1,CCL11,CCR1,CCR5,CD44,CD68,COL3A1,CSF2RA,CYP11A1,FOS,IL13,IL18,IL1A,IL1R2,ITGAM,LCN2,LUM,NCF4,NR0B2,PTGDS,PTGS1,PTX3,TGFB1,TIMP1,TNF,TNFRSF12A	1199 (20)
Pam3-Cys-Ser-Lys4		chemical reagent	Activated	2.558	1.98e-09	ADAMTS5,ANGPT2,AOX1,BATF,BDKRB2,BIRC3,BNIP3,CCL2,CCN4,CCR1,CCR2,CCR5,CCR7,CD14,CD274,CD40,CD80,CD86,CSF1R,CXCL13,CXCR2,DDIT4L,EBI3,F3,FCGR2B,GLRX,HAVCR2,HIVEP3,HK2,ICAM1,ICOSLG/LOC102723996,IER3,IL18,IL1A,IL20RB,IRAK2,IRF7,ITGA4,ITGAX,ITGB7,JUN,KDM6B,LTBP1,MAOB,MMP1,MMP2,NLRP3,PARP14,RGS1,SERPINE1,SLC16A3,SLC40A1,SNCA,TGFB2,TLR1,TLR2,TLR3,TLR4,TNF,TNFSF13B,TRAF3,VCAM1	1045 (15)
vancomycin		biologic drug	Activated	2.686	6.9e-13	ABCC3,ADRB1,AGPAT3,ANXA1,ANXA2,ARHGAP5,BIRC3,BLNK,BMP6,C1QA,C1QB,C3,C4A/C4B,CACNG5,CAPN6,CAT,CD14,CD44,CDCP1,CFP,CITED2,CLDN4,CLU,CMPK2,COL3A1,CP,CSF1,CST3,FGB,FMO2,FOS,FXYD5,GARNL3,GPM6A,GPNMB,GRM1,HAVCR2,HJURP,IER3,IGFBP5,IL10RA,ITGB4,LAMC2,LCN2,LGALS3,MCM3,MMP2,MRC1,NIBAN2,NOX4,NRIP1,NUAK1,PPP1R9A,PRKCD,PTGDS,PTPRZ1,RCN1,RFTN1,S100A10,SCD,SLC37A2,SLC7A8,SLCO4A1,SOD3,TGIF1,TIMP1,TNF,TNFRSF12A	1216 (23)
N-acetylmuramyl-L-alanyl-D-isoglutamine		chemical - endogenous non-mammalian	Activated	3.745	0.00029	ABCA1,AOX1,BDKRB2,CASP1,CCL2,CD40,CD80,CD86,ETS1,FZD4,ICAM1,IL13,IL1A,ITGB2,ITGB3,MSR1,SNAI1,TNF,TNFSF11,XIAP	985 (16)
stallimycin		biologic drug	Activated	3.628	2.81e-05	CSF1,F3,GDF5,IFI44,IFI6,IFIH1,IFIT1,IFIT2,IFIT3,IL1A,IL7,IRF7,SP110,TGFA,TNF,TNFSF10,TNFSF4	1122 (16)
S-(2,3-bispalmitoyloxypropyl)-cysteine-GDPKHPKSF		chemical reagent	Activated	2.254	0.000414	CCL2,CD40,CD80,CD86,ICAM1,SERPINE1,SLC40A1,TLR1,TLR2,TNF	1223 (17)
doxorubicin		chemical drug	Activated	5.475	4.69e-17	ABCA3,ABCB1,ABCB9,ABCC1,ABCC3,ADAMTSL4,ADM,ANXA1,ANXA2,AOX1,AREG,AURKB,B2M,BHLHE40,BIRC3,BIRC5,BTK,BUB1B,C1S,C4A/C4B,CACNG5,CAPN6,CASP1,CAT,CCL2,CD14,CD274,CD40,CD44,CDCP1,CDH2,CDK1,CDK14,CENPA,CFLAR,CHEK2,CKM,CLDN4,CLU,COL3A1,CP,CPZ,CSF1,CTSK,DES,DRAM1,E2F1,E2F2,EGR1,EPSTI1,EREG,ESPN,ESR1,F3,FAS,FBXW9,FGB,FOS,FOXM1,GCLC,GDF15,GLIPR1,GPNMB,GPX4,HERC6,HIF1A,HYAL1,ICAM1,ID2,IER3,IFIH1,IFIT2,IFIT3,I…	1376 (20)
daunorubicin		chemical drug	Activated	2.565	0.00122	ABCA2,ABCA3,ABCB1,ABCC1,ABCC4,ABCC8,ABCC9,CFTR,FOXM1,PFKM,SLC25A4,XIAP	1098 (17)
vitamin K2		chemical drug	Activated	2.414	0.000252	ABCB1,AGTR1,AKR1C1/AKR1C2,CD14,CSF1,GATA6,MGP,TNFRSF11B,TSKU	294 (4)
forskolin		chemical toxicant	Activated	3.582	8.37e-34	ABCA1,ACOX1,ACP5,ACTA1,ACTG2,ACTN1,ADM,ADORA3,AGTR1,AKAP12,ALPL,AQP2,AQP3,AREG,ARL4C,AVPI1,AXL,BCL3,BDNF,BHLHE40,BIRC5,BIRC7,CACNA1I,CCL11,CCL2,CCND2,CD14,CD163,CD4,CD44,CD68,CD80,CD86,CDC42SE1,CDH2,CDK14,CDKN1C,CDKN2B,CEBPD,CERK,CFTR,CHGB,CHRNB4,CLU,CMTM5,COL15A1,COL18A1,CREBL2,CRISPLD2,CRYAA/LOC102724652,CSF1,CXCL13,CXCR4,CYFIP2,CYP11A1,CYP17A1,CYP21A2,CYP27B1,DAB2,DHCR7,DIO2,DUOX1,DUOX2,DUSP6,…	1077 (19)
pristane		chemical toxicant	Activated	3.035	0.00393	ARG1,CCL21,CD86,FN1,ICAM1,IRF5,IRF7,IRF8,MRC1,TCF4,TGFB1,TLR3,TNF,TNFSF13B	1242 (18)
genistein		chemical drug	Activated	3.174	3.35e-20	ABCB9,ACP5,ADM,ALAS1,ARG1,ARSA,ASAH1,ATP6V0D2,BCL3,BDKRB1,BDNF,BIRC5,BIRC7,C3,CAT,CCL2,CCR2,CD4,CD44,CD68,CD80,CD86,CDK1,CEBPA,CFLAR,CFTR,CHEK2,CHPF,CHST7,CITED2,CLN5,CLU,CTSH,CTSK,CTSL,CX3CR1,CXCL12,CXCR2,DIRAS3,DNASE1L3,DNASE2,EREG,ESR1,EVI2A,EXT1,F3,FCGR2B,FOLR1,FOS,FXYD5,GCLC,GDF15,GDNF,GLCE,GLMP,GM2A,GNS,GPX1,HIF1A,HMGCR,HPGD,ICAM1,ID2,IFIT2,IGF1R,IRF7,ITGB2,JUN,JUND,KCNJ2,LAPTM5,LCP2,LDLR,L…	1574 (20)
isoquercitrin		chemical drug	Activated	2.538	7.17e-07	ACAT2,CYP51A1,DHCR7,FDPS,HMGCR,INSIG1,LDLR,MSMO1,SC5D,SQLE	719 (7)
nicotine		chemical drug	Activated	2.842	4.44e-14	AGTR2,ARG2,ATP6V0D2,BDNF,BIRC5,CACNA1C,CACNA1D,CACNA2D1,CCL2,CCND2,CD274,CD40,CD44,CD80,CD86,CDH1,CFLAR,CHGB,CHRNA3,CHRNA5,CHRNA6,CHRNB4,CNTN1,COL3A1,CTSK,DBI,DLG4,DNM1,EGR1,ENO1,EPHB1,FEZ1,FGF2,FN1,FOS,GATA3,GCH1,GJA1,GJA4,GNAO1,GRM1,HCRTR1,HIF1A,HOMER1,HSD11B2,ICAM1,IL1A,ITGAM,KCNJ11,KCNK12,LDLR,LEP,LGALS3,MMP2,MRC1,MUC4,NTRK2,OTUD3,PENK,PLAT,PLAUR,POMC,POSTN,PTHLH,RYR2,SCG2,SERPINE1,SERPINF1,S…	1097 (18)
SN-38		biologic drug	Activated	2.207	0.00518	BIRC3,BMP6,CHEK2,CLU,ESM1,FAS,GDF15,HK2,IL1A,RAD51,TTK,XIAP	1039 (15)
paclitaxel		chemical drug	Activated	2.46	9.19e-17	ABCA2,ABCB1,ADM,ALDH1L1,ANGPT1,AREG,BHLHE40,BHLHE41,BIRC3,BIRC5,C3AR1,CASP10,CCL2,CCNG1,CCR7,CD274,CD40,CD44,CD53,CD80,CD86,CDA,CDC20,CDC42EP3,CFLAR,CLU,CRP,DDAH1,DUSP4,DUSP6,E2F1,EGR1,ENPP2,EPHA2,EREG,ETV1,ETV5,FAM53B,FAS,FOLR1,FOSL1,FOXM1,FOXO1,G0S2,GDF15,GFPT2,HIF1A,HMGB3,HPSE,ICAM1,IER3,IGFBP3,IL13,IL1RAP,INPP4A,ITGA5,JUN,JUND,KDM6B,KL,LCP1,LCP2,LGALS3,LHB,MACF1,MKI67,MUC1,MYO7A,NAV3,NFATC1,N…	1060 (16)
5-hydroxytryptamine		chemical - endogenous mammalian	Activated	2.839	4.89e-08	ANGPT1,APBB1IP,ASIC1,ASIC3,BDNF,CCL2,CDH1,CDH2,COL23A1,DUOX2,EGR1,F3,FGF2,FN1,FOS,GCG,GDNF,GPR183,HIF1A,ICAM1,IL1A,ITGA2B,LIPC,MAPK13,NCF2,PLCB2,POMC,RUNX2,SEMA6B,SERPINB2,SERPINE1,SLC6A4,STAB1,TGFB1,TGFBR2,THBS1,TNF,TPH1,UCP2,VCAM1	996 (18)
AGN194204		chemical drug	Activated	2.511	2.33e-12	ABCA1,ACAT2,ADAM19,ANXA2,ARL4C,CCN5,CCNA2,CD5,CDK1,CEBPA,COL6A2,COTL1,CRYBG1,CST3,CYB5A,CYP51A1,DCN,DHCR7,DKK2,DOCK8,ELOVL5,ENO3,FABP4,FDPS,GATA3,GJA1,GPR65,H2AZ1,HK2,HTRA3,IL13,IL1R2,IL2RB,IL4R,IRAG2,ITGB2,ITGB7,KIF2C,KIF4A,KRT80,MITF,MKI67,NGEF,NPC2,NRIP1,NRXN2,NSDHL,PARM1,PDCD4,PDE1B,PDK4,PENK,PLAC8,PLIN2,PPARGC1A,PROS1,PTPN22,RGS10,SCD,SCG2,SCIN,SH2D3C,SLCO4A1,SNTB1,SPN,TIGIT,TIMP1,TOP2A,UNC1…	1214 (22)
lipoarabinomannan		chemical - endogenous non-mammalian	Activated	2.611	0.0213	CCR5,CD14,CXCR4,ICAM1,IER3,TLR4,TNF
lipoteichoic acid		chemical - endogenous non-mammalian	Activated	2.532	5.57e-06	AGTR1,CCL2,CCR1,CCR5,CD14,CD80,CD86,CXCR4,EBI3,HIF1A,ICAM1,MMP2,NLRP3,NR4A3,PDCD1,PTAFR,SLC16A3,TLR2,TLR3,TLR4,TLR7,TNF,TNFRSF11B,TNFSF11	1086 (15)
ionomycin		chemical reagent	Activated	2.838	5.6e-07	AHNAK,ATP2A3,BDNF,BTK,CCL2,CCND2,CCR6,CD4,CLDN4,EBI3,EGR1,EIF2AK2,ENPP1,ETS1,FAS,FCGR1A,FGF18,FOS,FOSB,GATA3,GCH1,HIF1A,HK2,HPSE,HTR7,ICAM1,IKZF1,IL13,IL17F,IL23R,IL4I1,ITGB2,ITPR2,KCNJ2,LAT,LDLR,MAF,NFATC1,PDCD1,PFKM,PPP1R15A,PRKCZ,PTAFR,RORC,SMAD2,STC1,TGFB1,TLE4,TLR2,TNF,TNFSF10,TNFSF11	980 (16)
palmitic acid		chemical - endogenous mammalian	Activated	3.124	3.73e-15	ABCA1,ACHE,ACLY,ACOX1,ACSL1,ACSL4,ACSS2,ACSS3,ADRB2,AGT,AGTR1,BCAT1,BCL3,BIRC3,CASP10,CASP7,CCL2,CD36,CD68,CD86,CERS6,CFLAR,CHGB,CIDEA,CKM,CNR1,COL5A1,COL8A2,CYP27A1,CYP27B1,DGAT2,DUSP8,EGLN3,ELOVL6,EPHX2,ERC2,ETV5,FABP4,FBXO2,FBXO32,FDPS,FITM2,FN1,FOS,FOSL1,FOXO1,GCG,GCLC,GDF15,GK,GPAT3,HDAC9,HK2,HTR7,IBSP,ICAM1,IER3,IL6R,IRAK2,IRS1,JUN,JUND,KCNQ3,KDM6B,LAX1,LCN2,LEP,LOX,LTBP1,MAP3K8,MET,MGAT4A,…	1350 (21)
mycophenolic acid		chemical drug	Activated	2.339	1.63e-06	ADM,ADRB2,AKAP12,ANPEP,AZGP1,BIRC3,CCL2,CCND2,CD274,CD46,CLU,CXCR4,DAPP1,ETS1,FN1,ID2,LDLR,MGAM,MME,OLR1,PDLIM5,RGS4,RUNX2,SERPINB2,SERPINE1,SNAPC1,TUFT1,USP53	754 (15)
lauric acid		chemical - endogenous mammalian	Activated	2.164	0.0341	CD40,CD80,CD86,IL1A,TNF
elaidic acid		chemical - endogenous mammalian	Activated	5.202	1.25e-11	ACAT2,ACLY,ACOX1,ACSL1,ACSL4,ALDH1A1,AOX1,CEBPA,CYP51A1,DBI,DGAT2,DHCR7,DLK1,EBP,ELOVL6,FABP5,FDPS,GPX4,HMGCR,HMGCS1,HSD17B2,HSD17B7,KNG1,LCN2,LDLR,LIPA,LIPH,MTTP,MVK,NPC2,NSDHL,PCSK9,PNPLA3,SC5D,SCD,SQLE,TFPI,VCAM1
cicaprost		chemical drug	Activated	3.171	1.72e-07	ADAM8,ADAMTS5,CCNA2,CCR7,CSF2RB,CXCR4,FGF18,FGF2,FGF7,HIF1A,IL13,IL1R1,IL1RL1,SDC1,THBD,TNFSF11,VDR	927 (17)
CpG ODN 1826		chemical reagent	Activated	3.387	0.00263	ADRA2B,ADRB2,CCL2,CCR7,CD14,CD274,CD40,CD80,CD86,DLL4,FCGR1A,FCGR2B,IFIT3,IL1A,IRF7,LY96,NCF1,NCF2,PARP14,PELI2,RGS1,TLR4,TNF	946 (17)
CpG ODN 2006		chemical reagent	Activated	4.51	4.38e-07	ADA,ANKRD33B,ARPC1B,BATF,BIRC3,BLNK,BST2,CCL2,CCND2,CD22,CD274,CD40,CD80,CD86,DLL1,EPSTI1,FCN1,FEZ1,FLT3,FOS,GPR183,GRAP,HCK,HDAC9,ICAM1,IFI44,IFI44L,IFI6,IFIH1,IFIT1,IFIT2,IFIT3,IL2RB,IL7,IRF7,LAT2,LAX1,LGALS3,LYN,MX2,NCKAP1L,PSMD3,RFTN1,RGCC,RIGI,RSAD2,SELL,TGFB1,THEMIS2,TLR4,TLR5,TLR7,TLR9,TNF,TNFAIP6,TNFSF10,TNFSF13B,TNFSF18,TNFSF4,TYROBP,USP18,VAV1,VCAM1	709 (14)
poly rI:rC-RNA		biologic drug	Activated	7.976	3.12e-24	ABCA1,ABCB1,ACKR4,ADAMDEC1,ANXA1,ARG1,ARG2,AUTS2,AXL,B2M,BCL3,BIRC3,BIRC5,BNIP3,BST2,BTC,BUB1,C1R,C2,C3,CASP1,CASP7,CCL11,CCL2,CCL26,CCNA2,CCND2,CCNG1,CCR1,CCR7,CD14,CD163,CD209,CD22,CD274,CD36,CD40,CD44,CD80,CD86,CDC20,CDCA3,CDH1,CDH2,CDK1,CDK14,CDK7,CEBPD,CFB,CFH,CFLAR,CLEC7A,CMPK2,CRP,CSF1,CTSS,CXCR4,CYP27B1,DDX60,DIO2,DISC1,DLK1,DLL1,DLL4,DTX3L,DUOX1,EBI3,EGR1,EHF,EIF2AK2,EPSTI1,EREG,ERICH3,E…	1043 (18)
CpG oligonucleotide		chemical drug	Activated	4.361	4.84e-10	ABCA1,BIRC5,BIRC7,C2,C5AR1,CCR1,CD14,CD274,CD36,CD40,CD80,CD86,DDX60,DLL4,EGR1,ELOVL5,FAS,FCGR2B,ICAM1,ICOSLG/LOC102723996,IFI6,IFIT2,IFIT3,IL13,IL18,INPP5D,IRF7,ITGAX,LYN,M6PR,MARCO,MSR1,OLR1,PDCD1,PRKCD,PRKG1,RASSF4,RIGI,RRM2,SAMSN1,SC5D,SDC1,SERPINE1,SLC1A5,SLC40A1,SLC6A4,SLC7A5,SYK,THBS1,TLR2,TLR9,TNF,TNFSF10,TNFSF13,TNFSF13B	1055 (17)
5-azacytidine		chemical drug	Activated	3.453	0.000404	ABCB1,ANXA2,CCL26,CD44,CDH1,CDKN2B,CLCF1,CXCL12,DLK1,EPHA2,ESR1,ETV5,F3,FANCD2,FOSL1,GDF15,HK2,IFI6,IRF7,IRF8,LDHB,LOX,MUC4,NDRG1,NTRK3,PLAGL1,PLAU,RHOB,RPS6KA6,RRM2,RUNX3,SHANK3,SLC7A5,SMURF2,SPHK1,STK17A,TGFBR2,TGM2,THBS1,THBS2,TNNI3,UBE2C	1240 (23)
decitabine		chemical drug	Activated	6.041	5.32e-23	ABCB1,ABCC1,ABCC3,ABCC4,ABCC8,ACHE,ADAM12,ADAM23,ADRB2,AEBP1,AFF2,AGPAT3,AKAP12,ALPL,AMOT,ANKRD1,ANXA2,ARAF,ARHGDIB,B2M,BAIAP2,BCAT1,BCL11A,BDNF,BICC1,BIRC3,BMF,BMP6,BNIP3,CA12,CCNA2,CCND2,CCR2,CCR6,CCR7,CD40,CD44,CD86,CDA,CDH1,CDH11,CDH13,CDH2,CDH6,CDK1,CDKN1C,CDKN2B,CDO1,CFLAR,CFTR,CHI3L1,CLU,CNTN1,COL3A1,CRMP1,CRTAC1,CTBP2,CX3CR1,CXCL12,CXCR4,CYP11A1,CYP17A1,CYP21A2,DDX60,DIRAS3,DKK2,DNAJC15,D…	1474 (20)
cytarabine		chemical drug	Activated	2.81	0.00457	CD274,CD40,CD80,CD86,CDK1,FAS,ICAM1,ITPR2,MCC,TGFB2,THRB,TLR1,TLR2,TNF,TOP2A,TP53INP1,XIAP	1058 (18)
MDL 73811		chemical reagent	Activated	2.646	0.0127	C3,CDK1,FN1,ITGB3,LGALS3,SERPINE1,TGM2
puromycin aminonucleoside		chemical reagent	Activated	4.368	4.85e-08	ANXA1,ANXA2,AQP1,C4A/C4B,CACNG5,CAPN6,CAT,CD14,CD36,CD44,CDCP1,CLDN4,CLIC5,CLU,CP,FGB,FXYD5,GPNMB,HADHA,IER3,ITGB4,LAMC2,LCN2,LGALS3,MCM3,MRC1,NCF1,NOX4,RCN1,RFTN1,S100A10,SCARB1,SOD3,TGIF1,TIMP1,TNFRSF12A	513 (7)
ribavirin		chemical drug	Activated	3.215	3.11e-05	CD38,CD80,CD86,EIF2AK2,IFI44L,IFI6,IFIT2,IFIT3,IRF7,ITGAM,ITGB2,RIGI,RNF125,RSAD2,TNF,USP18	1104 (15)
CpG ODN 1668		chemical reagent	Activated	2.838	0.0295	CD40,CD80,CD86,CFLAR,ICAM1,IL1A,IRAK3,IRF7,TLR4,TLR5,TLR7,TLR9,TNF
N-nitro-L-arginine methyl ester		chemical drug	Activated	2.084	3.2e-10	ACO1,ACTA1,ADM,AGT,AGTR1,BGN,CCL11,CCL2,CCR5,CD68,CD80,CD86,CDK14,COL3A1,CSF1,FAS,FN1,GJA1,HIF1A,HMGCR,ICAM1,IL13,INSIG1,ITGB3,LDLR,MAP1B,OLR1,PDK4,PERP,PPARGC1A,REN,SERPINE1,TGFB1,TIMP1,TLR2,TLR4,TNF,VCAM1	1126 (16)
ethionine		chemical toxicant	Activated	3.769	5.57e-07	ANXA1,C4A/C4B,CACNG5,CD14,CD44,CLU,CP,FGB,GPNMB,IER3,LAMC2,LCN2,LGALS3,MCM3,S100A10,TIMP1,TNF,TNFRSF12A
dimethyl n-oxalyl-glycine		chemical reagent	Activated	2.741	1.3e-08	ADA,ADM,AHNAK,AKAP12,ASPH,ATP2A3,BNIP3,CCN5,CEMIP,CXCL12,DSP,EGLN3,ENO1,FAM110C,FANK1,FOS,FOSL2,GDF15,GJA1,GPR146,HIF1A,HK2,IGFBP3,IGFBP5,IQCN,ITGA5,ITPR1,JUN,LOX,MAP3K8,MAP7D2,MET,MPZL2,NCOA4,NDRG1,P2RY11,PDK3,PECAM1,PFKFB4,PLOD2,PPFIA4,PRKCA,PRRX1,RET,RGS4,RGS5,RORA,RRAGD,SCARB1,SERPINE1,SLC27A1,SPNS2,SRPX,STC1,STC2,TCP11L2,TMEM107,TMEM123,VCAM1,VLDLR,ZNF395	1163 (16)
SH42		chemical reagent	Activated	2.121	0.0927	ARG1,CD36,CMKLR1,PRKCA,PRKCD,PRKCZ,RPS6KA6,TIMD4
sivelestat		chemical drug	Activated	2	0.0198	C5AR1,TNFRSF12A,TNFSF13,TNFSF13B
buthionine sulfoximine		chemical drug	Activated	2.311	0.000562	ABCB1,CCR2,CCR5,CD274,CD36,CXCR4,FOS,HSD11B2,MMP1,NQO1,SERPINE1	934 (18)
L-triiodothyronine		chemical - endogenous mammalian	Activated	3.214	2.45e-23	AATK,ABCA1,ABCD2,ACAT2,ACHE,ACOX1,ACSL1,ACTA1,ACTG2,ADAMTS5,ADM,ADRB2,AGT,ALAS2,ALDH1A1,ARSA,ATP8B4,BCAR3,BCL3,BDNF,BMF,C1S,C4A/C4B,CAMK4,CASP7,CD36,CD44,CDKN2B,CEBPA,CEP126,CIDEA,CLU,CMKLR1,CNR1,CST3,CTSH,CXCL12,CXCL14,CYP11A1,CYP17A1,CYP27B1,CYP51A1,CYS1,DIO2,DLK1,E2F1,EBP,EDN3,EFNA1,EGF,EGR1,ENPP2,ESR1,F3,FABP4,FAS,FDPS,FLYWCH2,FOS,GDF15,GLDN,GLI2,GLS2,GNA14,GPD2,HIF1A,HMGCR,HMGCS1,HOMER1,HP,H…	1353 (21)
lipopolysaccharide		chemical drug	Activated	10.009	1.78e-83	ABCA1,ABCA3,ABCB1,ABCC1,ABCC3,ABCC4,ACHE,ACKR1,ACLY,ACO1,ACP5,ACSL1,ACSS2,ACTA1,ADA,ADAMTS5,ADAP2,ADGB,ADM,ADORA1,ADORA3,ADRB2,AFF3,AGER,AGT,AGTR1,AGTR2,AHNAK,AIF1,AIG1,ALDH1A1,ALDH2,ALOX15,ALOX5AP,ALOXE3,AMPD3,ANGPT2,ANGPTL2,ANKRD1,ANKRD22,ANXA1,ANXA2,AOAH,AOX1,APOBR,AQP1,AQP3,AREG,ARG1,ARG2,ARL15,ARL4C,ARPC1B,AURKB,AVPR1A,AXL,AZGP1,B2M,BATF,BCL3,BDKRB1,BDNF,BGN,BIRC3,BIRC5,BLNK,BPI,BTK,BUB1,C1Q…	1391 (18)
laminaran		chemical drug	Activated	3.207	0.000369	ELOVL7,EREG,G0S2,GCH1,IFI44L,IL1A,OLR1,RSAD2,SERPINB2,SGPP2,SLC39A8,TNC,TNFAIP6,TNIP3
D-glucose		chemical - endogenous mammalian	Activated	5.147	9.87e-16	ABCA1,ABCB1,ACHE,ACLY,ACOX1,ACSL1,ACTA1,ACTG2,ACTN1,ADA,AGER,AGT,AGTR1,AKR1B1,ANGPT2,ANO1,ANXA1,AQP1,ARG1,ATP2A3,ATP2B2,ATP8B1,BCAT1,BMAL1,C3,CACNA1C,CACNA1D,CALD1,CASP1,CAT,CBS/LOC102724560,CCL2,CCND2,CD36,CDH1,CDK1,CDT1,CEBPA,CFLAR,CLU,CNR1,COL3A1,CORIN,CSF1R,CTSC,CXCR4,DBI,DCN,DES,DIRAS2,DLL4,DMD,DTNA,DUOX1,E2F1,EGR1,ELOVL6,EMCN,ENO1,ENPP2,ERO1B,EVA1A,FABP5,FAIM,FAS,FBP2,FBXO32,FGF2,FN1,FOS,GC…	1578 (22)
D-fructose		chemical - endogenous mammalian	Activated	3.962	1.16e-07	AGER,AGT,CD68,CEBPA,COL3A1,FABP4,FN1,HP,ICAM1,IL1A,ITGAM,MLXIPL,MMP2,SCD,SLC2A12,SLC2A5,SLC9A3,TGFB1,THBS1,TIMP1,TNF	1341 (23)
cytokine		group	Activated	4.436	2.46e-09	ADAM12,AGTR2,BCL3,BIRC5,BMF,C5AR1,CCL2,CCR6,CCR7,CD209,CD4,CD40,CD80,CD86,CISH,CLU,CRP,CSF1,EFNA1,EGR1,F3,FAS,FGF2,FOS,HIF1A,ICAM1,JUN,KLRC4-KLRK1/KLRK1,LEP,LIF,LIPG,MMP1,MMP2,PLAT,PLAU,PLAUR,PTHLH,S100A4,SERPINE1,TEK,TGFB2,TIMP1,TLR2,TLR4,TNFAIP6,TNFRSF1B,TNFSF11,VCAM1	1015 (17)
D-galactosamine		chemical - endogenous mammalian	Activated	2.123	0.00418	BTK,CASP1,CD14,FOS,GDF15,GPT,ICAM1,IL18,JUN,JUND,NLRP3,PTN,TIMP1,TLR4,TNF,TNFSF10	1159 (19)
tetradecanoylphorbol acetate		chemical drug	Activated	6.921	5.39e-48	ABCA1,ABCB1,ACHE,ACO1,ACSL4,ADAM28,ADAM7,ADAM8,ADM,AGER,AGT,AGTR1,ALAS1,ALDH1A3,ALOXE3,AMIGO2,ANGPT1,ANGPT2,ANXA1,AQP9,AREG,ARG1,ATP2A3,AURKB,AXL,BCL3,BDNF,BIRC3,BIRC5,BMP6,BTC,BTK,C3,C3AR1,C5AR1,CA8,CALCRL,CAPG,CASP1,CAT,CAV2,CBS/LOC102724560,CCL11,CCL2,CCNA2,CCND2,CCR2,CCR6,CCR7,CD14,CD163,CD209,CD36,CD4,CD44,CD48,CD52,CD68,CDCP1,CDH1,CDK1,CDK5R2,CDK7,CDKN2B,CEBPA,CEMIP,CERK,CES1,CFAP46,CFLAR,C…	1430 (19)
medroxyprogesterone acetate		chemical drug	Activated	4.468	1.53e-33	ACP5,ADCY4,ADRB2,ALDH2,ANGPT2,ARPC1B,ARSA,ARSB,ASAH1,ATP6V0D2,AVPR1A,BDNF,BIRC3,BIRC5,BUB1,BUB1B,CAMK4,CAV2,CCL2,CCNA2,CCND2,CCR5,CD44,CD68,CDC20,CDC45,CDC6,CDK1,CDKN1C,CDKN2B,CEBPA,CKB,COL11A1,COL3A1,COL4A6,COL5A1,COL5A2,CSF2RB,CSF3R,CTSK,CTSL,CXCR4,DCN,DLL4,E2F1,ENPP2,ESPL1,ESR1,ETS1,F3,FAS,FGF1,FGF2,FLNB,FLNC,FMOD,FN1,FOSL1,FOXO1,FZD5,FZD7,GCH1,GHR,GLA,GM2A,GNG12,GNS,GPX3,GSN,GTSE1,HGF,HIF1A,H…	1568 (20)
aldosterone		chemical - endogenous mammalian	Activated	4.194	7.78e-09	ACTA1,ADM,AGT,AGTR2,AQP2,BDNF,BGN,CACNA1G,CCL2,CD68,CEBPA,CIDEA,CNKSR3,COL3A1,DCN,EGR1,ELN,EMB,FABP4,FKBP5,FN1,FOS,FOSL1,HHIP,ICAM1,IGF1R,IL16,IRS1,KL,LCN2,LEP,LGALS3,LOX,MMP2,NCF1,NCF2,NDRG2,NFATC2,OLR1,PLAUR,POSTN,PPARGC1A,PROCR,PTGDS,PTGS1,RIPOR2,RUNX2,SERPINE1,TBC1D4,TGFB1,TIMP1,TNF,VCAM1,WNK1	1266 (23)
promegestone		chemical drug	Activated	2.24	0.000437	ABCC8,AMOT,AREG,BIRC3,CEBPA,DUSP4,E2F1,F3,FKBP5,GAL,HSD11B2,HSD17B2,IER3,IFIT3,IL1R1,LAMC2,LHB,MUC1,PDK4,PIM2,RASD1,TIMP2,TIPARP,TK1	1161 (20)
27-hydroxycholesterol		chemical - endogenous mammalian	Activated	2.149	0.000107	ABCA1,AGT,ANPEP,CCL2,CYP21A2,HMGCS1,LEP,REN,STAR,TNF	1416 (20)
metribolone		chemical reagent	Activated	3.22	2.71e-08	ABCC4,ACLY,ACSS2,ACTN1,ADRB1,AKAP12,ALDH1A3,ARG1,ARG2,ARID5B,ATP5F1C,AZGP1,B2M,BPGM,BUB1,CAPN5,CAV2,CCNA2,CCR1,CDC6,CDKN2B,CENPN,CFLAR,CHPF,CLU,CXCR4,CYB561,DBI,EGR1,ELAPOR1,ELOVL5,ENO1,ETV1,FDPS,FGFRL1,FHL2,FKBP5,FLVCR2,FOS,FOXO1,FZD5,GADD45G,GCG,GDF15,GNMT,GREB1,GTSE1,H2AZ1,HK2,HMGCR,HMGCS1,HOMER1,HOMER2,IGF1R,IGFBP5,INSIG1,ITGB4,KAT5,LDLR,LRIG1,LRRTM3,MAF,MALT1,MAP7,MGLL,MICOS10-NBL1/NBL1,MMP1…	1310 (17)
dihydrotestosterone		chemical - endogenous mammalian	Activated	3.047	6.93e-30	ABCA1,ABCC4,ACADVL,ACLY,ACTA1,ADAM7,ADM,AGT,AGTR1,AIF1,AIG1,ALAS1,ALDH1A3,AMHR2,ANO1,AQP1,AREG,ARG1,AZGP1,B2M,BASP1,BGN,BMF,BUB1B,C4A/C4B,CASP1,CCNA2,CCND2,CD274,CD36,CDC20,CDC6,CDH1,CDH2,CDO1,CEBPA,CHI3L1,CIDEA,CKM,CLU,CMKLR1,COBLL1,COL3A1,COL5A2,COL5A3,CYP11A1,CYP17A1,CYTH2,DBI,DCN,DIO2,DLG4,DUSP4,E2F8,EFNA1,EGF,EGR1,ELN,ELOVL7,ENO1,ERG,ESR1,ETV1,FABP4,FBXO32,FGF2,FGF7,FKBP4,FKBP5,FLNB,FN1,FOS,…	1655 (17)
cholesterol		chemical - endogenous mammalian	Activated	2.135	3.43e-20	ABCA1,ABCA2,ACLY,ACSL1,ACSS2,AGT,AQP9,AREG,ARG1,C1QC,CASP1,CAV2,CCL2,CCR2,CCR5,CD14,CD5L,CD68,CD86,CES1,COL3A1,CSF1,CTSK,CYP27A1,DBI,DES,DHCR7,EPHX1,F3,FABP3,FABP5,FCGR2B,FDPS,FGF2,FN1,GLI2,GNMT,HHIP,HMGCR,HMGCS1,HSPB3,ICAM1,IL10RA,IL1A,INSIG1,ITGAM,ITGAX,KITLG,LAPTM5,LDLR,LEPR,LGALS3,LYZ,MAP2,MITF,MME,MMP1,MMP14,MMP2,MPEG1,MRC1,MSMO1,NCF2,NLRP3,NR0B2,NR4A3,NSDHL,PCSK9,PLIN2,PLTP,PPARGC1A,RGCC,RG…	1148 (21)
Ngf		group	Activated	2.708	2.04e-06	ACHE,AGTR2,ANXA2,BDNF,CHGB,CIDEA,CLU,DIO2,DUSP4,EGR1,FGF2,FOS,JUN,MAP1A,MAP2,NCAM1,PLAUR,PPARGC1A,PRKCA,SERPINE1,STMN2,TGFB1,TGFB2,THY1,TTLL7	1172 (21)
KH1060		chemical reagent	Activated	2	0.00325	IGFBP5,PRKCA,PRKCD,VDR	473 (7)
clofibric acid		chemical drug	Activated	2.213	0.0182	ACOX1,CYP11A1,SCD,SERPINE1,VLDLR
telocinobufagin		chemical - endogenous non-mammalian	Activated	2	0.0198	EGF,TGFB1,THPO,TNF
T-5224		chemical reagent	Inhibited	-2.463	2.12e-12	ACSL1,ACSS2,ADAMTS9,AREG,ARHGAP20,ARID5B,BDNF,BEST1,BIRC5,CRISPLD2,CRYBG1,CYP51A1,DUOX2,DUSP6,EBP,EGR1,EREG,F3,FILIP1L,FKBP5,FLRT2,HMGCS1,ID2,JUN,KIF13B,MRO,MVD,MVK,NEBL,NUDT16,PDLIM1,PRICKLE2,PTK2B,PTPN14,PTX3,RAPH1,RASD1,SMARCA1,SQLE,SRGN,TMEM164,TNFSF11,TRIB3,TTC39B,UGP2
octanoic acid		chemical - endogenous mammalian	Inhibited	-2.213	0.0253	CD36,CEBPA,DGAT2,FABP4,LEP
2-aminopurine		chemical reagent	Inhibited	-2.222	0.209	IFI6,IFIT1,IFIT2,RIGI,TNF
L-methionine		chemical - endogenous mammalian	Inhibited	-2.563	4.22e-06	ACSL4,AGTR1,ALOX15,AREG,AURKB,BDNF,BUB1,CDCA8,CDK1,CLU,F3,IGFBP4,MTTP,NUSAP1,PCK1,PCK2,PLAT,RHOB,SMAD7,SPHK2,TF,TNF,TOP2A,TRIB3	1241 (21)
estriol		chemical - endogenous mammalian	Inhibited	-2.72	0.0239	CCL2,CCR1,CCR7,CD40,CXCR2,IL23R,IRS1,ITGB2,TLR7,TLR9,TNF
N-(1-carbamoyl-2-phenyl-ethyl) butyramide		chemical reagent	Inhibited	-2.236	0.0858	CD14,TLR2,TLR4,TLR9,TNF
H-151		chemical reagent	Inhibited	-2.425	0.00337	CD274,DDX60,IFI44,IFIT1,IRF7,TNF
EP4-D		chemical reagent	Inhibited	-2.065	8.76e-05	ABCB1,BTK,CARD11,CCR7,CD5,CYFIP2,CYSLTR2,EGLN3,GCLC,GIMAP8,IL18,IL2RB,INPP5D,LCK,RFK,ROBO2,RUNX3,SLC40A1,SPN
SN-011		chemical reagent	Inhibited	-4.6	8.37e-07	ACSL1,CCL2,CD274,CD40,DDX60,DTX3L,EIF2AK2,FCGR1A,HERC6,IFI44,IFIH1,IFIT2,IFIT3,IRF7,LY6E,RASSF4,RIGI,RSAD2,RTP4,SAMHD1,SP110,TNF,TNFSF10,TRAF3,USP18
DUSP11		phosphatase	Inhibited	-2.961	0.00063	CMPK2,DDX60,IFI44,IFIT3,IRF7,RSAD2,SNCA,TNF,USP18	598 (10)
anakinra		biologic drug	Inhibited	-2.412	0.0375	ASB4,CCL2,CXCL12,ICAM1,IL1A,SLC25A37,TNF,VCAM1
alefacept		biologic drug	Inhibited	-2.891	0.043	ABCB1,AUTS2,CACNA2D2,CD52,DLG5,FCGR3A/FCGR3B,GNLY,HOPX,IL2RB,NCAM1,STAT4,TGFB1
soloxolone methyl		chemical reagent	Inhibited	-2.449	0.00114	ELN,IFI44,RSAD2,RTP4,SERPINE1,TIMP1
ARL4D		enzyme	Inhibited	-2.236	0.0182	AURKB,BUB1B,CDK1,GINS2,TULP1
resatorvid		chemical drug	Inhibited	-2.27	0.000175	CAT,CCL2,FLT4,HK2,ICAM1,KLF7,LYVE1,NLRP3,PDPN,PROX1,SCARB1,TLR4,TLR7,TNF,VCAM1	1180 (17)
saxagliptin		chemical drug	Inhibited	-2	0.00121	IL18,ITGAX,TLR4,TRAF3IP2
CD-38 inhibitor 78c		chemical reagent	Inhibited	-2.53	0.000107	CXCL12,FBLN5,FGF1,FGF2,HGF,LIF,SERPING1,TLR3,TNF,VCAM1	683 (10)
GCN2iB		chemical drug	Inhibited	-2.231	0.013	ACSL1,BPGM,CACNA2D1,CD36,CIDEA,COL3A1,DES,ENO1,ENO3,GPX1,GPX4,HSD11B2,ITGA2B,ITGB3,NQO1,PDE3A,PLIN2,RYR2,SCD,TNNI3
saponaria officinalis extract, hexane sub-fraction 1		chemical reagent	Inhibited	-2	0.0122	CD38,CD80,CD86,TNF
I-BRD9		chemical reagent	Inhibited	-2	0.0421	ETS1,RAB27A,RAB32,RAB38
mirdametinib		chemical drug	Inhibited	-2.969	2.23e-09	ABCA1,ACLY,AEBP1,CKB,COL14A1,COL15A1,COL18A1,COL5A1,COL6A2,CYP27B1,EFEMP1,ETV1,F3,FBLN5,FBN1,FN1,KLF2,LAMA5,LAMB1,MFAP5,MRC1,NID1,POSTN,TBX3,TF,TGFB1,THBS4,TNC,VCAM1	893 (11)
32-134D		chemical reagent	Inhibited	-3.092	0.0336	BMP6,CCL2,CD274,CXCL12,CXCL13,ENTPD1,HAVCR2,IL13,IL16,KITLG,TNF,TNFRSF11B,VTCN1
vitamin E		chemical drug	Inhibited	-4.14	1.77e-05	ACTA1,CAT,CCL2,CD36,CD44,CD53,CDH1,EGR1,F3,GPT,IL1A,MMP14,MMP2,PLAT,POMC,PVALB,SCARB1,SERPINE1,TGFB1,TNF,UCP2,VCAM1	1250 (20)
Integrinα		group	Inhibited	-2	0.00121	ITGAM,ITGB2,TLR2,TLR4	1121 (7)
E2f		group	Inhibited	-3.759	0.00261	CCNA2,CDC45,CDC6,CDK1,CYP27B1,DUOX2,E2F1,E2F2,E2F8,FANCD2,GINS2,HIF1A,ITGA5,ITGB4,LIG1,MCM2,MCM3,MCM5,NUSAP1,OIP5,PGRMC1,POMC,RAD51,RRM2,SERPINE1,TGM1,TTK,UBE2C	1077 (17)
N-cor		group	Inhibited	-2.519	6.3e-08	ABCA1,ACACB,ACSL1,BMAL1,C1QA,CCR1,CD36,CRP,CTSS,CXCL14,ELOVL5,ELOVL6,ENO1,ESR1,FABP4,FOLR1,HEBP1,HIVEP2,HK2,IGFBP3,IL1A,MCTP1,MMP2,NFATC1,OLR1,PCK1,PLA2G3,PLIN2,RGL1,RHOB,SCD,STMN2,TBX1,TBX6,TNFSF11,USP18	1181 (21)
(R)-2-(4-chlorophenyl)-2-oxo-1-phenylethyl quinoline-2-carboxylate		chemical reagent	Inhibited	-2.121	2.2e-05	C3,CD68,CX3CR1,HOMER1,NLRP3,PVALB,TLR9,TNF
VPC-220010		chemical reagent	Inhibited	-2.5	0.000259	ABCC4,AKAP12,ALDH1A3,CDC20,CENPN,FKBP5,HMGCR,HOMER2,HPGD,MAF,PDLIM5,PLPP1,PMEPA1,SORD,TNFAIP6,UBE2C	962 (7)
INI-43		chemical reagent	Inhibited	-2	0.0421	PROX1,SCN3A,SYT1,TPH1
triamcinolone hexacetonide		chemical drug	Inhibited	-2	0.00681	ICAM1,IL1A,TNF,TNFSF11
HDL-cholesterol		complex	Inhibited	-2.138	0.000203	BRINP2,CHAC1,CYP51A1,DHCR7,EGR1,FOSL2,GPC6,HMGCS1,MSMO1,NUPR1,RASGRP1,SQLE,TRIB3,VLDLR
F630028O10Rik		other	Inhibited	-2	0.0298	ITGAM,PTPRC,TGFB1,TNF
(S,R)-3-(4-hydroxyphenyl)-4,5-dihydro-5-isoxazole acetic acid, methyl ester		chemical reagent	Inhibited	-3.308	0.00991	CCR1,CCR5,CCR6,CXCL16,CXCR4,IL16,IL23R,IL4R,IL6ST,IL7,TNF	955 (13)
PSMB11		peptidase	Inhibited	-3.767	8.58e-11	CCL11,CCR7,CD5,CLDN4,CLDN7,CNTN2,COL3A1,COL4A6,COL5A1,COL5A3,COL6A2,CTSS,CXCL12,ENPEP,HPSE,IL18R1,ITGAM,ITGB7,L1CAM,LAMB2,LGALS3,LSP1,MAPK12,NCAM1,NCF1,NID1,OLFML2B,PIK3CG,PIK3R5,PLCB2,PRKCZ,PTK2B,PTPRC,RARRES2,RHOB,ROBO2,TGFB2,THBS1,TNFRSF12A,TNFRSF1B,TNFRSF8,TNFSF10,VAV1,VEGFC	884 (7)
STAT4 dimer		complex	Inhibited	-2.236	0.522	ANXA2,IL12RB2,LCP1,PDCD4,SERPINB2
RNASEH2B		other	Inhibited	-5.387	1.6e-09	B2M,BST2,CASP1,CFB,CFH,CMPK2,CSF1,CTSL,DDX60,EIF2AK2,EPSTI1,GSDMD,HERC6,IFI44,IFI44L,IFIH1,IFIT1,IFIT2,IFIT3,IGF1R,IL13,IL17D,IL34,IL7,IRF7,LGMN,MX2,NLRP3,PARP14,PARP9,PHLDA3,PROCR,RIGI,RSAD2,RTP4,S100A6,SP110,TLR4,USP18,VCAM1	166 (4)
CLEC10A		other	Inhibited	-2.63	0.246	CRP,CXCR2,JAK2,MAP3K6,TLR7,TLR8,TNF
RC3H2		enzyme	Inhibited	-3.207	0.000203	ANPEP,CCL2,CCR6,EGF,FGF1,FGF2,HIF1A,HPSE,MMP2,PECAM1,SDC1,TGFB1,TGFB2,VEGFC	830 (9)
BAHCC1		other	Inhibited	-3.162	0.00088	CDKN1C,FZD4,FZD7,HOXB8,IGF2BP2,IGFBP4,KLF9,SIX4,SMAD7,WNT5B
UBAP1		other	Inhibited	-3	0.00369	BST2,IFIT1,IFIT2,IFIT3,IRF7,MX2,RSAD2,SAMHD1,USP18	498 (10)
RCN3		other	Inhibited	-3	0.199	BOK,CLU,CXCR4,LYN,NTRK2,PTN,PTPRZ1,SOX8,TNFRSF1B
CDK19		kinase	Inhibited	-2.954	8.6e-07	ABHD4,BAIAP2,CCND2,CCNG1,CDH1,CLU,CYFIP2,DHCR7,DRAM1,EPCAM,EPHA2,EPHX1,FAS,HMGCS1,IL1A,ITGB4,JUN,KLF2,KLF5,LIF,MVD,MVK,OSGIN1,PHLDA3,PPP1R15A,PROCR,RHBDF2,SDC1,SPHK1,TBX3,TGFA,TGFB1,TNFSF9,TRIB3,TSPYL2,VDR	1344 (17)
CKAP2L		other	Inhibited	-3.638	0.000214	AURKB,BIRC5,BUB1,CDC20,CDCA8,CDK1,CENPA,ESPL1,KIF2C,NCAPD2,NCAPH,NDC80,NEK2,PTTG1,TUBB4A,UBE2C,ZWINT
EIF4B		translation regulator	Inhibited	-2	0.431	CCR1,IL1R2,MARCO,TNF
TOX	-1.245	transcription regulator	Inhibited	-2.455	0.00151	BUB1,BUB1B,CCNA2,CCR7,CDC20,CDKN1C,ENTPD1,ESPL1,FOXO1,HAVCR2,ID2,KLF2,MCM5,MCM7,PDCD1,RAD51,TNFRSF8,TTK
CBX7		other	Inhibited	-2.747	0.000254	ALDH1A3,ANKRD1,AREG,CD44,CDH1,CDKN2B,CTSS,FER1L6,GDF15,KYNU,MMP2,PAPPA
Eldr		other	Inhibited	-4.866	3.65e-08	AURKB,BIRC5,BUB1,CCNA2,CDCA5,CDK1,CENPA,ESPL1,FOXM1,GTSE1,HJURP,IQGAP3,KIF14,KIF18B,KIF2C,KIF4A,MKI67,NEK2,PTTG1,SPAG5,TOP2A,TTK,UBE2C,ZWINT
PROM1	1.038	other	Inhibited	-2.132	0.000252	DHCR7,FDPS,HMGCS1,INSIG1,MVD,NSDHL,PCK1,SQLE,TM7SF2	371 (7)
LAS1L		other	Inhibited	-3	0.379	CEMIP,CFLAR,DUSP6,E2F2,LOXL4,PEMT,PHLDA3,RFC3,SMPDL3B
TOR1AIP1		other	Inhibited	-2.236	4.03e-08	ACHE,BUB1B,CDC20,CDCA3,CDK1,CKM,DES,E2F2,GADD45G,GINS2,GMFG,HJURP,IGFBP5,KIF18B,KIF4A,PBK,PCLAF,RRM2,TOP2A,TROAP
NEIL2	-1.263	enzyme	Inhibited	-2.813	4.72e-07	C3,CCL11,CCL2,CCR1,CCR2,CD14,CD40,CRP,CSF1,CXCR2,IL18,IL1A,IL1R1,IL1RAP,IL23R,IL6R,IL7,ITGB2,LY96,TLR1,TLR2,TLR3,TLR4,TLR5,TLR7,TLR9,TNF	1001 (13)
SPINDOC		other	Inhibited	-2	0.00121	ALDH1A3,BST2,C1QTNF1,IFI44L
AMBRA1		other	Inhibited	-2.188	1.13e-13	ADAMTS14,ADAMTS9,ANGPT1,CCND2,CDH2,COL14A1,COL15A1,COL18A1,COL3A1,COL5A1,COL5A2,COL5A3,COL8A1,FN1,ITGA8,ITGB3,ITGB7,LOXL1,LOXL3,LOXL4,MMP14,MMP17,MMP2,MMP23B,SERPINE1,SMAD7,SNAI1,TGFB2	1172 (21)
RNF31		enzyme	Inhibited	-2.157	9.74e-05	ADORA1,AREG,CCL11,CCL2,CXCL13,CXCL16,CXCR4,ESR1,GREB1,IGFBP4,IL10RA,IL18,IL1A,IL1R2,IL1RL1,IL31RA,IL4R,IL6R,NR5A2,SCARB1,STAR,TNF	1304 (18)
MFSD2A		transporter	Inhibited	-3.637	2.94e-07	ACSL4,COL15A1,CXCL16,CYP51A1,DHCR7,HK2,INSIG1,LCN2,LDLR,MMP14,MMP2,MVD,SCD,STARD4,TGFB1,TLR2,VCAM1	540 (7)
MIR17HG		other	Inhibited	-2.262	5.54e-06	ALPL,BLNK,CD274,COL5A1,DLL1,DLL3,EFNA2,FBN2,FNDC3B,FZD3,FZD4,HIF1A,HOPX,HOXA5,HOXA6,HOXB5,IL6ST,KLF2,LAMA5,LRP1,LRP4,LTBP1,MEGF8,PDGFRA,PITX1,PTK7,RGMA,RGS5,SMOC1,TBX3,TBX6,TGFBR2,TGIF1,WNT5A,XIAP
SIS3		chemical reagent	Inhibited	-2.335	0.00369	CCL2,CCNA2,CDH1,COL3A1,ENTPD1,FOXO1,MRC2,NOX4,SNAI1	592 (7)
SIRT6		enzyme	Inhibited	-2.373	1.32e-06	AACS,ACSL4,ANKRD1,BIRC3,BIRC5,CD36,CD68,CIDEA,COL3A1,CSF1,CYP27A1,ELOVL6,FN1,HMGCR,HMGCS1,IGF1R,IL1A,IL1RL1,IRAK3,JAK3,LIPH,MTTP,PCK1,PLCB1,PLIN2,PPARGC1A,SCD,SERPINE1,SLC40A1,TGFB1,TGFB2,TGFBR2,TIMP1,TNF,UCP2	1184 (24)
FLCN		other	Inhibited	-3.496	2.38e-05	ABCB1,ADM,AGER,APBB1IP,ASAH1,BHLHE40,BHLHE41,CDKN2B,CEMIP2,CIDEA,CKB,CTSC,CXCR4,DNASE2,ECM1,EGF,ENO1,EPHA2,GPNMB,GULP1,HIF1A,HK2,ICAM1,L1CAM,LCP1,LIPA,MFAP3L,NPC2,PANK3,PPARGC1A,SEMA5A,SEMA6A,SERPINE1,SLC1A1,WLS	1415 (21)
IMMT		other	Inhibited	-2.891	0.00264	AREG,AXL,CCL26,IFIT1,IFIT2,IGFBP3,KITLG,LAMB2,MX2,SERPINB2,SERPINE1,VEGFC	655 (9)
1810019D21Rik		other	Inhibited	-2.6	1.63e-08	ABCB1,ADAMTSL3,AK5,AREG,BDKRB2,CCNG1,COL6A2,COL8A1,ENTPD3,ENTREP1,F5,GPX1,HGF,INKA2,ITGA2,ITGB2,NIPAL1,PADI1,PLAU,RTN4R,SLC4A11,SQOR,TCEAL1,THBD,UGT1A6
MBOAT7		enzyme	Inhibited	-2.804	8.26e-06	ACACB,ACLY,ACSS2,ELOVL6,HMGCR,HMGCS1,PNPLA3,SCD	326 (7)
B3GALT2	-1.303	enzyme	Inhibited	-2	0.0198	CASP1,GSDMD,NLRP3,TNF
ANGPTL8		other	Inhibited	-2.236	0.00276	ACACB,ACSS2,ELOVL6,PRKAA2,SCD
RNF5		enzyme	Inhibited	-3.913	6.07e-08	BCL3,BOK,CCNA2,CD14,CD22,CD86,CDK1,COL11A1,COL12A1,COL14A1,COL15A1,COL3A1,COL5A1,COL5A2,CST3,CX3CR1,CXCR2,ENO1,FMN1,FOSL2,FOXC2,HMGCR,IL1RAP,JAK3,KCNK2,LIMCH1,MMP14,PLOD2,TGFB1,TLR2,TNF,TNFRSF11B,TNFRSF1B	306 (7)
IRF2BP2		transcription regulator	Inhibited	-4.377	4.97e-05	ANO4,C4A/C4B,C5AR1,CASP1,CCR1,CCR2,CD14,CD274,CD53,CD72,CSF2RB,CXCL13,CXCR2,CYTIP,DNASE1L3,FCGR3A/FCGR3B,FYB1,GABRG3,GLDN,HERC6,ID2,KNG1,LEPR,LY86,MPEG1,NKG7,NR4A3,PILRA,PLEK,PTPN22,STAT4,TIMP1,TNF,VCAM1
RABL6		other	Inhibited	-4.472	0.000149	AURKB,BUB1,BUB1B,CCNA2,CHEK2,DRAM1,FRMD4A,MCM2,MCM5,MCM7,NDC80,NEK2,PBK,POLD1,PRIM1,RAD54B,RFC3,TOP2A,TTK,UBE2C	876 (11)
SKIC2		enzyme	Inhibited	-2.668	2.01e-05	BCAT1,BHLHE40,CCNG1,EGLN3,ENO1,GLRX,HK2,HMGCR,MTHFD2,PLOD2,PPP1R15A,SLC1A5,SLC7A5,SQLE,STC1,TRIB3,VLDLR
SPDEF		transcription regulator	Inhibited	-2.236	1.23e-05	BIRC3,CD40,CDH11,CDH2,CLCA1,CLDN7,COL4A5,COL4A6,COL5A1,COL5A2,COL6A2,FOXJ1,HIF1A,ITGA5,LAMB2,PLAU,PLAUR,PRKCA,SDC1,SERPINE1,SMAD2,TGFB1,TNC,WNT5A	1243 (22)
ADAMTSL2	1.303	other	Inhibited	-2.138	8.86e-16	ADAMTS13,ADAMTS8,CDH1,CNTN1,COL11A1,COL12A1,COL14A1,COL15A1,COL5A1,COL6A2,COL8A1,ECM1,ELN,FBN1,FBN2,ICAM1,ITGA1,ITGA4,ITGA5,ITGAM,ITGB3,ITGB4,LAMA3,LTBP1,MMP1,MMP14,NCAM1,POSTN,SELL,TGFB1,THBS2,TIMP2,TNC,VCAM1
ZNF598		enzyme	Inhibited	-2	0.00121	DDX60,IFI44,IFIT2,RSAD2
Atrial Natriuretic Peptide		group	Inhibited	-2	0.00337	LEP,NPR2,PDE3A,PRKG1,SERPINE1,TNC	583 (10)
GSE1		other	Inhibited	-2.414	7.95e-09	CD48,CD86,FOS,GLIPR1,ICAM1,IFIT3,IL31RA,IRF8,ITGAM,JAML,LY86,LYZ,NAV3,PCOLCE,PI16,PI4K2A,SIRPB2,SLC27A1,SLC7A5,STAB1
LIN9		other	Inhibited	-2.606	0.0127	BIRC5,BUB1,BUB1B,CCNA2,CDC6,CDK1,UBE2C
PCLAF	-1.035	other	Inhibited	-4.024	5.37e-08	BUB1,BUB1B,CCNA2,CDC20,CDK1,CDKN2B,E2F1,ESPL1,FOXM1,GADD45G,KIF4A,NEK2,PTTG1,TGFB2,TOP2A,TTK,UBE2C	595 (7)
PHLPP2		enzyme	Inhibited	-2.418	0.0207	ACOX1,IRS1,MMP2,PRKCA,PRKCD,TNF
Alpha catenin		group	Inhibited	-6.243	6.45e-13	ADAM33,ADAM8,ADAMTS5,AREG,BCL3,BGN,BIRC3,C1QTNF3,CDH11,COL15A1,COL3A1,COL5A1,COL5A2,COL6A2,CXCL12,ELK3,ELN,EPHA3,EREG,IGFBP4,IL6ST,ITGA5,ITGAM,LAMA4,LUM,LYN,LYZ,MMP19,MMP2,MMP23B,NKD1,PDGFRA,PLAU,PTX3,RHOC,RHOJ,SNAI1,STEAP2,TGM2,THBS2,TIMP1,TNC,TNF,TNFAIP2,TNFAIP6,TNFRSF12A,VCAM1	1202 (19)
CIP2A		other	Inhibited	-2.738	6.74e-18	ACTG2,C4BPA,CDKN2B,CFB,COL15A1,COL8A1,CRLF1,DCN,DSC2,E2F2,EBI3,EGR1,ELAPOR1,ENO3,FAM110D,FOS,FOSB,GPNMB,GPR183,HK2,IER3,LDHB,LRP4,LUM,MFAP5,NPTX1,PDGFRB,PDK4,PLAUR,PRG4,PTPRB,RAB31,RHOC,SCIN,SERPINE2,SLC16A3,SLC22A18,SLC22A4,SLC25A4,SNCA	929 (7)
CYP46A1		enzyme	Inhibited	-2	0.0421	DLG4,HMGCR,HMGCS1,SYP
ruxolitinib		chemical drug	Inhibited	-3.409	0.00137	BCL3,BTK,CASP1,CAT,CBS/LOC102724560,CCL2,CD274,CD44,CISH,CXCL13,ESR1,IL13,IL18,IL6R,IL6ST,JAK2,LOXL1,MSR1,NDUFB11,NLRP3,RAD51,STAT4	1117 (16)
estrogen receptor		group	Inhibited	-3.051	1.06e-20	ABCA1,ANXA1,AXL,BDNF,C3,CA12,CALD1,CAPG,CAV2,CCND2,CD44,CD5,CD68,CDH1,CDH11,CDH13,CLDN4,CNNM1,COL12A1,COL4A5,COL4A6,COL5A1,COL6A2,CXCL12,CXCR4,DSC2,DSP,EGR1,EREG,ETS1,FGF1,FGFR2,FLNC,FN1,FOS,GAL,GATA3,GREB1,HOXC10,ICAM1,IGF2BP3,IL1A,IRS1,JPH3,JUN,KRT7,LAMC2,LDLR,LY6E,LYN,MAP1B,MAPK12,MGP,MMP1,MMP14,MMP17,MMP24,MUC1,NCAM2,NRIP1,OXTR,PCDH10,PCDH19,PCDH7,PDK4,PDYN,PLAU,PLAUR,POR,PRLR,SELL,SERPINE1,S…	1496 (18)
dactolisib		chemical drug	Inhibited	-2.328	0.00055	ALDH2,BPGM,CDH1,CITED2,EGLN3,ENO1,HOMER1,IGFBP3,NRG1,PCK2,PDK3,PLOD2,PPFIA4,SLC16A3,SNAI1,STC1,TGFA,TPBG,VLDLR	1074 (21)
secukinumab		biologic drug	Inhibited	-2	0.0298	CCL2,COL3A1,FN1,MMP1
ACKR2	2.665	G-protein coupled receptor	Inhibited	-3.04	0.00731	CCL11,CCR2,DDX60,EIF2AK2,IFI44,IFIT2,IFIT3,IL1A,IRF7,RIGI,RSAD2,TNF,USP18	1067 (18)
RBM5		other	Inhibited	-2.184	0.212	ANXA1,BIRC3,CASP10,CDK5R2,ICAM1,INSIG1,UCP2,XIAP
ETV7		transcription regulator	Inhibited	-3.456	7.85e-05	BMP6,CASP7,CCL2,CFB,GCH1,HERC6,ICAM1,LY6E,PARP14,PLSCR1,PROCR,RIGI,TNF	1138 (16)
BCOR		transcription regulator	Inhibited	-2.53	0.000696	ADM,ARID5B,CD37,CD44,CEBPA,COL18A1,DUSP4,FLNB,HOXB7,IGFBP5,LSP1,NFATC1,PTK7,RIGI,SMARCD3,TLR4	297 (7)
siponimod		chemical drug	Inhibited	-4.025	5.44e-10	APBB1IP,CD86,CHI3L1,EIF2AK2,FAM78A,GPR34,HAVCR2,HVCN1,IFI30,IKZF1,IRF8,ITGAM,LSP1,MPP7,NCF1,NCKAP1L,PRKCD,PTPRC,SLC37A2,TNNT1,VAV1
AREG	4.543	growth factor	Inhibited	-2.314	3.5e-10	AREG,AURKB,BIRC5,C3,CCNA2,CDC20,CDC45,CDCA8,CDH11,CENPA,CXCR4,EGR1,EREG,FGF10,FGF7,FOS,FOXM1,H2BC5,HCAR2,HIF1A,HJURP,IFI6,IFIT2,IFIT3,IQGAP3,JUN,KIF14,MITF,MKI67,MMP1,OSCP1,PLAU,PTAFR,PTX3,RRM2,TNFAIP6,TOP2A	1411 (21)
IRGM		enzyme	Inhibited	-4.722	0.000916	B2M,BST2,CMPK2,DDX60,IFI44,IFI44L,IFIH1,IFIT1,IFIT2,IFIT3,IL1A,IRF7,MAP3K6,MX2,RIGI,RSAD2,SAMHD1,TLR3,TNF,TNFAIP2,TNFAIP6,TNFSF10,USP18	643 (11)
AZD4547		chemical drug	Inhibited	-2	0.0298	CD274,CHEK2,TGFB1,TNF
dimethyl itaconate		chemical reagent	Inhibited	-2.789	0.0209	GCLC,GCLM,IFIT2,IFIT3,LCN2,NQO1,PRDX1,RSAD2
EP400		other	Inhibited	-3	1.35e-06	AGPAT2,CCNA2,CDC20,CDC6,CDCA3,E2F1,E2F2,E2F7,E2F8,FABP4,FOXM1,H2AZ1,INCENP,MAPK12,MCM3,NCAPG2,NEK2,UHRF1	337 (7)
GMNN		transcription regulator	Inhibited	-2.236	0.000587	ANGPT1,CDH1,CDT1,COBLL1,DSP,DUSP4,EFEMP1,EPHA2,FGF2,FOXJ1,FRZB,GREB1,IRS1,IRX3,KIF16B,PDGFRA,PECAM1,TGFB2,TNFRSF19,USP18,WLS,WNT5A	850 (7)
RUNX3	1.079	transcription regulator	Inhibited	-2.868	5.55e-10	ABCC1,AKAP6,ASPH,BIRC5,CAPN6,CCR7,CD4,CDH11,CEBPA,CFLAR,COL12A1,CSF1R,EXT1,FBN1,FGF2,GLI2,GRK5,IL13,IL18,IL6ST,ITGAM,ITGAX,LOX,MACF1,MID1,MMP2,NEGR1,NUAK1,PAPPA,PCDH7,PXDN,REEP1,RNF150,SCARA3,SGPP1,SLIT2,STC2,TGFB1,TGFB2,THY1,TIMP2,TLCD4,TNF,TNFSF4,TOX2	1330 (29)
PRKAA1		kinase	Inhibited	-2.497	1.02e-10	ACOT7,ARG1,ARHGDIB,BIRC3,CAMKK1,CAT,CD163,CDC42EP3,CHGB,CLU,CTSK,CXCL12,DDAH1,DLGAP2,DOCK4,EGF,EGLN3,ELOVL2,EPHA3,FGFR2,FKBP5,FN1,FOXM1,GHR,GPX1,HMGCR,ID2,IFI44,IGF1R,IGFBP4,IL1R1,JAK2,KCNA2,KLHL29,MAP2,MGST1,MRC1,NCF1,NCF2,NDRG2,PCOLCE,PDCD1,PDGFRA,PDYN,PMEPA1,PPARGC1A,PPP1R3B,PRKAA2,PTPRN,SERPINI1,SLC16A1,SORL1,STAR,TGM2,TNF,UCP2,VCAM1	1217 (24)
PRKAA2	1.455	kinase	Inhibited	-3.09	1.33e-11	ACOT7,ACTA1,ALAS1,ALDH1A1,ARHGDIB,CAMK4,CAMKK1,CD44,CDH1,CEBPA,CHGB,CIDEA,CXCL12,DDAH1,DLGAP2,DOCK4,DUSP4,E2F1,EGR1,ELOVL2,FABP4,FGFR2,FN1,GATA3,ICAM1,IFI44,IGFBP4,IL1R1,JAK2,KCNA2,KLHL29,LEP,MGST1,NCF1,NCF2,NDRG2,NOX4,PCOLCE,PDGFRA,PDYN,PPARGC1A,PPP1R3B,PTPRN,SERPINI1,SLC16A1,SNAI1,SORL1,TGM2,TNF,UCP2,VCAM1	1290 (26)
EGR3		transcription regulator	Inhibited	-2.918	2.09e-10	ACTN1,ADM,AHNAK,AHNAK2,ANKRD55,APBB1,BDNF,BHLHE40,CDK14,CHST7,CISH,DTX1,EMB,FXYD5,GDNF,GINS2,GNS,GSN,HEATR5A,HOXB7,ICOSLG/LOC102723996,IL4I1,IL6R,IL6ST,ITGB3,JUN,KCTD12,LGMN,LMO7,MAP7,MYO1D,NDRG1,NRP2,PDE3A,PLAUR,PSD,RASAL1,RET,RFLNB,RGL1,RORA,RORC,RYK,S100A4,SLC4A11,SLC4A3,SLIT2,TENT5C,TMEM154,TNFSF11,TNIK,XKRX	1129 (18)
PAX8		transcription regulator	Inhibited	-2.44	0.031	CCNA2,CDC6,DIO2,E2F1,HR,L1CAM,LHB,MCM3,NCAM1,POMC
SMARCA5		transcription regulator	Inhibited	-3.28	1.52e-08	ALOX5AP,ATP8B4,B2M,BST1,CAMK4,CASP1,CCND2,CD44,CD53,CDH1,CORO2A,DTX1,EPHA2,ERG,ESM1,FAS,FKBP5,GFRA1,GM2A,IGFBP4,IL12RB2,IRF7,KBTBD11,KLF7,LFNG,LYN,MAST4,MPZL2,NKG7,OSGIN1,PCSK1,PHLDA3,PLAC8,PLCG2,RTP4,SEMA4A,SLC27A2,SMOC1,SNX10,VWCE,WDFY4	822 (11)
EHHADH		enzyme	Inhibited	-2.646	0.00141	ACOX1,ACSL1,CD36,LPCAT3,MGLL,PDK4,SCP2	525 (9)
RXRB		ligand-dependent nuclear receptor	Inhibited	-2.212	6.06e-10	ABCA1,ACOX1,ACSL1,ALDH1A1,C1QA,C4A/C4B,CD109,CD200R1L,CD86,CLU,CNNM1,COLEC12,CTSS,CYSLTR2,DDX60,DRD2,ECM1,FABP4,FLRT3,FLT3,FXR2,GABRA4,GADD45G,GPR183,IL13,IL1A,IRF7,ITGB3,LCN2,LHX9,LYZ,MAP1B,MARCO,MBP,MCM5,MMP2,NUPR1,OSMR,PHLDA2,PLCL1,PPARGC1A,PPP1R15A,RGN,RHOJ,S100A4,S100A6,SATB1,SLC6A8,TDRD9,TMEM215,TNF,TNFSF10,TOB1,VLDLR,ZNF444	1134 (25)
LINC00624		other	Inhibited	-2.406	0.00337	B2M,IFIT1,IFIT2,IFIT3,IRF7,TNFSF10	600 (12)
NGLY1		enzyme	Inhibited	-2.759	0.0814	BNIP3,IFI44,IFI44L,IFIT1,IFIT2,IFIT3,RSAD2,USP18
CD5L	3.882	transmembrane receptor	Inhibited	-2	0.0298	LCN2,TLR2,TLR4,TNF
COL18A1	1.045	other	Inhibited	-2.213	3.31e-05	CCL2,EDNRB,EFNA1,EPHB1,ETS1,F3,FGF2,FN1,FOS,HGF,HIF1A,HK2,ICAM1,IL18,ITGB2,ITGB3,JUN,KNG1,MMP1,MMP2,PECAM1,PLAU,SERPINE1,SPOCK1,THBS1,TNF	1137 (19)
TRAF2		enzyme	Inhibited	-2.175	1.35e-05	ADM,ANXA4,AURKB,BIRC3,CCL2,CCR1,CD80,CDK1,CFLAR,EBI3,EFNA1,EPCAM,FAS,GPR34,ICAM1,IL17F,KLF2,MPEG1,NDRG1,PLBD1,PPARGC1A,PPFIBP2,PTPN14,TK1,TNF,WEE1	1142 (20)
CHEK1		kinase	Inhibited	-2.177	0.122	BUB1,BUB1B,E2F1,RRM2,TNF
PHLPP1		enzyme	Inhibited	-2.039	0.000273	CEBPD,CSF1R,CTHRC1,FGF18,FOXO1,IL18,IRS1,PRKCA,PRKCD,USP12	1031 (15)
IKZF2		transcription regulator	Inhibited	-3.464	0.0016	BATF,CD53,GATA3,ICAM1,IL10RA,IL1R1,IL4R,IRF7,KLF7,RUNX3,STAT4,TNFSF4
DMP1		other	Inhibited	-2.346	0.00106	ADAMTSL2,ADD3,ALPL,C1QB,CORO2B,CTSW,CX3CR1,DLX5,EPCAM,F13A1,FGF1,LIPG,RUNX2,STAB1
TPM3		other	Inhibited	-2	0.0198	ITGA1,MMP1,MMP2,TEK
Ces2a		enzyme	Inhibited	-2.236	0.0341	CD36,FABP4,FAS,ITGAX,SCD
CIC		transcription regulator	Inhibited	-2.359	1.92e-05	CACNG5,CNR1,DUSP4,ETV1,ETV4,ETV5,FOSL1,ITGA2,MMP24,SLC1A4
SLPI	2.307	other	Inhibited	-2.357	0.00828	CD40,CD86,CTSS,ICAM1,IGFBP3,LOX,SMAD2,TGFB1,TNF	1232 (20)
SMAD7	1.159	transcription regulator	Inhibited	-4.134	1.24e-07	AREG,BGN,BIRC5,CCL2,CCNA2,CDH2,CDK1,CDKN2B,CFLAR,CITED2,CKM,COL3A1,CRP,CXCL12,DCN,EFEMP1,FAS,FN1,FOXO1,HDAC9,ICAM1,ID2,ITGBL1,LTBP2,MET,MMP1,MMP2,MUC4,NID2,PLAT,PMEPA1,PROM1,SCD,SEMA3F,SERPINE1,SFTPC,SMAD7,SMURF2,TGFA,TGFB1,TGFB2,TGFBR2,TIMP1,TNF,XIAP	1160 (18)
SSB		enzyme	Inhibited	-2.433	1	C4A/C4B,CIRBP,DRD3,FGR,ITGAX,PDCD4
PTPN2		phosphatase	Inhibited	-2.156	0.0927	CIDEA,IL23R,JAK3,MET,PPARGC1A,PPP1R15A,TMEM26,TNF
GFI1		transcription regulator	Inhibited	-2.378	1.47e-08	BCL3,CASP1,CCND2,CCR10,CCR7,CD40,CD53,CEBPA,CFLAR,CSF1,CXCR4,E2F6,EIF2AK2,ENTPD1,ETS1,FOSL2,FOXO1,GADD45G,GATA3,GIMAP4,GJA1,GPR183,ICAM1,ID2,IL17F,IL1A,IL1R1,IL6R,IRAK2,ITGB3,ITGB7,JAK3,JUN,KLF2,LYZ,NOD1,RAPGEF4,RASGRP1,RASL11B,RUNX3,STAT4,TNF,TNFSF11,TNFSF4,TRAF3,VDR	1306 (18)
PROC		peptidase	Inhibited	-2.341	1.3e-05	AGT,ANGPT1,ANGPT2,CCL2,CLU,F5,ICAM1,MMP2,MOK,PROCR,SERPINE1,TEK,THBD,THBS1,TLR2,TLR4,TNF,VCAM1	1142 (19)
RAD51	-1.086	enzyme	Inhibited	-2.693	0.00304	AVPR1A,BIRC3,CASP1,CCNA2,CD44,CHEK2,CYTH2,EREG,FANCD2,GPX4,LGALS3,NUSAP1,PSMD3,RAD51,RAD54B,SORBS2,TIMP2,TOP2A
MDM4		transcription regulator	Inhibited	-2.213	0.311	E2F1,ITGB4,LGALS3,PCDH10,PIK3IP1,RAC2
miR-155-5p (miRNAs w/seed UAAUGCU)		mature microRNA	Inhibited	-2.622	0.0234	ACOT12,AGTR1,AMIGO2,ARL10,ARL5B,BRPF3,CASP1,CD209,CDH2,CSF1R,CYP51A1,DNAJB1,ETS1,FGF7,HSDL1,IL1A,INPP5D,MAF,MET,MSI2,PDE3A,PDLIM5,PELI1,RAB27B,SATB1,SERPINE1,SMAD2,TCF4,TM6SF1,TNF,TP53INP1,WEE1
miR-338-3p (miRNAs w/seed CCAGCAU)		mature microRNA	Inhibited	-3.582	0.00409	ADAMTS14,ADAMTS15,COL4A5,COL5A1,COL5A2,COL8A1,IL23R,LOXL4,NID1,NID2,PLOD2,RORC,TGFBR2
miR-221-3p (and other miRNAs w/seed GCUACAU)		mature microRNA	Inhibited	-2.069	0.00327	BMF,CDKN1C,DIRAS3,ESR1,FOS,ICAM1,IL23R,MAF,MITF,MMP1,SH3BP2
mir-210		microRNA	Inhibited	-2.222	0.00301	ABCB9,ABCC3,ARG1,BDNF,CDH1,CDH2,CXCL12,DCBLD1,ELK3,EPB41L1,EPHA3,FGFRL1,IL16,KIAA0930,MACROH2A1,MDGA1,MUC4,NCAM1,NDRG1,NPTX1,NUP210,SCARA3,TMEM80
miR-34a-5p (and other miRNAs w/seed GGCAGUG)		mature microRNA	Inhibited	-2.951	7.81e-05	AXL,B4GALNT1,BIN2,BIRC5,CCN5,CCND2,CD96,CDK1,CTSW,DENND1C,DLL1,DOCK8,DPYD,E2F1,E2F2,EFEMP1,FAM110C,FN1,GFRA1,GPR155,ICAM1,ITGB3,MCM3,MET,MUC5B,MYH9,PIK3CB,PLCB1,PLCB2,PTPRE,SCN3A,SELL,SHISA2,SLC27A2,THBS1,TMEM154,TP53INP1,TSPAN13	620 (7)
miR-124-3p (and other miRNAs w/seed AAGGCAC)		mature microRNA	Inhibited	-3.653	0.00941	ANXA8/ANXA8L1,AP1M2,ARAF,ARPC1B,BDNF,CCL2,CEBPA,CHODL,DLX2,DRAM1,EGR1,ELK3,ELOVL5,ENDOD1,GINM1,GSN,KANK1,LDLR,LGALS3,LIMCH1,LRRC1,MAGT1,MYH9,NEK6,NFATC1,NIBAN2,NID1,OAF,PAPSS2,POLR3G,RASSF5,RAVER2,RBM47,RYK,SLC16A1,SWAP70,TRIM29,TSKU,TSPAN15,UHRF1,USP49,VSNL1,ZBED3,ZNF367
miR-29b-3p (and other miRNAs w/seed AGCACCA)		mature microRNA	Inhibited	-2.97	5.89e-06	ADAMTS14,ADAMTS15,CAV2,CDH1,CDH2,CEMIP,COL15A1,COL3A1,COL4A5,COL5A1,COL5A2,COL5A3,COL8A1,FBN1,GAS7,ID2,INSIG1,LEP,LOXL4,MLF1,NAV3,NID1,NID2,PLOD2,PPIC,PTP4A3,RERE,TET1,TGFBR2,TRIM9	911 (14)
mir-29		microRNA	Inhibited	-2.097	1.98e-06	ADAM12,ADAM7,ADAMTS14,ADAMTS9,AOX1,BDKRB2,CASP7,CDH1,CDH2,COL3A1,COL4A5,COL5A2,CTSK,ELN,FKBP5,FLT3,FN1,GLDC,HMGA1,ITGA11,LEP,MMP2,NAV3,NID1,OLR1,PDGFRA,PDGFRB,RUNX2,SCARB1,SFRP2,SNAI1,THBS1	1042 (19)
miR-16-5p (and other miRNAs w/seed AGCAGCA)		mature microRNA	Inhibited	-2.144	0.00136	ALDH1A3,BDNF,CA12,CACNA2D1,CCND2,CDK7,CFL2,CLDN12,CREBL2,DIPK1A,FGF2,FGF7,FLT3,FNDC3B,GRN,HERC6,HMGA1,IGF1R,ITGA2,JUN,KITLG,LIPE,MGAT4A,MGLL,NFIA,NPR3,NT5DC1,PANX1,PDCD4,PHLDB2,PNP,PRIM1,SERPINE2,SLC16A3,SLC35A1,SMAD7,SPTBN2,TNFSF9,TOMM34,TPPP3,UCP2,UGDH,UGP2,VTI1B,WEE1	613 (7)
mir-181		microRNA	Inhibited	-2.771	5.09e-05	ADM,CD163,CDH1,CDH2,DLX5,DUSP6,GATA6,ICAM1,IRF8,KLRC4-KLRK1/KLRK1,MME,MMP14,PRKCD,PROX1,PTPN22,RGS5,RORC,RUNX2,SERPINE1,SH2B3,SMAD7,SNAI1,TGM2,TNF,VCAM1	1004 (19)
miR-30a-3p (and other miRNAs w/seed UUUCAGU)		mature microRNA	Inhibited	-2.191	0.0324	ADD2,CEMIP2,CNKSR3,HOXB8,LIMA1,NOL4,OIP5,SLC16A1,STXBP5L,TET1,THBS1
miR-335-3p (miRNAs w/seed UUUUCAU)		mature microRNA	Inhibited	-3.434	0.00012	ADAMTS14,ADAMTS15,CD274,COL4A5,COL5A1,COL5A2,COL8A1,LOXL4,NID1,NID2,PLOD2,TGFBR2
miR-122-5p (miRNAs w/seed GGAGUGU)		mature microRNA	Inhibited	-2.533	0.0378	AACS,AP3M2,CCNG1,CERS6,DSTYK,EGLN3,HJV,NCAM1,NFATC1,NFATC2IP,OSMR,RAB11FIP1,RAB6B,TMED3
mir-140		microRNA	Inhibited	-2.202	0.0209	ADAMTS5,BNIP3,CDH1,COL3A1,HIF1A,LOX,TGFB1,TNF
miR-146a-5p (and other miRNAs w/seed GAGAACU)		mature microRNA	Inhibited	-3.824	9.76e-08	ALDH1A1,ATOH8,BLMH,CAT,CCL2,CCNA2,CD1D,CD40,CD44,CFH,CRP,CXCR4,HEY1,IL12RB2,IL1R1,IL1RAP,IRAK2,IRF5,KIF22,MBP,NLGN1,PDGFRA,PRKAA2,PRR15,PTAFR,S100A12,SDCBP2,SYT1,TLR1,TLR4,TLR9,TMSB15A,TNF,UHRF1,VWCE	1267 (19)
miR-30c-5p (and other miRNAs w/seed GUAAACA)		mature microRNA	Inhibited	-4.158	5.67e-05	ADAMTS14,ADAMTS15,ANPEP,BDNF,CAT,CDCP1,CEP72,COL4A5,COL5A1,COL5A2,COL8A1,CPNE8,DLL4,FXR2,GALNT1,GLDC,GPD2,HEY1,ITGA2,JUN,KRT7,LOXL4,MET,MTTP,NCEH1,NID1,NID2,NPR3,PLOD2,PNP,PPP3R1,RAB27B,RUNX2,SH2B3,TEX10,TGFBR2,TMED3,TNF,TNFAIP2,WNT5A
miR-125b-5p (and other miRNAs w/seed CCCUGAG)		mature microRNA	Inhibited	-2.803	0.0082	ABTB1,ARG1,BMF,CASP7,CCNA2,CCR5,CD44,HK2,ID2,IGFBP3,IL6R,JUN,LCP1,LIPA,OSBPL9,PERP,PROM1,RBM8A,SCARB1,SCD,SH2B3,TEAD4,TNF,UVRAG	1379 (20)
miR-21-5p (and other miRNAs w/seed AGCUUAU)		mature microRNA	Inhibited	-2.593	7.83e-05	CD274,CDH1,CDH2,CFL2,FAS,FGF18,FN1,GLCCI1,GPX4,HK2,IL6R,LRRFIP1,MITF,MMP2,PDCD4,PECAM1,PELI1,PRRG4,SMAD7,SOD3,TGFB2,TGFBR2,TNF,TNFRSF11B	1186 (20)
mir-503		microRNA	Inhibited	-2.061	0.0031	BMP6,CCN4,FGF2,FGF7,FN1,IGF1R,SMAD7,SMURF2
mir-8		microRNA	Inhibited	-3.39	6.71e-07	ACTN1,ADAM12,ARHGAP5,BCL2L15,BST1,CCND2,CDH1,CDH2,CFL2,CITED2,CLDN12,CLDN7,DDIT4L,DLX5,DUSP26,EPCAM,ESM1,ETS1,FGFR2,FN1,HIF1A,HOXA5,KCNK1,KITLG,LEPR,LOX,LRP1,MAPK12,MET,MMP1,MOK,MTTP,MYH10,MYOF,NAALAD2,PCDH10,PERP,PHLDA3,PLAT,PROM1,PTHLH,PTPN14,RHPN2,SERPINE2,SMAD2,SNAI1,STAT4,TGFB2,TIAM1,TIMP2,TNF,TOB1,UBE2D1,XIAP	1215 (23)
miR-145-5p (and other miRNAs w/seed UCCAGUU)		mature microRNA	Inhibited	-2.435	4.21e-06	ACSS2,ACTG2,AHNAK,AXL,CCNA2,CD274,CES1,CFTR,CYP11A1,DDR1,IGF1R,IRS1,KLF5,KRT7,MITF,MMP1,MUC1,NR5A1,PADI1,PARP8,PDGFRB,PROM1,RAB27A,RTKN,SERPINE1,STAR,SWAP70	1297 (15)
miR-199a-5p (and other miRNAs w/seed CCAGUGU)		mature microRNA	Inhibited	-2.896	1.47e-09	ACTA1,ACTG2,ALOX5AP,BGN,BIRC5,C3,CALD1,CDH1,CMPK2,COL4A5,DCN,DDR1,ETS1,FN1,HIF1A,ITGA1,ITGB3,ITGB4,KLF2,LAMC2,LCN2,MMP1,MUC4,MX2,MYH9,PDCD4,RND1,RSAD2,TGFBR2,WNT5B,WNT6
miR-182-5p (and other miRNAs w/seed UUGGCAA)		mature microRNA	Inhibited	-2.262	2.74e-06	CARD11,CASP10,CDH1,CMPK2,DDX60,FN1,FOXO1,GADD45G,HERC6,IFI44L,IFI6,IFIT1,IGF1R,ITGA4,MITF,NCAM1,NFASC,RIGI,RSAD2,RTP4,SERPINE2,SP110,TRANK1
mir-802		microRNA	Inhibited	-2.53	2.61e-06	ANGPT1,ARL15,CD14,CDC42EP3,CDH11,CDH6,CFL2,CXCL12,CXCR4,DES,EFNA1,EPB41L1,EPHA4,FGF1,FGF2,FMO1,FMO2,GNAO1,GNG12,GNG2,GSN,HPGD,ITGA8,ITGB3,LIPG,MGAM,MGST1,NCK1,NOX4,PAK3,PCYT1B,PIK3CG,RHOB,RHOC,RHOJ,SCG2,SMOC1,TCF4,VEGFC,ZNF704	628 (7)
miR-92a-3p (and other miRNAs w/seed AUUGCAC)		mature microRNA	Inhibited	-2.096	6.04e-05	ADM,CCNA2,CCND2,CDK1,CDK7,CDKN1C,CDKN2B,CEBPA,EDNRB,IKZF1,ITGA5,ITGB3,NOX4,TBX3,TNF,VSNL1	919 (11)
mir-373		microRNA	Inhibited	-2.12	0.0341	CD44,CDH1,PTHLH,SERPINE1,TGFBR2
let-7a-5p (and other miRNAs w/seed GAGGUAG)		mature microRNA	Inhibited	-3.781	1.94e-08	ACSL6,ADAMTS14,ADAMTS15,ADAMTS8,AURKB,BDNF,BIRC5,CAPG,CASP1,CCND2,CDH2,CDK7,CEBPA,CEMIP2,COL24A1,COL3A1,COL4A5,COL5A1,COL5A2,COL8A1,DRD3,DSP,FANCD2,FN1,HMGA1,IGF1R,IGF2BP2,IGF2BP3,ITGA1,ITGA4,ITGB3,KCNJ16,LOXL4,NEDD4,NID1,NID2,NQO1,OTULINL,PGRMC1,PLOD2,PRIM1,PXDN,RASSF2,RHOB,RTCA,S100A4,SCD,SLC1A4,SLC25A24,SMAD2,TGFBR2,THBS1,TLR4,TNF,UGT8,UHRF1	1167 (20)
N'-((4-oxo-4H-chromen-3-yl)methylene)nicotinohydrazide		chemical reagent	Inhibited	-2.178	0.0002	CCND2,CISH,IER3,IRF5,PHLDA2,SDC1,TNF,TP53BP1	262 (3)
ASXL1		transcription regulator	Inhibited	-2.53	0.000489	G0S2,GPD2,HK2,HOXA5,HOXA6,HOXA7,HYAL1,LIPE,MCM2,PDCD4,PELI2,RARRES2,SCD,SERPINE1	481 (7)
ADAR		enzyme	Inhibited	-3.563	0.000147	ADAM12,B2M,FOS,IFI44,IFIH1,IFIT2,IFIT3,IRF7,LGALS3,NCAM1,RIGI,RSAD2,UCP2,USP18	582 (10)
HIVEP1		transcription regulator	Inhibited	-4.876	1.56e-08	CARD11,CD40,FCER1G,IL18,IL1A,IL1R1,IL1R2,IRAK2,LY96,MALT1,MAP3K8,MAPK13,PELI1,PIK3R5,PRKCZ,TGFA,TGFBR2,TLR1,TLR4,TLR5,TLR8,TNF,TNFRSF1B,TNFSF13B	972 (12)
ZNF106		other	Inhibited	-2.309	0.00936	ALAS2,C3,C4A/C4B,GLRX,GPNMB,LGALS3,LYZ,NCMAP,SLC11A1,TNFRSF12A,TSPO,UGT8
NOSTRIN		transcription regulator	Inhibited	-3.426	0.000359	COL18A1,FGF1,FN1,ITGA5,ITGB3,MMP1,MMP2,PECAM1,PLAU,TEK,TFPI,THBS1	961 (15)
TSC2		other	Inhibited	-3.122	2.66e-11	ACSS2,ANXA1,ANXA2,B3GALT2,BCL3,BEX1,BIRC5,CACNA1D,CASP1,CCND2,CD68,CP,CTSK,CXCL12,E2F1,EGR1,ENPP2,FOS,GLA,GPNMB,GSN,HIF1A,HK2,IFI44,IGFBP5,IL1R1,IRS1,JAK2,LDHB,LGALS3,MAOB,MGP,NEU1,NKD1,NPC1,NPC2,NSDHL,NTRK3,PDGFRA,PDGFRB,PDK4,PDLIM2,PGM2L1,PKIB,PLAU,PPP1R3B,PRELP,PRKCA,PVALB,RASSF4,S100A6,SCD,SCPEP1,SMPDL3A,UCP2	1203 (20)
POR	-3.728	enzyme	Inhibited	-2.464	5.76e-06	ABCA1,ABCC3,ACADVL,ACAT2,ACLY,ACSL1,ACTA1,ALDH1A1,BTC,CD36,CHMP4C,CHRNA5,CYP17A1,CYP51A1,DHCR7,ELOVL2,ELOVL5,ELOVL6,EREG,FDPS,FGF1,FLVCR2,GREB1,HIF1A,HMGCR,HMGCS1,HSD3B1,INCENP,INSIG1,LDLR,MAP3K6,MSMO1,MVD,MVK,NR0B2,NRG4,NSDHL,PDK4,PNPLA7,POR,SC5D,SCD,SQLE,STARD4,TM7SF2,TMEM229B,UGDH,VNN1	349 (7)
N-[(2Z)-3-(4,5-dihydro-1,3-thiazol-2-yl)-1,3-thiazolidin-2-yl idene]-5H dibenzo[a,d][7]annulen-5-amine		chemical reagent	Inhibited	-2.052	1.94e-06	ACSS2,BCAR3,CCN4,CD44,EPCAM,FGF2,FOS,FXYD5,HGF,HMGB2,HSD17B2,HSD3B1,IL18,LYPD3,MMP2,MTHFD2,NR0B2,NR4A3,NRG1,PECAM1,PPARGC1A,RERG,RHOC,S100A4,SERPINE1,SMAD2,TNFSF10	684 (9)
HPN		peptidase	Inhibited	-2.599	0.000475	CIDEA,FN1,LIPE,LTBP1,PPARGC1A,SPINT1,TBX1
JQ1		chemical reagent	Inhibited	-2.656	8.87e-07	AMPD3,AUTS2,BIRC3,BMF,BTK,CCNA2,CD274,CD4,CDC6,CDCA5,CDCP1,CFLAR,CFTR,CISH,CXCR4,DHCR7,E2F1,ERG,FOS,GADD45G,HAVCR2,IFIT1,IGF2BP3,IRAK3,KIF21B,KLHL29,LAMB3,LRP8,LRRC49,MAPK13,MCM3,MKI67,MVD,NFATC1,PDCD1,PIM2,PPP1R15A,RAD51,RORC,RRM2,RUNX3,SLAMF8,TLR2,TLR4,TNF,TNFSF10,TNFSF4,TOP2A,TP53BP1,XIAP	1206 (18)
Scd2		enzyme	Inhibited	-2.53	0.0127	CCN4,CMPK2,DDX60,HDC,HERC6,IFIT3,IRF7,PARP14,RIGI,RSAD2
CBX5		transcription regulator	Inhibited	-3.353	5.63e-07	ABCB1,ANKRD22,BCL11A,BIRC5,CD68,CDC6,CEMIP,CKM,DRD2,E2F1,ERAP2,GDPD3,GRHL3,HENMT1,IFIT2,KRT20,KRT80,LAMB3,LCN2,MAL2,OLR1,PODXL2,PPFIBP2,QPCT,QPRT,RORA,RUNX2,SBSPON,SCG5,SH3GL2,SLC7A8,SNTB1,SYTL2,TCEAL1,TIMP4,TLE4,TM4SF1,TSPAN13
TGFB2-AS1		other	Inhibited	-2.85	4.1e-08	ALDH1A1,ANGPTL2,AREG,BATF,BIRC5,CCR1,CDH1,CDKN2B,CHODL,CP,CTSH,E2F1,EREG,FHL2,FOS,GMFG,IL20RB,JAK3,LOX,LUM,MGP,MMP1,PMEPA1,RUNX3,SEMA7A,TGFB2,TMEM117,TRIM36,WNT2B	1026 (12)
dobesilic acid		chemical drug	Inhibited	-2.425	0.000261	CCL2,CD14,NCF1,PRKCD,TLR4,TNF	397 (7)
NCSTN		peptidase	Inhibited	-3.208	7.41e-05	CD14,CD68,CD84,CEBPA,CEBPD,CSF1R,CSF2RB,FCER1G,FCGR2B,GRN,IRF8,ITGA2B,NCF1,NCF4	1138 (19)
ATXN1		transcription regulator	Inhibited	-2.415	0.0525	CD44,CD80,ETV4,ETV5,GRID2,HMGB2,ITPR1,SPHK2
SOCS1		other	Inhibited	-3.299	1.01e-06	ARG1,CCL2,CCND2,CCR6,CCR7,CD1D,CD200R1,CD274,CD40,CD44,CD86,CFLAR,CISH,FAS,FCER1G,FKBP5,FOS,ICAM1,IFI44,IFIH1,IFIT1,IFIT2,IFIT3,IL2RB,IL4R,IRF7,IRS1,JAK2,JUN,MMP1,MUC1,RIGI,RSAD2,SNAI1,TGM2,TLR3,TNF,USP18,VAV1,VCAM1	922 (14)
SPRY2		other	Inhibited	-2.893	1.05e-17	ADAM8,AMMECR1,ARG1,CFH,CIDEA,CLDN7,CMKLR1,CXCR4,DUSP6,ETS1,ETV1,ETV4,ETV5,FCER1G,FOS,G0S2,GALNT3,GLRX,HIF1A,HKDC1,ID2,IGFBP3,IKZF1,IL10RA,ITGA2,ITGB2,LAT2,LCP1,LIF,LY96,MAP4K1,MAP7,MET,MMD,MPZL2,NR2F1,PLAUR,PLVAP,RBP4,SATB1,SCG5,SCN1B,SFTPC,SLPI,SPON1,ST6GAL1,TFPI,TLR8,TPH1,TRIB2,TSPAN13	1353 (21)
4-O-carboxymethylascochlorin		chemical reagent	Inhibited	-2	0.339	AKR1C1/AKR1C2,DHRS4,PRDX1,STIP1
HAVCR2	2.679	other	Inhibited	-2.83	0.000771	ARG1,CASP1,CCR5,CD5,CD80,CD86,CX3CR1,CXCR4,IL13,IL18,MKI67,NLRP3,TNF	1145 (17)
CR1L		transmembrane receptor	Inhibited	-3.959	6.79e-07	BGN,C3,C9,COL15A1,COL18A1,COL3A1,COL5A1,COL8A1,FBN1,LUM,MGP,PTGER4,SERPINE1,TGFB1,TNC,TNF	964 (15)
NPR1		enzyme	Inhibited	-2.096	5.29e-05	ABCC8,ACTA1,AGT,COL3A1,FN1,GAL,IFIT3,IRF7,KCNJ11,MMP2,PLA2G1B,PPP3R1,RGS4,SERPINE1,TGFB1,TGFBR2,TNF	1055 (19)
COX4I1		enzyme	Inhibited	-2.646	0.0127	CAPN6,PDK4,POSTN,SFRP2,SLC24A3,TGFB2,TNF
COL5A1	1.017	other	Inhibited	-3.349	7.99e-07	COL11A1,COL12A1,COL5A2,COL8A1,CTSC,FBLN2,FBLN5,FBN1,FN1,ITGB3,LGALS3,LOX,LOXL1,LTBP2,S100A6,SRPX2,TF
DNASE2	1.109	enzyme	Inhibited	-2.621	0.00108	ACKR4,CP,GPNMB,IFIT3,IRF7,RSAD2,RTP4,SLAMF8,TNF,TNFSF10,USP18
HNF4G		transcription regulator	Inhibited	-2.121	0.14	FLNB,ITGA2,ITGA5,LAMB3,LAMC2,MUC4,PAK3,PDLIM1,SCD
MGA		transcription regulator	Inhibited	-2.584	3.12e-06	AEBP1,ALDH1A3,ARSA,BMF,BNIP3,CP,E2F6,EGLN3,ELAPOR1,ITGA1,ITIH2,KBTBD11,MAP3K15,MGST1,NDRG1,PODXL2,RNF157,SNAI1,SUSD1,TF,TGM2,TRIB2
AURKB	-1.962	kinase	Inhibited	-2	0.309	CCNA2,IER3,MCM3,RFC3
PTGER4	-2.004	G-protein coupled receptor	Inhibited	-2.277	1.17e-10	AQP2,CCL2,CCR7,CD40,CD44,CITED2,CMPK2,CP,CXCR4,CYRIA,EGR1,GDNF,GLIS3,GPR85,HAVCR2,HCAR2,HERC6,HGF,HIVEP3,ICAM1,IFIH1,IFIT2,IGF2BP2,IL18,IL4I1,IRF7,LHFPL2,MMP2,NCF1,NCF2,NXPE3,OLR1,PARP14,PDCD4,RASSF2,RIGI,RNF24,RSAD2,RTP4,RUNX2,SLAMF8,SLC13A3,ST6GAL1,ST8SIA4,TAGAP,TBC1D4,TLR8,TNF,TNFSF10,TP53INP1,USP18	1315 (17)
ETV3		transcription regulator	Inhibited	-4.888	2.45e-08	BST2,CCL2,DDX60,DTX3L,EIF2AK2,IFI44,IFI44L,IFI6,IFIH1,IFIT1,IFIT2,IFIT3,IRF7,LAP3,LGALS9,LY6E,MMP1,MX2,PARP9,PLSCR1,RIGI,RSAD2,SIGLEC1,SP110,USP18
DUSP1		phosphatase	Inhibited	-2.735	4.31e-14	AACS,BHLHE40,CCL2,CCN5,CD40,CD86,CFB,CIDEA,CMPK2,COL3A1,CTSK,CYP17A1,DDX60,DUSP6,EGR1,EIF2AK2,FOS,FOSB,FOSL1,GDF15,ICAM1,IER3,IFI44,IFIH1,IFIT1,IFIT2,IFIT3,IL12RB2,IL1A,IL23R,IRAK3,IRF7,IRF8,JUN,JUND,LHB,LUM,MEFV,MGLL,MMP1,MRC1,MYH2,OLR1,PLAT,PLAUR,PLIN2,RSAD2,RTP4,SERPINB2,SERPINE1,TGFB2,THBD,TLR2,TNF,USP18,VCAM1,VEGFC,VNN1	1112 (17)
RACK1		enzyme	Inhibited	-2.135	0.0312	DDX60,FOS,FOXM1,HIF1A,IFI44,IFIT2,IFIT3,RSAD2
SOX1		transcription regulator	Inhibited	-2.357	0.00419	ANGPT1,COBLL1,DSP,DUSP4,EFEMP1,EPHA2,FRZB,GREB1,IRS1,IRX3,KIF16B,PDGFRA,PECAM1,TGFB2,TNFRSF19,USP18,WLS,WNT5A
INS		other	Inhibited	-2.044	2.02e-13	ACADVL,ACLY,ADM,AGT,ALDH1A3,ANKRD1,ANO1,AQP3,AQP9,ASPH,CAT,CBS/LOC102724560,CCDC80,CD36,CD44,CDH1,CEMIP,CIDEA,CITED2,COL3A1,CRP,CYP17A1,EGR1,F3,FAS,FOS,FOSB,FOSL1,FOSL2,FOXO1,GCG,HGF,HIF1A,HMGCR,ICAM1,IER3,IGF1R,IGFBP3,IGFBP4,IGFBP5,IRS1,JUN,JUND,LEP,LRP2,NOX4,PCK1,PLCG2,PLIN2,POSTN,PPARGC1A,PTGS1,SCD,SMPD2,SNAI1,SNCA,SSTR1,TGFB1,THBS1,THBS4,TNF,TNFRSF11B,TRIB3,VLDLR,WNT2	1455 (25)
CTSE		peptidase	Inhibited	-2	0.00681	CD40,CD80,CD86,IL18	934 (16)
RXRA		ligand-dependent nuclear receptor	Inhibited	-2.949	2.53e-17	ABCA1,ABCB1,ABCC3,ABCD2,ACACB,ACOX1,ACSL1,ACSL5,AKR1C1/AKR1C2,ALDH1A1,ARG2,ARL4C,C1QA,C3,C4A/C4B,CAT,CCNA2,CD109,CD200R1L,CD36,CD38,CD86,CDH1,CDO1,CEBPA,CEBPD,CIDEA,CLU,CNNM1,COLEC12,CRYAA/LOC102724652,CTSH,CTSS,CYP27B1,CYSLTR2,DDX60,DLK1,DRD2,ECM1,EPCAM,EPHX1,FABP3,FABP4,FABP5,FLRT3,FLT3,FOS,FXR2,GABRA4,GADD45G,GCLC,GPR183,GPT,GPX1,HADHA,HCK,HIF1A,HSD11B2,IER3,IL13,IL1A,IL7,INSIG1,IRF7,ITGB3,KLF…	1231 (23)
LAMA4	1.537	enzyme	Inhibited	-4.04	1.34e-06	ACLY,ANGPT1,ANGPT2,ANPEP,ARHGAP5,CAV2,CCND2,COL15A1,COL3A1,COL4A6,COL5A1,COL5A2,CXCL12,CXCL16,DLL4,FN1,GHR,HGF,HIF1A,HOMER3,IGF1R,IL18,IL1R1,IL1RAP,IL20RB,IL6R,IL6ST,ITGA4,ITGA8,ITGB3,JAK3,KITLG,LAMA5,LAMB1,MET,MGST1,PDGFRA,PIK3CG,PPARGC1A,TGFBR2,THBS1,THBS2,TMOD1,TNFRSF1B,TNFSF11,VEGFC	777 (13)
KIF3A		enzyme	Inhibited	-2.377	0.00138	ACAT2,ACLY,CYP51A1,FDPS,GLI2,HMGCR,HMGCS1,MVD,NSDHL	871 (7)
KLF3		transcription regulator	Inhibited	-2.04	2.74e-05	AHNAK,AP1M2,ATP2A3,BCL3,CAPG,CD1D,CD99L2,CENPT,CEP170B,CFP,CIRBP,CMPK2,CSF2RA,CTSC,CYRIA,DOK3,E2F2,ELP1,EXTL1,FMNL3,FOS,FRY,GALNT1,GIMAP8,GPD2,GPSM1,HS3ST1,IGF2BP3,IL16,IL18,IL7,ITFG2,ITGB7,JAK2,KATNBL1,KCNK13,KCNK6,KCTD14,KITLG,KLF12,KLHL6,LY96,MAPK12,MRPL3,NDFIP1,NDRG1,NOD1,PDLIM1,PDLIM2,PECAM1,PIK3IP1,PKNOX1,PLPP2,PTPN14,RAP1GAP2,RELN,SCP2,SDC1,SELL,SIDT2,SLC66A3,SMPDL3A,SP140,STAT4,SUSD3,TEK,…
JAG2		growth factor	Inhibited	-2.157	0.118	C3,CCL26,CCR1,IL10RA,IL1A,IL1R1,MMP1,TNF
USP18	1.734	peptidase	Inhibited	-3.546	0.0336	CASP1,CCR1,CTSK,IFI6,IFIH1,IFIT1,IL18R1,IL1R1,IRF7,NFATC1,RIGI,TNFAIP2,TNFSF10
USP8		peptidase	Inhibited	-2.782	0.0161	B2M,BST2,CASP1,CD274,ERAP1,ERAP2,IFIT1,IFIT2,IFIT3,IRF7,MET,NOD1,POMC,SHANK3,TGFBR2,TLR3
KDM1A		enzyme	Inhibited	-2.721	9.78e-28	ADM,AGT,ARHGDIB,ASF1B,AZGP1,BCL3,BMAL2,C1QB,C3,C3AR1,C4A/C4B,CAPG,CCL2,CCNA2,CCND2,CD22,CD274,CD48,CD84,CDA,CDH1,CLDN12,CLDN7,CLEC7A,CRYM,CTSC,CTSS,CXCL13,CXCL16,DAPP1,DDX60,DNAI3,DOCK2,DRD2,E2F8,EIF2AK2,ELOVL7,EPHX1,EPSTI1,FCGR2B,FCGR3A/FCGR3B,FGF10,FGR,FLNC,FN1,FOXM1,FOXO1,GALNT15,GATA3,GLT8D2,GNMT,GPNMB,GREB1,HIF1A,HOXB7,ID2,IFI44,IFIT3,IGF1R,IGFBP4,IRAK3,IRF7,ITGAX,ITGB2,KLF2,LAMA3,LCK,LCP1,L…	1190 (20)
E2F3		transcription regulator	Inhibited	-2.689	3.27e-05	AKR1C1/AKR1C2,BIRC5,BOK,CA12,CASP7,CAV2,CCNA2,CDC45,CDC6,CDCA3,CDK1,COL18A1,E2F1,E2F2,FBLN5,FGF2,FGFR2,HMGB2,KRT80,LAMA4,LEP,MAL2,MCM2,MCM3,MCM5,MCM7,MEX3A,NCAPG2,PCLAF,PLCB4,PPP1R13B,PTN,PTTG1,RAD51,RALGPS2,RRM2,SERPINE1,THBD,THBS1,TK1,TNFAIP2,TP53BP2,UBE2C	1135 (19)
CADM1		other	Inhibited	-2.294	5.36e-07	CXCR4,GJA1,HOMER1,KIRREL3,KLF9,LOC102724428/SIK1,MC2R,MCTP2,MFSD6,MRAP,NPR3,NR1D1,NR4A3,PGM2L1,PROX1,RAPGEF4,SCG2,SEMA6D,SPINK5,STK26,TENT5C,TGFBR2,TSPAN12
IL1RN		cytokine	Inhibited	-3.507	4.95e-09	BDKRB1,C3,CCL2,CD44,CHAC1,CTSS,ERAP2,GJA1,GSDMD,HDAC9,HERC6,ICAM1,IFI44,IFI44L,IFI6,IFIH1,IFIT3,IGFBP4,IGFBP5,IL1A,IRF7,L1CAM,LGALS9,LIF,MMP1,MX2,NPY2R,NR0B2,NTRK1,PELI1,RARRES1,RIGI,RSAD2,RTP4,SERPINE1,SLC6A4,STAR,THEMIS2,TIMP1,TNF,TNFSF10,USP18,VEGFC	1075 (15)
INSIG1	1.01	other	Inhibited	-5.724	1.05e-17	AACS,ABCA1,ACACB,ACLY,ACSL4,ACSS2,ALOX5AP,CCR5,CCR6,CCR7,CD68,CLEC7A,CXCL13,CXCR4,CYP51A1,DHCR7,DLK1,ELOVL6,FABP4,FABP5,FDPS,HMGCR,HMGCS1,IRF8,JUN,LCN2,LDLR,LHCGR,LIPA,LIPG,LPCAT3,MARCO,MLXIPL,MRC1,MVK,OLR1,PLA2G4F,PLIN2,PTGS1,RAB27A,SCARB1,SCD,SQLE,STARD4,STAT4,STEAP2,TGFB1,TM7SF2,TRIB3,UCP2,VNN1	974 (16)
CD3E		transmembrane receptor	Inhibited	-2.055	0.000106	BNIP3,CCNA2,CCND2,CDC45,CDC6,CDT1,E2F1,FAS,FOS,IL13,ITK,JUN,LCP2,MALT1,MAP3K8,MCM2,MCM5,MCM7,NFATC1,PIK3CG,RAD51,SPHK1,TEK,TNF,TNFRSF1B,TNFSF11,WEE1	1075 (19)
BANF1		other	Inhibited	-4.665	3.96e-07	BST2,CASP1,CCL2,DDX60,EIF2AK2,IFI30,IFI44,IFI6,IFIH1,IFIT1,IFIT2,IFIT3,IRF5,IRF7,JAK2,MET,MX2,PRKCZ,PTX3,RIGI,RSAD2,SHB,TIMP1,TLR3,TNFSF10,TRAF3	456 (7)
DKK1		growth factor	Inhibited	-2.793	0.00568	ABCA1,ANGPT2,BDNF,BIRC5,BMP6,CD44,DLG4,EPCAM,FGF2,GATA3,IL13,MITF,MYH2,PRLR,RUNX2,TBX3,WNT10B,WNT5A	1134 (18)
10-nitrooleate		chemical - endogenous mammalian	Inhibited	-2.236	0.0445	ICAM1,NOX4,PECAM1,TNF,VCAM1
B4GALNT1	1.262	enzyme	Inhibited	-3.121	2.32e-07	C1QA,C1QB,C1QC,C3,C3AR1,C4A/C4B,C5AR1,FOS,IL1A,TNF	621 (12)
ETV6		transcription regulator	Inhibited	-3.273	6.17e-05	ALAS2,CMPK2,CSF1R,DDX60,DLL4,DTX3L,EIF2AK2,IFI44,IFI44L,IFIT1,IFIT3,IRX3,LAP3,MX2,NTRK1,PARP14,PARP9,RIGI,RSAD2,SIGLEC1,SP110,TRANK1	706 (7)
GRIN2A		ion channel	Inhibited	-2.516	5.17e-07	AHNAK,ALPL,ANK3,BDNF,CACNB4,CSF2RB,CX3CR1,DHCR7,DLGAP3,DRD2,ELOVL6,FDPS,GABRB2,GNAO1,GRIN2C,GRM1,HMGCR,HMGCS1,HOMER1,HOMER3,MVD,MVK,P2RY12,PAK3,PCLO,PLXNB1,SHANK3,SLC5A7,SQLE,TGFB2	730 (14)
APOE		transporter	Inhibited	-3.898	5.47e-19	ABCA1,ABCA2,ACOX1,ACSL1,ACSL4,ADAMTS5,AGER,ANK3,BCL3,BGN,C1QA,C1QB,C1QC,C2,C3AR1,C5AR1,C5AR2,CASP1,CAT,CCND2,CCR5,CD36,CD40,CD44,CD68,CD80,CD86,CLU,COL18A1,CREB3L1,CSF1,CSF2RA,CSF2RB,CTSK,CTSS,DBI,ECM1,EGR1,ESR1,F3,FABP5,FCGR1A,FCGR2B,FKBP4,FKBP5,FOS,GAS7,GATA3,GPX3,GPX4,HMGCR,ICAM1,IGF1R,IL10RA,IL1A,IL4R,IL6R,ITGA5,ITGAM,ITGAX,JAK2,JAK3,JUN,KREMEN1,LARGE1,LCN2,LDLR,LEP,LIPA,LIPG,LRP1,LRP8,LTBP1,…	1295 (20)
NLRP12		other	Inhibited	-2.728	0.00526	BCL3,CASP1,CXCL12,CXCL13,CXCR4,ICAM1,JUN,LY96,TLR4,TNF,TRAF3	1208 (14)
EPHB6		kinase	Inhibited	-2	1	FKBP5,TGFB1,TNF,TRIB3
STEAP3	2.426	transporter	Inhibited	-4.264	5.74e-07	ANXA2,BMP6,CD44,COL3A1,FGF2,FRMD5,ITGA5,ITGB3,LOX,NR4A3,NUPR1,PLOD2,PNP,RGCC,S100A10,SHB,SORBS2,SPOCK2,TGFB2,TGM2,TNFRSF12A,TRPV4	797 (7)
TREX1		enzyme	Inhibited	-5.361	5.31e-11	ACSL1,B2M,BST2,CASP1,CCL2,CD274,CD40,CD44,CD86,CFB,CFH,CMPK2,CSF1,DDX60,DTX3L,EIF2AK2,EPSTI1,FCGR1A,GSDMD,GSN,HERC6,IFI44,IFI44L,IFIH1,IFIT1,IFIT2,IFIT3,IRF7,LGMN,LY6E,MEFV,MX2,NLRP3,NUDT4,PANX1,PARP14,PARP9,PROCR,RASSF4,RIGI,RSAD2,RTP4,S100A6,SAMHD1,SP110,TLR4,TNF,TNFSF10,TRAF3,USP18,VCAM1	556 (16)
STAG2		other	Inhibited	-4	2.44e-07	CD274,CMPK2,DDX60,EIF2AK2,HERC6,IFI44,IFI44L,IFIH1,IFIT2,IFIT3,IRF7,PARP14,PARP9,PLSCR1,RSAD2,SELL,SP110,TNF,USP18
HNF1B		transcription regulator	Inhibited	-2.46	6.68e-07	ACADVL,ACTN1,ANXA4,ARG2,BGN,BHLHE40,CCDC80,CD44,CDH1,CDK1,CIT,CITED2,CLDN7,COL5A1,COL5A2,EXT1,FGB,FHOD3,FN1,FZD5,GATA6,IFT88,IGFBP3,KCNJ16,LAMB1,LIPG,LUM,MET,MMP2,MPZL2,MUC4,NID2,NR5A2,OLFM1,PCSK9,PDZK1IP1,PHLDB2,PKHD1,PLAU,PLAUR,PTGER4,PTGIS,S100A4,S100A6,SNAI1,SULF1	664 (9)
PTPN11		phosphatase	Inhibited	-2.273	5.05e-05	ABCA3,ACSL4,CCNG1,CD14,CD68,CEBPA,CSF1,CSF1R,CSF3R,EGR1,FCGR1A,FCGR2B,FCGR3A/FCGR3B,FOS,HP,IFIT3,IRF7,JUN,LYN,MET,MMP19,NCF2,NFATC1,PDGFRB,PERP,PLAUR,RBM8A,SFTPC,SOX7,TNF,TNFRSF1B	1185 (22)
GPX1	2.527	enzyme	Inhibited	-2.122	0.0289	AGER,CAT,CD14,DUSP4,FAS,GLRX,GPX3,GPX4,ICAM1,TNF,TNFSF10,VCAM1
DIO3		enzyme	Inhibited	-2.579	2.33e-10	ABCC8,ABCD2,ADAMTS5,ADCY7,ALDH1A1,ALOX5AP,B4GALNT1,CFH,CIDEA,CIRBP,CLCA1,CLDN11,CTTNBP2,CYP11A1,DHH,ESYT3,F5,FLYWCH2,GLIS3,GLS2,GREB1,HR,HSD3B1,IRF8,ITGA4,ITGAM,ITGB2,ITIH3,KCNJ11,KIF2C,KLF9,LAPTM5,LPAR3,LRP8,MCF2,MINAR1,MSR1,NR5A1,PEX5L,PRLR,PTGDS,RBP4,SEMA7A,SERPINB2,SERPINE2,SHISAL1,SLC35F2,SLC9A2,STC1,TACR3,TBC1D30,TBX1,VCAM1,WNT6	547 (7)
Cyp2c70		enzyme	Inhibited	-2.157	0.00216	ABCB1,ABCC1,HMGCR,LDLR,PPARGC1A,TGFB1,TIMP1,TNF
SFTPA1		transporter	Inhibited	-2.327	1.37e-10	ADRB2,AKR1C1/AKR1C2,AMOT,ANPEP,CRLF1,ECM1,EGR1,ESM1,EVI2B,FOS,FOSB,FRMD6,GFPT2,GPR68,HSPA6,IL1A,IL1RL1,KCNMB4,KLF2,LOX,LRIG1,MAP1B,MRC1,PDK4,PLIN2,PMEL,RASD1,SERPINE1,SFRP2,SLC22A3,TCEA3,TGFB1,TNF	1312 (18)
ILKAP		phosphatase	Inhibited	-3.148	0.000174	CCR7,CD40,CD80,CD86,FOXO1,HK2,NDRG1,NR4A3,PPARGC1A,TNF	634 (9)
ANGPTL3		growth factor	Inhibited	-2.236	0.000273	ACACB,ACSS2,BMP6,DNER,ELOVL6,FN1,FRZB,PRKAA2,SCD,TNFRSF11B
DDIT3		transcription regulator	Inhibited	-2.623	3.56e-05	AGER,ANKRD1,CAMK2N1,CCDC80,CEBPA,CEBPD,CFLAR,DNAJA1,DOCK4,FN1,FOXO1,GALNT4,GPC6,HSPE1,IRAK2,ITGA2,ITGAM,LCN2,LOX,MLF1,MTHFD2,NDRG1,PCK2,PDPN,PLAT,PPARGC1A,PPP1R15A,RGS4,RUNX3,SPOCK1,TGFB2,TGM2,THBS2,TRIB3	1123 (19)
ADA	1.518	enzyme	Inhibited	-2.562	0.000394	ADA,ADORA1,ADORA3,CCL11,HIF1A,IL13,PLAT,SERPINE1,TGFB1,TIMP1,TNF	1031 (23)
GLB1		enzyme	Inhibited	-2.525	8.24e-06	ASPG,C1QA,C1QB,C1QC,C4A/C4B,CD68,GPNMB,MPEG1,OSMR,TGFA,TYROBP
GNB1		other	Inhibited	-2.433	0.00351	CD80,CNNM2,CXCR4,CYTIP,FOSB,FOSL2,IER3,IL1R2,ITGA2,ITGB3,LTBP1,PLAU,PTGER4,SERPINE1,THBD,TIMP2	938 (19)
IKZF1	1.78	transcription regulator	Inhibited	-3.826	1.09e-15	ADAM19,ALAS2,AQP1,AXL,B2M,BLNK,C1QTNF1,CAV2,CCND2,CCR1,CD38,CD68,CEMIP2,CISH,CITED2,CRACDL,CSF1,DIPK1A,DNAJC6,DNM1,DOCK4,DOK4,DTX1,DTX3L,EPSTI1,FLT3,FN1,FOS,FOXO1,GATA3,GPR68,GRN,HK2,IFI6,IFIT3,IGSF11,IKZF1,IL13,IL18R1,IL1A,IL23R,IL2RB,IL6ST,ITGA2B,KIF16B,KITLG,LAP3,LCK,LGMN,LHFPL2,LRP1,LYN,MAN1C1,MAP2,MGLL,MMP14,MYCL,NCAM1,NLRP3,POMC,POU2F2,PPP1R9A,PROS1,RAPGEF4,RASSF4,RHBDF2,RORC,RTP4,RUNX2,RUN…	1138 (15)
PEMT	-1.009	enzyme	Inhibited	-2.213	0.0253	CD68,GPT,PEMT,TIMP1,TNF
APOA1		transporter	Inhibited	-2.443	0.00351	ABCA1,CCR2,HMGCR,ICAM1,INSIG1,ITGAM,KLF2,MLXIPL,PPARGC1A,PTGIS,SCARB1,TGFB1,TLR2,TLR4,TNF,VCAM1	1108 (23)
ACOD1		enzyme	Inhibited	-2.168	7.41e-05	AIF1,ARG1,CD40,CD80,CD86,GPNMB,ICAM1,ICOSLG/LOC102723996,IFI44,IRF7,MRC1,TGM2,TIMD4,TNF	841 (12)
MNT		transcription regulator	Inhibited	-2.324	0.000699	ALDH1A1,ARHGAP45,AXL,BNIP3,BST1,CCND2,CD300LB,CD36,CD53,E2F2,FBXO32,GPR55,LEPR,MPEG1,NEK3,NQO1,TNF
PHB1		transcription regulator	Inhibited	-2.177	0.311	CYP11A1,E2F1,MMP2,TCF4,TGFB1,TNF
SOX3		transcription regulator	Inhibited	-2.236	0.000888	ANGPT1,COBLL1,DLL1,DSP,DUSP4,EFEMP1,EPHA2,FRZB,GREB1,IRS1,IRX3,KIF16B,NR5A1,PDGFRA,PECAM1,RET,TGFB2,TNFRSF19,USP18,WLS,WNT5A
TRIM24		transcription regulator	Inhibited	-3.281	0.000448	BLNK,CMPK2,DDX60,EMB,EPSTI1,FBN1,FLRT3,HERC6,IFI44,IFIH1,IFIT2,IFIT3,IL13,IL1R1,IRF7,ITIH2,JAK2,LGALS3,MYH10,PCLAF,PLAC8,PTHLH,RIGI,RTP4,SAMHD1,SERPINE1,TLR2,USP18	1264 (21)
SIRT1		transcription regulator	Inhibited	-2.271	1.13e-13	ABCA1,ABCB1,ADAMTS5,AGT,ANO1,ANXA4,ARG1,ATP2A3,ATXN10,AURKB,BDNF,BIRC3,BIRC5,BMAL1,BNIP3,CA12,CAT,CCND2,CD36,CD72,CDH1,CDH2,CDKN2B,CFLAR,CLCA1,CMPK2,CNR1,DDX60,EBI3,ENO1,EPM2AIP1,ESR1,FABP4,FAS,FBXO32,FGF10,FGF7,FN1,FOXC2,FOXO1,H2AZ1,HCK,HGF,HIF1A,HIVEP3,HJURP,HK2,HMGCR,HOXA5,ICAM1,IFI44,IFIT3,IGF1R,IL13,IRF7,KALRN,KIF13B,KIF1A,KLF2,LAMA4,LAMB1,LAPTM5,LCK,LDLR,LEP,LGALS3,LMTK2,LTBP2,LY6E,MADD,MAF…	1170 (21)
ADAMTS12		peptidase	Inhibited	-2.333	0.00369	ALDH1A3,CCL11,CHI3L1,HDC,LCN2,MGP,MID1,S100A6,TNFAIP2
LMNB1		other	Inhibited	-2.897	1.7e-11	AEBP1,B2M,BDNF,CCN5,CXCL12,CYP51A1,DHCR7,ELOVL7,FBN1,FLT3,FOS,GJA1,HMGCR,HMGCS1,HS6ST2,LARGE1,LDLR,MGP,MGST1,MSMO1,PAPPA,PLIN2,PRRX2,RAD51,RCN1,SCD,SLIT3,SQLE,TGFB2,THBS2	1345 (19)
PDCD4	-1.225	other	Inhibited	-2.424	0.000252	CDH1,JUN,LOX,MAP4K1,PDCD4,PLAU,PLAUR,SNAI1,VEGFC	1137 (19)
ZBTB18		transcription regulator	Inhibited	-2.182	0.000118	C1QTNF1,CAPN6,CHSY3,COL5A1,IGDCC4,IGFBP3,LAMC2,MET,MMP2,PIK3R5,STC1
LRP1	1.022	transmembrane receptor	Inhibited	-2.175	0.000118	ACTA1,C1R,C1S,CD14,CD68,CDH1,CDH2,COL3A1,GLI2,LRP1,MMP2,MRC2,PDGFRB,PLIN2,PROX1,SERPINF1,SERPING1,TNF,WNT10B,WNT5A	1236 (19)
IDR-1002		chemical reagent	Inhibited	-2.661	5.27e-05	C3AR1,CCL11,CCL2,CSF3R,CXCR2,HRH2,ITGA5,NCF1,NLRP3,PTAFR,SLC11A1,TLR4,TNF
LACTB	1.758	peptidase	Inhibited	-2.577	2.74e-11	ALDH1A1,BDNF,CD44,CDH1,CDH2,CDH6,DPYSL3,EDIL3,FBN1,FN1,GLIPR1,LAMC2,OXTR,PMEPA1,SERPINE1,SERPINE2,TGM2,THBS1,TNFRSF11B,WNT5A
NR0B2	-4.395	ligand-dependent nuclear receptor	Inhibited	-3.042	2.77e-08	ABCA1,ABCC3,ACLY,ACOX1,AGT,ARG1,CARD11,CD163,CD36,CD40,CD80,CD86,CEBPA,CEL,CYP11A1,CYP51A1,DGAT2,DIO2,EGR1,GPT,HDC,HMGCR,LCK,LIPE,MAP3K8,MTTP,NLRP3,NR0B2,PCK1,PCK2,PDK4,PIK3CG,PIK3R5,PLCG2,PPARGC1A,SCARB1,SCD,SERPINE1,TGFB1,TIMP1,TLR2,TLR3,TLR8,TNF	1213 (22)
CH25H		enzyme	Inhibited	-2.191	0.0445	CASP1,HMGCR,HMGCS1,NLRP3,PTGIS
GSTO1		enzyme	Inhibited	-2.56	7.37e-11	ACSL5,AHNAK2,AREG,CD109,CHAC1,DUSP4,DUSP6,DYNLT3,F3,IFI6,IFIT1,LAMA5,LMO7,MALT1,MTUS1,MYH9,NAV3,NID2,PARM1,PARP9,PDLIM5,PKIB,RIGI,SCN9A,SHISAL1,SRGAP1,TGFA,THBS1,TIAM1,VSNL1
GRIN3A		ion channel	Inhibited	-3.533	4.27e-17	ABCC9,ADAM19,ADCY8,BDNF,CNTN3,CNTNAP4,DCN,DYNLT3,EPHA5,EPHX4,ETV1,FRMPD4,GDAP1,GPD2,GPR176,HDAC9,HNMT,HPSE,INSIG1,ITGA8,KCNA4,LGI1,LUM,LURAP1L,MAL2,MTHFD2,NCAM2,NKAIN3,NSUN7,PLCXD3,RNF152,ROBO2,SCN9A,SLC30A4,SLITRK1,SNCA,SNX7,SORL1,STARD4,SV2B,TACR3,THSD7B,THY1,TLL1,TMEFF1,TMEM117,TMEM25,TOMM34,TRPM3,VLDLR,WIF1
SCX		transcription regulator	Inhibited	-2	0.309	HAPLN1,POSTN,SNAI1,TNC
NEU3	1.269	enzyme	Inhibited	-2.496	2.81e-06	ASPG,C1QA,C1QB,C1QC,C4A/C4B,CD68,CLIC3,EGR1,GPNMB,MMP1,MPEG1,OSMR,TYROBP
CCNE1		transcription regulator	Inhibited	-2.599	0.0446	CCNA2,CD44,CDC45,CDC6,E2F1,HIF1A,MCM2,ZNF48
SERTAD2		transcription regulator	Inhibited	-2.387	0.00783	ACOX1,CAT,DIO2,LIPE,PHYH,PPARGC1A
HNRNPU		transporter	Inhibited	-2.192	1.05e-07	AREG,C1QA,C1QB,C1QC,CCL2,CD5L,DACH1,FGFR2,GPNMB,IFIH1,IFIT3,IL18,INHA,IRF7,KITLG,LHX9,LYZ,NTRK2,PRLR,SOX8,TGFB1,TGFB2,TNF,VCAM1,WNT2,WNT4	884 (14)
PEX5L	3.477	ion channel	Inhibited	-2.213	0.0182	CYP27A1,DHCR7,FDPS,HMGCR,MVK
GRN	1.262	growth factor	Inhibited	-2.525	6.48e-14	ADAMTS5,ADORA3,AIF1,ANGPT1,ATG2B,AXL,B2M,BHLHE40,C1QA,C1QB,C1QC,C3,C3AR1,CCL2,CCR2,CD14,CD300A,CD300LF,CD68,CD84,CLEC7A,CLU,CSF1,CSF3R,CST3,CTSS,CX3CR1,DOK3,EGR1,ETV5,FOS,GPM6A,GPNMB,GPR34,GRN,HIF1A,ICAM1,INPP5D,IRF8,ITGAX,ITGB2,LGALS3,LIPA,LYZ,MMP17,MS4A4A,NCEH1,NPC2,OLR1,P2RY12,PDGFRA,PECAM1,PLCG2,PROS1,PTK2B,RHOB,SLC24A3,SLC2A5,SLCO2B1,SORL1,STAB1,SYP,TGFB1,TM4SF1,TNF,TYROBP,UGT8	1315 (19)
CBL		transcription regulator	Inhibited	-2.077	5.15e-05	CDKN2B,CFLAR,CFTR,CSF2RB,EPHA4,FGFR2,FLT3,FN1,FOS,JAK2,LAT,LCK,LEP,LYN,MMP2,PDGFRA,RUNX2,TNF,VAV1	1269 (22)
ZNF217		transcription regulator	Inhibited	-4.022	6.3e-05	ADM,ANK3,ASF1B,CCL2,CDKN2B,COL8A1,EPHX4,HAPLN1,IGFBP3,KCNK2,KLHL4,LYPD1,MPZL2,MYCBP2,NEFL,NLGN1,PAK3,PLAT,SPAG9,ST6GAL1,VSNL1,WNT5B,ZNF367	144 (4)
MAPK1		kinase	Inhibited	-2.012	2.31e-23	ACO1,ADAM12,AKAP12,ANPEP,APBB3,ARG2,ARSB,BCL11A,BDNF,BIRC5,BST2,C1S,CCDC80,CCL2,CD84,CDH1,CDH2,CFB,CHST7,CISH,CRYBG1,CTSW,DAB2,DCN,E2F1,EGLN3,EGR1,EIF2AK2,ENDOD1,ENO3,EPCAM,ERAP1,ESR1,EVI5,FAM20A,FBXO32,FHL2,FLNC,FN1,FOS,FOSB,FOSL2,FOXO1,GATA3,GDPD3,GFOD1,GNG2,HDC,HOMER1,HSD17B2,IFI30,IFI44,IFI6,IFIH1,IFIT1,IFIT2,IFIT3,IGF2BP3,IL13,IL1RL1,IRF7,ITGA2B,ITGA5,ITGB3,ITPR2,JUN,JUND,LAMA4,LAP3,LGALS3,L…	1098 (19)
ANXA1	2.045	enzyme	Inhibited	-2.11	1.03e-11	ALOX15,ANGPT2,ANXA1,ANXA2,ANXA4,CCL2,CCR10,CD80,CD86,CDH1,COL18A1,CSF1,CXCR4,HAVCR2,ITGAM,ITGB2,LGALS3,MMP1,MMP2,PLAU,POMC,RORC,SELL,SLC1A5,SPHK1,TGFB1,TIMP2,TLR4	1033 (16)
FKBP10		enzyme	Inhibited	-5.112	5.97e-12	BCL3,BDKRB1,BGN,C1QTNF1,CHI3L1,COL12A1,COL15A1,COL18A1,COL3A1,COL5A1,COL5A2,COL6A2,COL8A1,COL8A2,CRISPLD2,CRLF1,IL1RL1,MMP14,MMP2,NOX4,PDPN,PLOD2,POSTN,SERPINE1,SLC16A2,SNAI1,SPHK1,THY1,TIMP1,TNFAIP6
ZFPM1	-1.695	transcription regulator	Inhibited	-2.2	7.86e-05	ALAS2,ALOX5AP,BLNK,CEBPA,ENPP1,EPHA7,FCER1A,FYB1,GATA3,HEBP1,IL12RB2,IL1R1,IL31RA,IRAK3,ITGA2B,KLHL6,MALT1,MFHAS1,MMD,MS4A2,PTPN22,SCIN,SLC6A4	758 (12)
CITED2	-1.711	transcription regulator	Inhibited	-5.536	1.73e-10	ACOX1,ADAP2,ADM,AIG1,ARG1,B2M,C3,C5AR1,CCL2,CD274,CD80,CD86,CDKN2B,CITED2,CLIC5,CMPK2,CYRIA,DNASE1L3,DTX3L,EGLN3,ENDOD1,ENTPD1,EXT1,F3,FCGR2B,FCGR3A/FCGR3B,FOXC2,GATA6,HCAR2,HIF1A,HOPX,ICAM1,IFI44,IFIH1,IFIT2,IFIT3,IL1A,IRF8,ITGA4,KYNU,LCP2,MID1,MMP1,MRC1,NR5A1,PARP14,PARP9,PLAC8,PLAU,PRRG4,RGS1,RIGI,RSAD2,RTP4,SERPINB2,SLAMF8,ST6GALNAC4,TAGAP,TGM2,TLR7,TMCC3,TMEM67,TNF,TREML2,TTC39B	791 (14)
DDX5		enzyme	Inhibited	-2.626	0.00731	ATP5F1C,BMP6,CCL11,CXCR4,FLT3,FOS,FOSL1,IL12RB2,IL13,IL17D,IL18R1,IL1A,IL23R,ITGB2,JUN,LCN2,MMP2,PIK3CG,S100A4,SMAD7,STAT4,TGFB1,TIMP1,TLR4,WNT5A	1176 (18)
SSTR2		G-protein coupled receptor	Inhibited	-2.607	7.98e-11	ACHE,ADM,AREG,ARID5B,BEST1,BST2,BTC,CALD1,CCND2,CDH1,CDH2,COL12A1,DPYSL3,ETS1,ETV1,FOS,G0S2,HDC,HEY1,HKDC1,ICAM1,IL18,JUN,KLF2,KLF9,LTBP2,MTHFD2,OLR1,PMEPA1,POMC,PPP1R15A,RAB31,RGS16,RHOB,SCG2,SERPINE1,SERPINE2,SLPI,THBS1,THBS2,TLR2,VLDLR	1134 (23)
CDKN1B		other	Inhibited	-2.155	0.00294	ARL10,B2M,BCL11A,BLNK,BTK,C9,CAT,CDH1,DHH,DUSP9,EGR1,EPHA2,GPX1,GPX4,GRIA4,ITGAM,LGALS3,MCM5,MCM7,MEIS2,NFATC2,PALD1,PDCD1,RYR2,SERPINE1,SMAD7,TK1,TMEFF2	1183 (22)
IKZF3		transcription regulator	Inhibited	-2.672	1.55e-08	BLNK,CAV2,CD38,CD68,CEMIP2,CITED2,DOCK4,DOK4,FN1,IFI6,IFIT3,IGSF11,IRF7,KIF16B,LHFPL2,MAN1C1,MAP2,MGLL,PROS1,RASSF4,RIGI,RTP4,SCN9A,SEMA5A,SHISAL1,SPSB1,TLR4,TRAPPC3L
MLN120B		chemical drug	Inhibited	-2.138	0.00788	ACP5,CD68,CTSK,ICAM1,MMP1,TNF,TNFRSF1B,TNFSF11	920 (13)
SP110	1.271	transcription regulator	Inhibited	-2.535	8.68e-05	AQP3,ARRB1,BCL3,BST2,CDKN2B,CLU,DLL4,DMD,E2F1,ETS1,F3,FUS,GRN,IFI6,IFIH1,IFIT1,IFIT3,IL18,IL1R1,IL4R,IL6R,LY96,MYH9,NCK1,NFATC2,PANX1,PERP,PLSCR1,PRKCA,PTAFR,RARRES2,SMAD2,SMARCD3,TBX3,TIMP1
Ttc39aos1		other	Inhibited	-4.438	9.27e-05	DDX60,DTX3L,EIF2AK2,IFI44,IFIH1,IFIT1,IFIT2,IFIT3,IRF7,LY6E,MSR1,PARP14,PARP9,RIGI,RSAD2,RTP4,SERPINE1,SLAMF8,TNFSF10,USP18	494 (10)
RARA		ligand-dependent nuclear receptor	Inhibited	-2.509	1.74e-09	ABCA1,ABLIM1,ACACB,ALDH1A1,BIRC5,CA12,CCNA2,CD14,CD38,CD44,CD53,CD84,CDK1,CEBPA,CENPA,CENPN,COBL,CP,CREBL2,CTSS,DISC1,DRD2,E2F1,E2F7,E2F8,EGR1,EPHX4,FOS,FOSL2,GATA3,GDF15,GDF2,GHR,GPR158,GREB1,HOXA5,HOXB7,HOXB8,IFI44,IFI44L,IL12RB2,IL13,IL16,IL1A,IL1R1,IL23R,IL6R,ITGA4,JUN,KIRREL2,KRT20,LAMB1,LYPD1,MAOB,MAP1B,MGP,NCAPH,NR2F1,NTN1,NTRK1,PBK,PCK1,PENK,PIK3CG,PIMREG,PRDM8,PTTG1,RARRES1,RASD1,RET,RGS…	1333 (23)
DYSF		other	Inhibited	-2.271	3.09e-09	ABCA1,ACLY,AGPAT2,ANKRD1,ANXA1,ANXA2,B2M,C1QB,CD48,CD53,CD68,CTSH,CTSS,DGAT2,DNAJB1,ELOVL6,EVI2A,FCGR2B,FN1,GPAT3,GPR65,ITGB3,LCP1,LGALS3,LYZ,MPEG1,MRC1,PDGFRA,PLPP2,PROS1,S100A4,SCD,TIMP1,TMEM123,UGT1A6
HBB		transporter	Inhibited	-3	1.13e-05	C3,CCL11,CCL2,CCR7,CFB,CSF1,GDF15,HIF1A,ICAM1,IFI44,IFIT2,IFIT3,IL13,IL1A,IL1R1,IL34,IL7,LIF,NOD1,PECAM1,PTGER4,SCARB1,SERPINE1,TGFB1,TGFB2,TLR4,TLR5,TNF,VCAM1	1048 (16)
ZNF768	-1.193	other	Inhibited	-3.148	0.000181	AURKB,CCL2,CDC20,CDC45,CDK1,FAS,ICAM1,NUSAP1,SERPINE1,TNF,TOP2A	1086 (12)
MYZAP		other	Inhibited	-2.236	0.00812	CDH2,DES,DSP,FOS,GJA1	913 (10)
IFITM3		other	Inhibited	-3.555	1.48e-05	ABCC8,ADRB2,C3AR1,CDH13,CEMIP2,CTSH,DLL1,EGFL7,EPHA2,EREG,F3,FZD5,IFIT2,LEPR,NDNF,PTPRB,RGCC,RSAD2,SPHK1,STAB1,TLR3,TNF,TNFRSF12A
RC3H1		enzyme	Inhibited	-3.9	2.71e-06	BST2,CCL2,CCR6,CCR7,CD44,CXCL13,ENO1,FOSL1,IFI30,IFI44,IFI44L,IFI6,IFIT1,IFIT2,IFIT3,IL13,IL1A,IL6ST,PARP9,PLSCR1,RIGI,RSAD2,SDC1,TNFRSF1B,WNT5A	1179 (17)
Irgm1		enzyme	Inhibited	-2.409	3.92e-08	AURKB,B2M,BUB1,CCNA2,CDCA3,CRYBG1,CXCL13,CXCL16,DDX60,FAS,GSDMD,HERC6,ID2,IFI44,IFIH1,IFIT2,IFIT3,IL1A,IRF7,MKI67,MX2,NEK2,NUPR1,RIGI,RRM2,RSAD2,SAMHD1,SPAG5,TK1,TLR2,TLR3,TNF,UBE2C,USP18	825 (17)
TBX2		transcription regulator	Inhibited	-3.668	8.76e-08	ASF1B,AURKB,BHLHE40,BUB1,CCNA2,CDC6,CDCA3,CDCA5,CDH1,CDK1,CDT1,CKAP2,E2F1,E2F7,E2F8,ELK3,FOXM1,HEY1,LIG1,MCM2,MCM5,MCM7,NCAPD2,NCAPG2,PARD6A,PHTF2,TGFB2,TRIB3	834 (12)
Tcf7		transcription regulator	Inhibited	-2.526	2.94e-24	ADAM23,ANXA1,ARHGAP20,ARHGDIB,BATF,BMAL1,CAPN3,CCR2,CCR6,CD274,CD4,CDH1,CDK1,CEBPD,CERK,CHDH,CISH,CX3CR1,DAPK2,DNASE1L3,DTX1,ECM1,ELK3,EMILIN2,ENPP2,EPHX1,EVI5,FAAH,FCRLA,FDPS,FLT3,FOSB,FOSL1,FRMD6,G0S2,GATA3,GGT1,GM2A,GNAO1,GPD2,GPX1,HIF1A,ICOSLG/LOC102723996,ID2,IGF1R,IL12RB2,IL17F,IL1R1,IL23R,IL2RB,IL34,IL4R,INPP5D,IRAK3,LAMA3,LDLR,LPCAT2,LPCAT3,LRIG1,LYN,LYZ,MAF,MAPK12,MBNL3,METRNL,MFAP3L,MGL…	1323 (16)
ADM	1.162	other	Inhibited	-2.506	0.00107	ADM,AGT,CCL2,FGF2,FN1,FOS,HIF1A,ICAM1,PENK,PRKG1,REN,SMAD7,TGFB1,TNF,TNFRSF11B,TNFSF11,VCAM1	1027 (19)
SESN2		enzyme	Inhibited	-2.642	0.0127	CDH1,DES,HK2,NOX4,SCARB1,TGFB1,THBS1
ST8SIA1	2.448	enzyme	Inhibited	-2.562	0.000107	C1QA,C1QB,C1QC,C3,C3AR1,C4A/C4B,C5AR1,HMGCR,IL1A,TNF	984 (18)
BACH2		transcription regulator	Inhibited	-2.305	0.000534	BATF,CD38,EGLN3,ETV5,FOXO1,GATA3,IL12RB2,IL13,JUN,MAF,MYCL,PDE3B,RORC,SATB1,SDC1,SPIC,STAT4,TIGIT,TNF,TNFSF4	1146 (20)
SPINT1	4.481	other	Inhibited	-2.626	0.00141	FZD3,IGFBP4,PROX1,PTK7,ROR2,WIF1,WNT5A
MYC		transcription regulator	Inhibited	-2.649	8.62e-17	ABCA1,ABCA2,ABCA3,ABCB9,ABCC1,ABCC3,ABCC4,ABCG4,ACLY,ACOT12,ACSL4,ACTA1,ACTN1,ADM,AIF1,AKAP12,ALOX15,ANGPT1,ANGPT2,ANXA4,AQP1,ARAF,ARG1,ARHGAP22,AURKB,AXL,BCAT1,BDNF,BIRC5,BMAL1,BUB1,BUB1B,CABLES1,CAMK2N1,CASP1,CASP10,CCN4,CCNA2,CCND2,CD274,CD44,CD48,CD86,CDC20,CDC42EP3,CDH1,CDH2,CDK1,CDK7,CDKN2B,CEBPA,CEBPD,CFLAR,CLDN7,CLU,COBLL1,COL14A1,COL15A1,COL3A1,COL5A1,COL5A2,COL8A1,CSF1R,CTDSPL,CTNNAL1,C…	1306 (21)
NME1		kinase	Inhibited	-2.239	0.114	L1CAM,MET,MMP14,MMP2,PABPC1,PTN,SERPINE1,SMAD7,TIMP1
RAD21		transcription regulator	Inhibited	-2.758	0.0225	BDNF,CD274,CLMP,CXCL12,GABRG3,ITGA5,KLF5,NXPH3,PIM2,ST8SIA2,TGFB1,THBS1,TNF
TNFRSF9		transmembrane receptor	Inhibited	-2.947	1.02e-05	ANPEP,BIRC5,CCNA2,CCND2,CCR6,CD14,CD40,CD80,CD86,CDC45,CDC6,CDT1,CIDEA,E2F1,FAS,IL13,ITGAM,MCM2,MCM5,MCM7,NFATC1,PTPRC,RAD51,TNF,WEE1	941 (16)
DNM2		enzyme	Inhibited	-2.3	0.0271	BST2,CFTR,MMP14,MMP2,MYH2,RIMS1
fatostatin		chemical reagent	Inhibited	-2.382	6.55e-06	ACSS2,CCL2,CYP51A1,DHCR7,FN1,HMGCR,HMGCS1,LDLR,LHCGR,MVK,TGFB2,TNC	287 (5)
I-BET-151		chemical reagent	Inhibited	-2.345	0.102	ALOX5AP,CPNE2,DNAJC6,NIBAN2,PTPRE,RAB27A,RORC,RUNX3,SLC9A9
WTAP		other	Inhibited	-2.774	0.0683	ADCY4,AREG,BIRC5,CCNA2,CD14,CD36,CLCF1,CSF1,LIF,PSMD3,SLC27A2,TNF
AS1842856		chemical reagent	Inhibited	-3.056	0.000771	CCL2,ESM1,FBXO32,FOXO1,GFPT2,GPX4,ICAM1,IFIT2,MMP1,PLAU,TLR4,TNFSF10,VCAM1	534 (7)
THZ2		chemical drug	Inhibited	-2.345	0.00196	FHL2,FOSL2,GLI2,HRH1,IRAK2,LIF,RUNX2,WEE1,XIAP
THZ1		chemical drug	Inhibited	-5.73	2.69e-23	ACTA1,ADAMTSL2,ANKRD1,ANXA1,ARL4C,AUTS2,BACE2,BGN,BIRC3,BMF,CAPG,CCDC80,CILP,CLU,COL12A1,COL14A1,COL3A1,CTHRC1,CYTIP,DDAH1,DIO2,EGR1,FBLN2,FBLN5,FBN1,FMOD,FN1,FOS,FOSB,FRZB,GPR183,HJURP,ID2,IGF2BP3,IKZF1,KIF21B,KLHL29,LGALS3,LOX,LOXL1,LOXL3,LRP8,LTBP2,LYST,MFAP5,MGP,MICOS10-NBL1/NBL1,MMP2,NCAPH,NUPR1,PAMR1,PCOLCE,PI16,PMEPA1,POSTN,PRELP,PTGIS,RAPH1,SDC1,SERPINE1,SERPINE2,SERPINF1,SFRP2,SRPX2,STAR…	1026 (10)
IKK-2 inhibitor VIII		chemical drug	Inhibited	-2	0.0298	CCL2,COL3A1,FN1,MMP1
zeaxanthin dipalmitate		chemical - endogenous non-mammalian	Inhibited	-2.402	3.93e-06	ADAMTSL4,AKAP12,BACE2,BCL3,CCDC117,CCL2,CEBPD,CISH,COL5A3,CRYM,CTSC,DHH,DNAJB1,E2F6,EGR1,EPHA2,FGF2,FOSB,GFPT2,HAVCR2,HCAR2,KREMEN1,LIF,LMO1,LOXL4,MARVELD3,NUPR1,PKIG,PNMA1,PTGFR,PTP4A3,S100A6,SLC25A37,SLC41A1,SMURF2,TGM2,THBS4,TNFRSF12A,ZNF467
candesartan		chemical drug	Inhibited	-2.557	1.44e-08	ACTA1,ADM,AGT,AGTR2,AQP2,COL3A1,FN1,FOS,FOSL2,ICAM1,LEP,MMP14,MMP2,NCF1,NPR3,OLR1,PDGFRB,POMC,PTHLH,SERPINE1,SLC9A3,TGFB1,TNF	1236 (23)
sirolimus		chemical drug	Inhibited	-2.731	2.96e-12	ACACB,ACADVL,ADA,ADM,AQP2,AQP3,ARG1,ARHGDIB,ATP5F1C,ATP6V0D2,AURKB,B2M,BCL3,BEX1,BIRC5,C3,C5AR1,CACNA1D,CALD1,CCNA2,CCND2,CCR5,CCR7,CD209,CD274,CD36,CD40,CD68,CD80,CD86,CDA,CDH1,CDH2,CDK1,CEBPA,CFB,CFLAR,CHRNB4,CSF1,CTSK,CX3CR1,CXCR4,DDX56,DES,DLG4,E2F1,EBI3,EGR1,EIF2AK2,ENO1,ENTPD1,F3,FAS,FCER1G,FGF2,FN1,FOS,FUS,GATA3,GCLC,GDNF,GLA,GPX1,HGF,HIF1A,HK2,ICAM1,ID2,IGF1R,IGFBP5,IL16,IL17F,IL4R,IL7,IR…	1400 (21)
amoxicillin		chemical drug	Inhibited	-2.219	0.00137	IL1R1,TLR2,TLR4,TLR7,TLR8
halofuginone		chemical drug	Inhibited	-3.493	7.64e-18	AACS,ACP5,ADD3,AKAP12,ANXA4,B4GALT6,BGN,BHLHE40,C4A/C4B,CD44,CKB,CP,CTHRC1,CTSK,CTSS,EDNRB,EGR1,ELN,EPHX1,FBLN5,FBN1,FCER1A,FN1,GPX3,IGFBP3,IL17F,IL23R,LIN7A,LOX,LRAT,LTBP1,MLXIPL,MMP1,MMP2,MS4A2,NLGN1,PCOLCE,PCSK6,PDGFRA,PLCB4,POR,PRELP,PRLR,PROM1,PTK2B,RGCC,SCN1B,SCPEP1,SLC13A3,SLC39A8,SMAD7,STEAP3,TCF4,TGFB1,TGFBR2,TGM2,TIMP1,TIMP2,TNF,VCAM1,VSNL1,WNT5A	978 (19)
nedocromil sodium		chemical drug	Inhibited	-2.219	0.00812	ANGPT2,COL3A1,MMP2,TGFB1,TNF
thenoyltrifluoroacetone		chemical reagent	Inhibited	-2	0.00681	AGT,BIRC3,SERPINE1,TGFB1	1023 (13)
Bay 11-7082		chemical - kinase inhibitor	Inhibited	-4.211	4.77e-06	ABCA1,CASP1,CCL2,CCR2,CD274,CD44,CDH1,CDH2,CHI3L1,CITED2,EREG,F3,GJA1,ICAM1,ICOSLG/LOC102723996,IL13,IL18,IL2RB,KLF7,MMP2,NEDD4,NLRP3,S100A4,SAMSN1,SIX4,SNAI1,TCF4,TLR2,TNF,TNFSF10,VCAM1,XIAP	1140 (15)
alpha-ketoglutaramate		chemical - endogenous mammalian	Inhibited	-2.254	0.000446	ADAM8,BMP6,CLIP1,FGF18,FOSL2,GPX4,IL18,LGMN,MMP2,NCF2,NLRP3,NOX4,PICK1,PXDN,RGS1,SOD3,WNT4
BAY 61-3606		chemical drug	Inhibited	-2.412	0.0207	AIF1,CASP1,IL18,NFATC1,NLRP3,TNF
LY294002		chemical drug	Inhibited	-4.885	2.77e-28	ABCA1,ABCB1,ABCC1,ACSM3,ACSS2,ADRB2,AGTR2,AKR1C1/AKR1C2,ALOX5AP,ANGPT2,ANPEP,AQP3,ATP2B2,BDNF,BHLHE40,BICD1,BIRC3,BIRC5,BTK,BUB1B,CAT,CCL2,CCNA2,CCND2,CCR1,CCR2,CD14,CD274,CD36,CD38,CD44,CD86,CDH1,CDH2,CDKN2B,CEBPA,CFLAR,CHRNB4,CLDN4,CNR1,CP,CRP,CRYAA/LOC102724652,CST3,CUBN,CXCL16,CYP11A1,DLG2,DNASE1L3,DUSP4,DUSP6,EDIL3,EGR1,ENTPD1,EREG,ESR1,ETS1,F3,FAS,FGF2,FGF7,FLRT2,FN1,FOS,FOSB,FOSL1,FOXC2,FO…	1398 (20)
PD98059		chemical - kinase inhibitor	Inhibited	-4.092	1.49e-28	ABCA1,ACAT2,ACOT7,AGT,AGTR1,AKAP12,ALOX5AP,ANGPT2,ANKRD1,ANPEP,ANXA1,AREG,ARRB1,BDNF,BGN,BIRC5,BNIP3,C3,CCL11,CCL2,CCN5,CCNA2,CCND2,CCR1,CCR2,CD14,CD36,CD37,CD4,CD40,CD44,CD86,CDH1,CDH2,CDKN2B,CEBPA,CEBPD,CFLAR,CHRNB4,CLU,COL3A1,CRP,CTSH,CTSK,CTSL,CXCR4,CYP17A1,DES,DIO2,DUSP4,DUSP6,E2F1,E2F2,EDNRB,EGR1,ELN,ENO1,ENTPD1,EREG,ETS1,F3,FABP4,FAS,FGF2,FKBP5,FN1,FOS,FOSB,FOSL1,FOXC2,GAS7,GDNF,GJA1,GRIN2…	1298 (18)
tacrolimus		chemical drug	Inhibited	-2.536	1.55e-13	ABLIM1,ACTA1,ADAM19,ANGPT1,AREG,BASP1,BATF,CAPG,CASP7,CCL2,CD36,CD48,CEBPA,CFP,CISH,CKM,COL3A1,CORO2A,CXCR4,DACH1,DPYSL3,DUSP4,EGR1,ESR1,ETV1,F5,FABP4,FKBP5,FN1,FOS,FOSB,GRIN2C,HOMER2,IGFBP4,IL13,IL16,IL1R2,IL1RL1,IL2RB,ITGB7,ITPR1,JUN,KCNK3,KLRC4-KLRK1/KLRK1,LAT,MAF,MYH10,NEB,NFATC1,NPTX1,OSBPL3,OSCAR,PASK,PDCD4,PDE3B,PENK,PLIN2,PRICKLE1,PROM1,RCN1,RUNX2,SAMHD1,SCP2,SELL,SLC12A5,SLIT2,SMAD7,TIAM…	1245 (19)
enalapril		biologic drug	Inhibited	-2.307	1.9e-13	AGT,AGTR2,ANGPT2,C4A/C4B,CACNG5,CAPN6,CCN5,CITED2,CLDN4,CLU,COL3A1,CP,FBLN2,FBN1,FN1,GPX3,HGF,IER3,LCN2,LGALS3,LOX,LTBP2,MMP14,MMP2,PTHLH,REN,S100A10,S100A4,S100A6,SERPINE1,TGFB1,TGFB2,TGFBR2,TGIF1,TIMP1,TIMP2,TNFRSF12A,UCP2,VCAM1	1306 (21)
diphenyleneiodonium		chemical reagent	Inhibited	-2.725	1.48e-06	AGT,ALOX5AP,AQP2,CASP1,CCL2,CLDN4,DUOX1,EGR1,F3,FN1,FOS,GCLC,GDF15,HIF1A,IGF1R,IL13,IL18,LHB,NLRP3,NOX4,SELL,SERPINE1,TGFB1,THBS2,TIMP1,TRPC6,UCP2	1286 (21)
ginkgolide B		chemical drug	Inhibited	-2	0.115	CCL2,ICAM1,NOX4,PECAM1
BAPTA-AM		chemical reagent	Inhibited	-2.216	0.00107	BDNF,CCL2,CDH1,CISH,EGR1,FN1,FOS,GDNF,ICAM1,IL1R1,JUN,MMP2,NFATC1,S100A12,SCN9A,TNF,VCAM1	842 (18)
dalfampridine		chemical drug	Inhibited	-2.236	0.25	DUSP6,EGR1,FOS,FOSB,GADD45G,HK2,IGF1R,JUN,SPTY2D1,TIPARP
amlexanox		chemical drug	Inhibited	-3.656	2.89e-13	ACKR2,ADGRD1,ALDH1A1,ALDH1A3,BICC1,C1R,C1S,C5AR1,CCL11,CCL21,CD163,CSF1R,CYB5A,CYP2R1,DCN,EPHA3,FLRT2,HHIP,HIF1A,HPGD,IGFBP5,IGSF10,IL1RL1,LEP,LTBP1,NID1,NTN1,PDGFRA,PI16,RARRES2,SERPINE2,SERPINF1,SMOC2
dexmedetomidine		chemical drug	Inhibited	-3.814	5.38e-08	AREG,CCL2,CSF1,EGF,EPHA2,FGF18,FGF2,FN1,FOS,FOSB,HGF,ICAM1,IL7,ITGA2,ITGA5,ITGB3,ITGB4,LAMB3,LAMC2,OSMR,PRLR,THBS2,TLR2,TNC,TNF	1245 (22)
4-nitroquinoline-1-oxide		chemical toxicant	Inhibited	-2	0.0168	AURKB,CCNA2,CD274,CDH1,CDK1,EGR1,MKI67,PDCD1
tranilast		chemical drug	Inhibited	-2.97	0.00642	CD40,CD80,CD86,CDH1,FOXO1,KL,TGFB1,TNF,VCAM1	1251 (19)
tanespimycin		chemical drug	Inhibited	-2.331	0.00264	ARAF,AXL,BIRC3,BIRC5,CDK1,CDKN2B,CFLAR,DLG4,DNAJB1,FAS,FLT3,HMGCR,HMGCS1,HRH1,IGF1R,IL6R,JAK2,JUN,LAT,LYN,MITF,PDGFRA,PLAU,SCD,SERPINE1,TLR3,TNFSF11,WNT2,XIAP	1237 (20)
Sb202190		chemical drug	Inhibited	-3.908	5.92e-06	ABCB1,BIRC5,CCL2,CCND2,CD86,CDH1,CDH2,CFTR,CKM,CRP,EBI3,EGR1,FGFR2,FN1,FOS,HAPLN1,HIF1A,ICAM1,IFIT1,IL13,IL18,LDLR,MMP1,MMP2,PPARGC1A,PRDX1,PTHLH,RHOB,RUNX2,SCN9A,SERPINE1,SNAI1,TGM1,TIMP2,TNF,VCAM1,VDR,VSIG4	1063 (18)
TPCA-1		chemical drug	Inhibited	-2.4	0.0346	CCL2,FN1,IL1A,MMP2,TCF4,TNF
JTE-013		chemical reagent	Inhibited	-2.333	0.000946	CCL2,F3,FN1,ICAM1,ITGAX,MRC1,SLC6A11,TNF,VCAM1	1243 (22)
geldanamycin		chemical drug	Inhibited	-2.17	0.000464	AKR1B1,ANXA1,ANXA2,ARAF,BGN,BIRC5,CD40,CDK1,CEBPD,CELF2,CFLAR,CHRM1,CLU,COL6A2,DBNDD2,DNAJB1,DNAJB2,EIF2AK2,EWSR1,FBLN2,FKBP4,FKBP5,FLT3,FUS,GJA1,GNAO1,HAP1,HIF1A,HMGA1,IFIT2,IL1RL1,IRF5,IRS1,JUN,LCK,LGI3,LIF,MAP4K1,MCM3,MET,MOK,NEDD4,NLRP3,NTN1,PAK1,PDCD4,PROSER3,SMARCA1,SPN,STXBP5L,THBD,TMEM74B,TNF,TPMT,UHRF1,WEE1,ZC3H12D	1311 (22)
carbon monoxide		chemical - endogenous mammalian	Inhibited	-2.083	3.5e-07	BDNF,CCL2,CD14,CFLAR,CXCL12,EGR1,F3,FN1,GDNF,GPT,HGF,HIF1A,ICAM1,IRF8,LEP,NCF1,NCF2,NQO1,PLAUR,PRDX1,SERPINE1,TGFB1,TLR4,TNF	970 (19)
phosphoenolpyruvate		chemical - endogenous mammalian	Inhibited	-2.739	0.0375	AATK,CCL2,CXCL16,IL16,IL18,IL1A,TNF,TNFAIP2
L 655238		chemical reagent	Inhibited	-2	0.00681	ATP6V0D2,CTSK,ITGB3,NFATC1	926 (13)
BW 245C		chemical reagent	Inhibited	-2	0.0298	CCL11,ENPP3,TNF,TNFRSF11B
calphostin C		chemical drug	Inhibited	-2.359	9.59e-05	ABCB1,AGT,BIRC5,CCL2,CD36,CLU,CYP17A1,ETS1,FOS,ICAM1,IGF1R,LDLR,MAOB,MSR1,NQO1,NTN1,PLAU,POU2F2,SCARB1,STAR,TNF	1177 (22)
phenyl-N-tert-butylnitrone		chemical reagent	Inhibited	-2.425	0.0154	CD40,CD80,CD86,FN1,TGFB1,TNF
IC87114		chemical drug	Inhibited	-2.213	0.00495	CCL11,ICAM1,IL13,TNF,VCAM1	830 (16)
SB203580		chemical drug	Inhibited	-7.348	3.95e-30	ABCA3,ACOX1,ADAMTS8,ADAMTS9,ADRB2,AGT,ALOX5AP,ALPL,ANKRD55,ANXA1,AQP1,AQP9,AREG,ARG1,ARHGDIB,BDKRB1,BDNF,BIRC5,BPGM,BST2,C3,C3AR1,C4A/C4B,CASP10,CCL11,CCL2,CD109,CD274,CD40,CD80,CD86,CDH1,CDH2,CDK1,CEBPD,CHEK2,COBL,COL3A1,CRP,CTSH,CTSK,CX3CR1,CYP51A1,DUOX2,EBI3,EDNRB,EFEMP1,EFNA1,EGF,EGR1,EHF,EIF2AK2,ELOVL7,ENO1,EREG,F3,FABP3,FAS,FN1,FOS,FOSB,FYB1,GJA1,GK,GLIPR1,GLRX,GMPR,GSTA4,HAPLN1,HIF1A,HK2,H…	1138 (17)
plerixafor		chemical drug	Inhibited	-2.391	0.0714	CDA,CDKN1C,CXCL12,CXCR2,CXCR4,GPX1,KITLG,MMP1,TGFB1
losartan potassium		chemical drug	Inhibited	-2.2	7.47e-13	ACTA1,AGT,AGTR1,AGTR2,ANGPT1,AQP1,AQP2,ARG1,ARHGDIB,BOK,CACNA1C,CCR2,CD36,CD80,CIDEA,COL3A1,CST3,CX3CR1,EGF,EGR1,ELOVL7,F13A1,F3,FN1,FOS,GJA1,GRK5,IGF1R,IL18,ITGB2,ITPR2,KL,LGALS3,MAP2,MMP2,MRC1,MRC2,NOX4,OLR1,P2RY12,P2RY13,PDE3A,PLCB1,POSTN,PPARGC1A,PTHLH,RAB11FIP1,RBP4,REN,RERE,SERPINE1,SIGLEC1,STAR,TEK,TGFB1,TGFB2,TGFBR2,TIMP1,TMEM26,TNF,UCP2,VCAM1	1364 (21)
H89		chemical drug	Inhibited	-2.29	2.33e-10	ABCA1,ALPL,ANXA1,AQP2,AREG,AXL,BDNF,BMP6,CD14,CD80,CD86,CLCF1,CYP17A1,CYP27B1,EGR1,ENTPD1,EREG,ESR1,FGF2,FOS,GDNF,GJA1,HAPLN1,HIF1A,HSD11B2,IBSP,IGFBP5,ITPR2,JUN,LHCGR,MITF,MKI67,MMP1,MMP2,NFATC2,NTS,PCSK1,PDE3B,PLAGL1,PLAU,POMC,PPARGC1A,REN,RHOB,SDC1,SERPINE1,STAR,TGFA,TNF,TNFAIP6,TNFSF11,TPH1,UCP2,VCAM1	1231 (19)
U0126		chemical drug	Inhibited	-4.198	9.56e-26	ABCB1,ACLY,AGT,ALDH1L1,ALPL,ANGPT2,AQP1,AQP3,AREG,ARG1,ARG2,BDNF,BHLHE40,BIRC3,BIRC5,BMP6,C3,CCL11,CCL2,CCN4,CCN5,CCND2,CCR2,CD274,CD36,CD44,CDC42EP3,CDH1,CDKN1C,CEBPA,CEBPD,CFLAR,CFTR,CHGB,CLCF1,CLDN4,CSF1R,CXCL12,CXCR4,CYP11A1,CYP21A2,DAB2,DDAH1,DES,DNASE1L3,DUSP4,DUSP6,EDNRB,EGF,EGR1,EHF,EIF2AK2,ELN,ELOVL6,ENPP2,EPCAM,EPHA2,EREG,ERG,ESR1,ETS1,ETV1,ETV5,F3,FABP4,FAM53B,FGF2,FGFR2,FKBP5,FN1,FOLR…	1280 (18)
aspirin		chemical drug	Inhibited	-5.364	3.88e-16	ABCA1,ADM,ADRB2,AKAP12,BDNF,BIRC5,BMAL1,BMP6,CALCRL,CCL2,CD38,CD40,CD80,CD86,CDKN2B,CRP,CSF1,CXCR4,CYB5A,DACH1,DLG4,DLL4,EDNRB,EFNA1,FBLN5,FBN1,FGF18,GDF15,GHR,HEY1,HGF,HPGD,ICAM1,IER3,IGFBP3,IL18,IL1A,ITGA1,ITGA2,KITLG,LAMA3,MMP1,MMP2,NCF1,NOX4,NPC1,OLR1,PCK1,PDGFRB,PECAM1,POSTN,PPARGC1A,PTGS1,RASGRF2,RHOC,SCARB1,SELL,SMURF2,SOX7,TEK,TGFB1,THBS1,TLR3,TNF,TNFSF10,VCAM1	1443 (20)
pirfenidone		chemical drug	Inhibited	-2.058	9.19e-07	CAT,CCL2,CDH1,CDH2,COL3A1,CX3CR1,FN1,FOXO1,POSTN,SMAD2,SNAI1,TGFB1,TGFB2,TGFBR2,TNF	1185 (21)
fasudil		chemical drug	Inhibited	-2.393	0.000235	ARG1,CCL2,CD14,CD40,F3,ICAM1,JUN,MMP2,MRC1,TGFB1,TGFB2,TLR4,TNF,TNFSF4,VCAM1	824 (15)
thalidomide		chemical drug	Inhibited	-3.053	3.11e-05	ANGPT1,ANGPT2,BIRC3,CD80,CFLAR,FGF2,FOS,GDF15,ICAM1,ITGAM,NRP2,PECAM1,PLAUR,SERPINE1,TGFB1,TNF	1154 (18)
tranexamic acid		chemical drug	Inhibited	-2	0.00325	F3,IL1A,PLAU,TNF	948 (16)
D609		chemical reagent	Inhibited	-2.401	0.0154	CCL2,ITPR1,JUN,MMP1,TNF,VCAM1
midazolam		chemical drug	Inhibited	-2	0.0298	BDNF,CD80,CD86,ITGB2
aprepitant		chemical drug	Inhibited	-3	6.87e-06	ANXA1,C3,ECM1,EFNA1,EGR1,FLRT3,IGFBP3,L1CAM,LAMB3,MMP14,PTAFR,SEMA7A,SPON2,TNC,VDR,VTCN1
SB-431542		chemical reagent	Inhibited	-3.726	3.05e-13	ACSS2,ADAM12,ADAMTS5,ASPN,BGN,BIRC5,BMP6,C5AR1,CCN4,CCR2,CD14,CD44,CDH1,COL3A1,CXCL13,CYP17A1,DGAT2,DHCR7,ECSCR,FBN1,FN1,FOS,GAL,GJA1,HMGCS1,IBSP,ID2,IL1R2,IL1RAP,ITGA11,LOX,MMP2,MRC2,MVD,NSDHL,PCOLCE,PECAM1,POSTN,PTX3,RUNX2,SCD,SCN7A,SERPINB2,SERPINE1,SERPINE2,SMAD2,SMAD7,SPSB1,SQLE,STAR,TGFB1,TGFB2,TGIF1,TIMP1,TNFAIP6,TNFRSF12A,TNFSF10	1163 (19)
fingolimod		chemical drug	Inhibited	-2.502	3.29e-08	AXL,BDNF,CCL2,CCR2,CCR7,CD274,CD36,CD40,CD80,CD86,CDH1,CDH2,COL3A1,CXCL13,E2F1,FN1,FOSB,FOSL1,GDNF,ICAM1,ITGB2,LIPE,MBP,MITF,PECAM1,RUNX2,SERPINE1,SPHK1,TGFB1,TNF,TSPO	1187 (17)
minocycline		chemical drug	Inhibited	-3.519	3.01e-06	AGTR1,BDNF,CASP1,CCR2,CD163,CD86,FOS,GATA3,GJA1,ICAM1,IL13,IL18,IL1A,IL6R,IL6ST,ITGAM,ITGAX,MBP,MMP2,RGMA,SLC12A5,SLC16A1,TLR4,TNF,TNFRSF1B,VCAM1	1253 (17)
SP600125		chemical drug	Inhibited	-2.543	1.99e-12	ABCA1,ABCB1,ACAT2,ADAMTS9,ADM,ANGPT1,AQP1,AREG,CCDC117,CCL2,CD44,CD80,CD86,CDH1,CDH2,CDK1,CHAC1,CLDN4,COL8A1,CRYM,CSF1R,CTHRC1,CXCL16,CXCR4,CYP27B1,CYP51A1,DDIT4L,EGR1,EMB,F3,FABP5,FAS,FBXO32,FGF1,FLRT3,FN1,FOS,FOSB,FOXO1,GNS,ICAM1,IL13,IL18,IL1A,IL1R1,IL34,IL6R,IRS1,ITGA2,ITGB4,JUN,LAMA5,LAPTM5,LDLR,MAGI2,MAPK8IP1,MMP1,MTHFD2,MUC5B,NR0B2,NUPR1,OSBPL6,PARP8,PCK2,PDGFRA,PDGFRB,PECAM1,PLSCR1,POSTN,…	1211 (18)
pyrrolidine dithiocarbamate		chemical reagent	Inhibited	-4.772	9.18e-09	ABCA1,AMIGO2,ANXA1,BDKRB1,BIRC3,BMF,CACNA2D1,CCL2,CCR2,CCR5,CD40,CD80,CFTR,CXCR4,CYP17A1,DUSP8,FABP4,GCLC,GCLM,HIF1A,ICAM1,IGF1R,IL13,IL1A,IL1R2,IRF7,MAFG,MMP1,MMP14,MMP2,MST1R,PDGFRA,PECAM1,SAMSN1,SERPINE1,SLC5A7,TLR2,TLR4,TNF,VCAM1,XIAP	955 (15)
ramipril		chemical drug	Inhibited	-3.053	5.27e-05	COL3A1,COL4A5,DDR1,FN1,ITGA2,LAMB1,MMP2,REN,TGFB1,TIMP1,TIMP2,TLR4,TNF	1216 (21)
Go 6976		chemical drug	Inhibited	-2.769	0.0206	ABCA1,ACTA1,BMP6,CHGB,ETS1,FN1,FOS,IL13,ITGA5,MMP2,PRKCA,STC1,TNF,VCAM1,XIAP
amlodipine		chemical drug	Inhibited	-2.137	8.44e-05	ACTA1,ANXA2,CD274,ENO1,HMGCR,IGFBP5,LDLR,REN,S100A10	1177 (14)
nordihydroguaiaretic acid		chemical drug	Inhibited	-2	0.0742	IGF1R,NFATC1,STAR,VCAM1
resveratrol		chemical drug	Inhibited	-2.058	1.35e-10	AGER,AIF1,BDNF,BIRC3,BIRC5,CCL2,CCNA2,CCND2,CD14,CD163,CD36,CD40,CD46,CD68,CD80,CD86,CDH1,CFLAR,CSF1R,CTSK,CX3CR1,CYP11A1,CYP17A1,DNTTIP1,E2F1,EGR1,ESR1,F3,FABP4,FAS,FN1,FOS,FOSL1,FOSL2,FOXM1,FOXO1,GATA3,GDF15,GPX1,HEY1,HEY2,HIF1A,HMGCR,ICAM1,IFIT1,IGFBP3,IL13,IL18,ITGA1,ITGA2B,JUN,JUND,KRT20,LDLR,LEP,MITF,MMP1,MMP2,MRC1,NCOA4,NFATC1,NQO1,NRIP1,PCK1,PDCD4,PDK4,PLAU,PPARGC1A,PPP1R13B,PPP1R15A,PRKA…	1118 (18)
rhodioloside		chemical - endogenous non-mammalian	Inhibited	-2.449	0.00223	ARG2,GCLC,GCLM,HIF1A,MRC1,NQO1,TNFSF11	1124 (20)
propofol		chemical drug	Inhibited	-2.952	0.0158	ANXA1,CCL2,CD14,CD44,CHI3L1,EGR1,FOS,MMP2,NCF1,THBS1,TLR4,TNF
rottlerin		chemical drug	Inhibited	-2.134	0.000407	ABCA1,AQP1,BIRC3,BIRC5,CD274,CDK1,CLDN4,CLDN7,COL3A1,FKBP5,ICAM1,IL13,JUN,MMP2,PDCD4,PLSCR1,PRDX1,PRKCD,TNF,TRIM29,VCAM1,XIAP	787 (15)
SU1498		chemical drug	Inhibited	-2.433	0.000581	ANGPT2,ETS1,FABP4,ICAM1,TNFRSF11B,VCAM1	929 (13)
epigallocatechin-gallate		chemical drug	Inhibited	-2.708	4.3e-10	ACP5,ANGPT1,ANGPT2,AXL,BHLHE41,BIRC5,CASP1,CAT,CCL2,CDH1,CEBPA,CFLAR,COL18A1,CSF2RA,CTSK,DAPK2,EGR1,EPX,ESR1,F3,FAS,FN1,FOS,FOSB,FOSL1,FOSL2,GCLC,GDI1,GJA1,HIF1A,ICAM1,IFIT1,IFIT3,IGF1R,IL18,IL1A,IL1R1,IL6ST,ITGB3,JAK3,JUN,JUND,LDLR,LEP,MKI67,MMP1,MMP2,MUC5B,NFATC1,PDGFRB,PLAU,PRKCA,PTN,RBP4,SCG2,SERPINB2,SERPINE1,SLC16A1,SNAI1,TGFB1,TIMP1,TIMP2,TLR4,TNF,TNFSF10,VCAM1,VEGFC,XIAP	1298 (17)
acetovanillone		chemical drug	Inhibited	-2.439	1.3e-05	CACNA1G,CCL2,CCND2,CXCL12,F3,GPX1,HIF1A,MMP2,MSR1,NCF1,NCF2,OLR1,OSGIN1,PVALB,RYR2,RYR3,SERPINE1,UCP2	768 (16)
salirasib		chemical drug	Inhibited	-2.846	0.000105	ADM,BHLHE40,BNIP3,CITED2,COL5A1,COL5A2,HIF1A,PDGFRA,PDGFRB,PFKFB4,PLAT,PLAU,PLOD2,SERPINE1,STC1,TGFA,TGM2,VEGFC	1267 (20)
EWSR1-FLI1		fusion gene/product	Inhibited	-3.803	1.1e-07	ADM,AK5,ARID5B,BIRC3,BIRC7,CALD1,CDKN2B,COL3A1,COL5A2,FILIP1L,FJX1,FOXM1,HPGD,IGF1R,IGFBP5,IL1A,LIMCH1,LOXL1,MAP2,MYH10,MYH9,NRXN2,NUAK1,PDGFRA,PMEPA1,POSTN,PTPRO,SERPINE1,SULF1,TGFBR2,THBS1	619 (9)
ETV6-RUNX1		fusion gene/product	Inhibited	-4.354	5.13e-19	ABLIM1,ADCY7,ADM,ALOX5AP,ANO1,ARHGAP18,ARHGAP4,BCL11A,BCL3,CALN1,CARD11,CCM2L,CD40,CD44,CD48,CD72,CDC42EP3,CDH2,CLIP1,CYFIP2,DLL1,EPHA7,FABP5,FAM43A,FGD2,GATA3,GCH1,GIMAP4,GMPR,GNA15,GPSM3,GREB1,ICAM1,ID2,IER3,IFI30,IFI6,IFIH1,IFIT1,IFIT3,IL7,IRF5,IRF7,IRF8,IRX3,ITGA4,ITGB2,ITM2C,JAK2,JAK3,JUND,KCNJ2,LAT2,LCP2,LYN,MME,MMP2,NCK1,NEDD4L,NEK6,OSBPL9,PAG1,PAK1,PDGFRB,PDLIM5,PECAM1,POU2F2,PPP1R15A,PRO…	516 (7)
PLX5622		chemical drug	Inhibited	-3.639	6.75e-26	ADCY8,AIF1,ARHGAP45,B2M,C1QB,C1QC,C3AR1,CACNA1G,CACNB4,CAMK2B,CAMK2N1,CCL11,CCL2,CCR1,CCR10,CCR2,CCR6,CD14,CD68,CELF2,CLEC7A,COL8A1,COL8A2,CP,CSF1,CSF2RB,CTSS,CX3CR1,CXCL12,CXCL13,CXCL16,CYTH4,DNM1,DRD2,EPHA5,FCER1G,FN1,FOLR1,FYB1,GJA1,GRN,HAP1,IL10RA,IL16,IL17F,IL1A,IL1R1,IL2RB,IL4R,IL6R,IL6ST,IL7,IRF7,ITGAM,ITGAX,ITGB2,L1CAM,LAMB2,LAPTM5,LOXL1,LY86,MAP1A,MMP14,MMP2,MPEG1,MYH10,NCAM1,NCF1,NCKAP1…	567 (7)
retroinverso ERG inhibitory peptide 2		chemical reagent	Inhibited	-2.236	0.000576	ARHGDIB,CACNA1D,CXCR4,NDRG1,PLAT	572 (6)
retroinverso ERG inhibitory peptide 1		chemical reagent	Inhibited	-2.236	0.000576	ARHGDIB,CACNA1D,CXCR4,NDRG1,PLAT	572 (6)
THZ531		chemical drug	Inhibited	-3.145	5.16e-06	ABCC4,AHNAK2,ARHGEF39,ASTN2,C1RL,CACNG4,CCL2,COLEC12,DAPK2,ELOVL2,FBXO36,FKBP5,FOS,GFPT2,GNMT,IQCD,ITGA2,JUN,MBNL3,NIPAL3,PANK1,PKNOX2,PMEPA1,PPP2R2C,PTGER4,PTP4A3,RAD51,RHBDF2,RIMS1,SLC2A12,SLC38A4,SORBS2,SPTLC3,SYTL2,THBS4,TNFRSF19,TTC39B
roflumilast N-oxide		chemical - endogenous mammalian	Inhibited	-2	0.00203	CLCA1,DNAI2,FOXJ1,ICAM1,IL13,TNF	470 (9)
N,N-dimethylsphingosine		chemical reagent	Inhibited	-2.18	5.07e-05	FN1,FOS,GCH1,ICAM1,NFATC1,SPHK1,TNF,VCAM1	1011 (18)
Ro41-5253		chemical reagent	Inhibited	-2.077	0.000273	CD38,CSF1R,F3,FABP4,MUC4,NTRK1,PLAT,TGFB2,THBD,TNFSF11	1192 (22)
beta-carotene		chemical - endogenous mammalian	Inhibited	-2.138	0.000311	ACSS2,DBI,DGAT2,ELOVL6,FABP4,GJA1,IL1A,MOGAT2,NPR3,NR1D1,RBP4,SCARB1,SLC9A2,THBD,TNF	994 (19)
actinomycin D		biologic drug	Inhibited	-2.733	1.11e-11	ABCA1,ADM,AGT,AVPR1A,BDNF,BIRC3,BIRC5,CASP1,CASP10,CASP7,CCL11,CCL2,CD38,CDH2,CERS6,CFLAR,DUSP4,EGLN3,ETS1,F3,FAS,FGB,FN1,FOS,FOSL2,GCH1,HIF1A,HOMER1,ID2,IGF1R,IGFBP4,IGFBP5,IL1R2,IRS1,ITPR2,JUN,MADD,MMP2,MTTP,NTRK2,PAPPA,PDE3A,PERP,PLAU,PLAUR,PTGIS,PTHLH,PTX3,RAD51,RGS4,SERPINE1,SLC17A7,SLC27A1,SLC30A5,SLC40A1,SMAD7,SPHK1,TF,TGFA,TGFB1,THRB,TLR2,TNF,TNFAIP2,TNFRSF1B,TP53BP2,TRAF3IP2,UBE2D1,VDR,V…	1384 (19)
TAPI-1		chemical - protease inhibitor	Inhibited	-2.219	0.00495	CXCR2,LEPR,MMP2,OLR1,VCAM1	1096 (14)
Sn50 peptide		chemical toxicant	Inhibited	-2.456	9.27e-05	BIRC3,BIRC5,CRP,CYP27B1,DRD2,FAS,GJA1,ICAM1,KCNC4,LIPG,MMP2,PTGDS,SERPINE1,SLC8A1,SNAI1,STC1,TNF,TNFSF10,VCAM1,XIAP	1053 (17)
immethridine		chemical reagent	Inhibited	-4	7.52e-09	BTK,C3,C4A/C4B,C5AR1,CCR5,CD14,CD44,CFI,CNR1,CTSS,FCGR1A,HP,LCN2,OLR1,SIGLEC1,VCAM1
bisindolylmaleimide I		chemical drug	Inhibited	-2.014	3.75e-09	AGT,ALPL,AQP3,BIRC3,CCND2,CD44,CDH1,CDH2,CLCF1,CLU,E2F1,E2F2,EGR1,FGF2,FN1,FOS,GDF15,IBSP,ICAM1,JUND,KCNJ11,LHB,MET,MMP1,MMP2,NR5A1,OXTR,PDCD4,POU2F2,PRKCA,PRKCD,PTGDS,PTTG1,SAMSN1,SERPINE1,SNAI1,TNF,TNFSF10,TRIM29,VSIG4	1223 (20)
Ro31-8220		chemical drug	Inhibited	-2.921	6.46e-06	AQP2,CCL2,DUSP4,EGR1,FABP4,FN1,HIF1A,ICAM1,ITGA5,LAT,MMP1,MMP2,PDCD4,SERPINE1,ST6GAL1,TNFSF10,TNFSF11,VCAM1	1124 (18)
verteporfin		chemical drug	Inhibited	-2.518	0.00201	CDH2,COL3A1,EMCN,FN1,IGFBP3,LOX,MKI67,PECAM1,PROX1,SCG2,SNAI1,TEAD4,TGFB1,TGFB2,TIAM1,TNF	1249 (23)
garcinol		chemical - endogenous non-mammalian	Inhibited	-2.688	0.389	BUB1B,CD44,ECM1,FN1,GULP1,MAF,MAP3K20,NEK3,NR4A3,PERP,PIM2,PLAT,PXDN,SATB1
andrographolide		chemical drug	Inhibited	-2.158	0.00122	BIRC5,CCL11,CDH1,CNR1,FN1,GATA3,ICAM1,OXTR,RGN,TIMP1,TNF,VCAM1	1112 (17)
zeaxanthin		chemical drug	Inhibited	-2.236	0.00812	ELOVL2,MMP2,PRKAA2,SPON2,TIMP1
triptolide		chemical drug	Inhibited	-4.688	4.32e-14	ADM,AKAP12,BIRC5,BMAL1,BMP6,CALCRL,CCR5,CD38,CDH1,CDKN2B,CFLAR,CXCL12,CXCR2,DACH1,DLL4,EDNRB,EFNA1,FAS,FBLN5,FBN1,FGF18,GCLC,GCLM,GHR,HEY1,HGF,HK2,HPGD,ICAM1,IER3,IGFBP3,IL1A,ITGA1,ITGA2,JUN,KITLG,LAMA3,LHCGR,MKI67,MMP1,MMP19,PDGFRA,PDGFRB,PECAM1,POSTN,RASGRF2,RHOC,SMURF2,TEK,TLR2,TLR3,TLR4,TNF,TNFSF10,XIAP	1163 (17)
CpdX		chemical reagent	Inhibited	-2.63	0.00694	IL13,IL17F,SCD,TNF,WNT2,WNT2B,WNT4
topotecan		chemical drug	Inhibited	-2.277	2.56e-07	ACSL1,AIF1,AKAP12,ARL15,ARPC1B,ASTN2,BCL3,BIRC3,BIRC5,BUB1,C3,C4A/C4B,CACNA1C,CCDC88B,CCL2,CCR2,CD14,CD40,CD5L,CEBPD,CFLAR,CHD3,CITED2,CNTN1,CNTN5,CSF1,CTSW,CYB5A,DPP10,EGR1,EMB,ENO1,FAS,FOS,FOSB,FRMPD4,GCH1,GDF15,GPC6,GPX1,GRID2,HIF1A,HS3ST1,HSD17B8,HSPA1L,ICAM1,IFIT3,IL13,IL1A,IL1R1,IL1RAPL1,IL7,IRS1,ITGA2,JAK3,JUN,KALRN,KIAA0040,MALT1,MAP3K8,MDGA2,MMP14,MYH10,NFIA,NLGN1,OAF,PDCD4,PIK3R5,PLCB1,…	1218 (19)
molybdenum disulfide		chemical reagent	Inhibited	-3.15	6.08e-21	ABCA3,ACTG2,ADAMTS7,AKR1C1/AKR1C2,BDKRB1,BST1,CCL2,CDKN2B,CFB,CKB,CLIC3,COL11A1,COL12A1,COL5A1,COL5A2,COL5A3,COL8A2,CSF2RB,CTSC,CTSK,DUSP6,ELN,ESM1,EXTL1,FBN1,FN1,FNDC1,FZD7,GPNMB,HAPLN1,HMGA1,HSPB7,IFI44,IFIT1,IGFBP5,IGSF23,ITGA11,L1CAM,LAMA5,LIMCH1,LPXN,LRRC17,MASP1,MEGF6,MGST1,MYH10,MYH9,NID2,NQO1,NXPH3,PCDH10,PDGFRB,PFKFB4,PLTP,PXDN,RARRES1,SCG5,SERPINB2,TEK,THBS1,TINAGL1,TNFSF4,TUFT1
caffeic acid phenethyl ester		chemical drug	Inhibited	-2.054	0.00112	ABCB1,ABCD2,BIRC3,BIRC5,CCNG1,CD44,E2F1,EGR1,ERCC3,ESR1,F3,ICAM1,LEP,MKI67,MMP14,MMP2,NQO1,OLR1,PTGFR,RHOB,S100A6,TGFB1,TLR2,TNF,VCAM1,XIAP	1072 (17)
curcumin		chemical drug	Inhibited	-3.065	3.33e-08	A4GALT,ABCA1,ABCB1,ABCC1,ACO1,ACOX1,ADAMTS5,AQP1,AXL,BDNF,BIRC3,BIRC5,CASP10,CCL2,CCND2,CD36,CD44,CD80,CD86,CDH1,CDK1,CEBPA,CFLAR,CLDN4,CRP,CXCR4,DLG4,DNAJB1,DNTTIP1,E2F1,EGR1,ETS1,F3,FAS,FGF2,FOS,FOSB,FOSL1,FOSL2,GCLM,HGF,HIF1A,ICAM1,IGFBP4,IGFBP5,IRS1,ITGAM,ITGB4,JUN,JUND,KLF9,LEP,LIPE,LSP1,MAP2,MGLL,MMP1,MMP14,MMP2,MST1R,NCAM1,NQO1,OGDH,OLR1,PAK1,PDE3B,PDGFRB,PLAU,PPARGC1A,PTGIS,PTN,RUNX2,SCAR…	1134 (17)
tetrathiomolybdate		chemical drug	Inhibited	-2.236	0.0182	IL1A,ITGAM,SERPINE1,TIMP1,VCAM1
arsenic		chemical toxicant	Inhibited	-2.178	0.00402	BIRC3,CCR7,EPHX2,ESR1,FOS,GCLC,HIF1A,IL13,NQO1,TGFA	1227 (23)
CpdX-D3		chemical reagent	Inhibited	-2.433	0.00526	IL13,IL17F,TNF,WNT2,WNT2B,WNT4
tyrphostin AG490		chemical drug	Inhibited	-2.534	1.25e-06	ACHE,AGT,BIRC3,BIRC5,CCL2,CD274,CD68,CFTR,CTSK,CYSLTR2,DUOX2,ENPP2,ESR1,FGF2,FOS,HIF1A,HPGD,ICAM1,IL7,JAK2,LY96,LYN,MYH10,OSCAR,PDCD1,PTTG1,PTX3,S100A10,STAR,TIMP1,TNF,TNFSF10	1184 (16)
tyrphostin AG 1478		chemical drug	Inhibited	-2.778	4.52e-10	AREG,BTC,CCL2,COL8A1,CXCR4,EGF,ELN,F3,FBN1,FOS,HAPLN1,HIF1A,ICAM1,IGF1R,ITGA2,ITGAM,MME,MMP1,MMP2,MUC1,NCF1,NCF2,PLAGL1,PLAU,PTTG1,PTX3,RUNX2,S100A10,SPHK1,STAR,TNFAIP6,VCAM1	1223 (18)
docosahexaenoic acid		chemical drug	Inhibited	-2.52	1.79e-12	ABCA1,ABCD2,ACOX1,ACSS2,ARG1,BDNF,CASP1,CCL2,CD40,CD44,CD80,CD86,CDH1,CEBPA,CSF1,CXCR4,ELOVL2,ELOVL6,FAS,FOS,FOXO1,GDF10,GDF2,GDNF,HK2,HPGD,IL13,LDLR,LEP,LOX,LOXL1,LOXL3,MLXIPL,MMP1,MMP2,MRC1,NOX4,PCK1,PLAT,PLTP,PTAFR,PTGS1,SCD,SDC1,SERPINE1,SMAD7,SMPD2,SORL1,SPHK1,TGFB1,TGFB2,TGFBR2,THBS1,THBS2,TIMP1,TIMP2,TNF,TNFRSF1B,UCP2,VCAM1	1049 (17)
PF543		chemical drug	Inhibited	-3.411	2.7e-07	CCN4,CCR2,CCR5,DIO2,E2F2,FGR,FN1,GDF15,ITGAX,ITGB3,KIFC1,LOX,LRP8,MAP3K15,PLAC8,SNAI1,TGFB1,TLR1,TNC,TNFRSF11B,TNFRSF12A,XIRP1	793 (7)
adefovir dipivoxil		chemical drug	Inhibited	-2.19	0.00526	DES,FN1,PDGFRA,RET,TIMP1,TNF	973 (15)
valsartan		chemical drug	Inhibited	-2.579	7.27e-09	AGT,ANGPT2,AQP1,CD163,CD68,CEBPA,CTSS,DLG4,EGF,F3,FABP4,FGF2,FHOD3,FN1,FOS,GJA1,ICAM1,LEP,MMP2,MRC1,NCF1,POSTN,SERPINE1,TGFB1,TIMP1,TNF	1412 (23)
lactacystin		chemical - protease inhibitor	Inhibited	-2.31	0.000115	ADRB2,AKR1B1,AKR1C1/AKR1C2,AQP2,ARHGDIB,ATP2A3,BEX1,CCL2,CCND2,CFLAR,CXCR4,CYB5A,E2F1,ESR1,FAS,FOSL1,FOXO1,FUS,GATA3,GCLC,GJA1,HIF1A,HMGB2,IGFBP5,IL13,IRS1,ITGB4,LDLR,MAP1B,MMP1,MMP2,PRKCA,PRKCZ,PRLR,PTPN5,RAD51,RUNX2,SLC1A1,SYK,THRB,TLR2,TNF,TUBB4A,VDR,XIAP	1400 (21)
honokiol		chemical - endogenous non-mammalian	Inhibited	-2.132	0.0551	CCND2,CDH1,FGFR2,FN1,FOS,ICAM1,MAP3K8,RET,SNAI1,TNF
N-acetyl-L-cysteine		chemical drug	Inhibited	-3.535	1.93e-13	ABCB1,ACTA1,ADM,AQP1,AQP2,AVPR1A,BIRC3,BNIP3,C3,CASP1,CASP10,CCL2,CCND2,CCR2,CCR5,CD274,CD36,CD80,CD86,CDH1,CFLAR,CFTR,CLDN7,CTSK,CXCL12,CXCR4,DUSP6,E2F1,EGR1,ESM1,FAS,FBXO32,FGF2,FOS,FOXM1,GCLC,GCLM,GJA1,HDC,HIF1A,HK2,HSD11B2,ICAM1,IGF1R,IL18,IL1A,ITGA4,ITGAM,JUN,KDM6B,KYNU,LY96,MMP2,MRC1,MSR1,NCF2,NFATC1,NLRP3,NQO1,OSGIN1,PLAU,PLAUR,PPARGC1A,RHOB,RUNX2,SERPINE1,SLC16A1,SNAI1,SNCA,TGFB1,TGFBR2,T…	1230 (18)
3,5-dihydroxyphenylglycine		chemical reagent	Inhibited	-2.168	1	ALDH1A1,CACNA1D,CEMIP,CNTNAP4,CST3,DBI,DLG4,EGR1,L1CAM,NPTX1,RYR2,SLC8A1,SLIT2,SPOCK2
SB204990		chemical reagent	Inhibited	-2.236	0.0125	CCR7,CD80,HK2,NR4A3,PPARGC1A
auranofin		chemical drug	Inhibited	-2.219	0.0253	C3,GCLC,HP,NQO1,TNF
2-deoxyglucose		chemical drug	Inhibited	-2.105	0.00129	ABCB1,BDNF,BMF,C3,CFLAR,CITED2,CSF1R,FN1,FOS,GPX1,HIF1A,HK2,IFIT2,IFIT3,IRF7,IRF8,JUN,LCN2,LEP,NCAM1,POMC,SERPINE1,TNF,TNFAIP6,TOX2,XIAP	1246 (19)
wortmannin		chemical drug	Inhibited	-2.615	1.74e-10	AGT,AGTR1,ANPEP,AQP3,ARRB1,BDNF,BIRC5,CCL2,CCND2,CD14,CD274,CD36,CD44,CDH1,CDKN2B,CEBPD,CFLAR,CIDEA,CKB,COL3A1,CRP,CSF1,CXCL16,CYP17A1,DLG2,E2F1,E2F2,EGR1,ENTPD1,ESR1,F3,FN1,FOS,FOXC2,GCLC,HAPLN1,HIF1A,ICAM1,IGF1R,IL13,IL17F,IRF8,IRS1,ITGAM,JUN,LEP,M6PR,MAF,MMP14,MMP2,MSR1,NR4A3,PLAU,POSTN,PTTG1,SAMSN1,SCARB1,SERPINE1,SLC1A1,SNAI1,TNF,TNFSF10,TNFSF11,VCAM1	1096 (17)
MI-503		chemical reagent	Inhibited	-2.035	6.35e-05	ADM,CBS/LOC102724560,CCND2,CDH1,COCH,FLT3,FN1,JUND,SNAI1,TGFB1	780 (12)
spironolactone		chemical drug	Inhibited	-2.864	4.4e-08	ABCC3,AGTR2,BGN,CCL2,CCR7,CD163,CIDEA,COL3A1,CXCR4,CYP27B1,DCN,DES,EDNRB,FGF2,FKBP5,FN1,GDNF,HCN4,HHIP,HSD11B2,ICAM1,KL,LGALS3,LOX,MLXIPL,POSTN,REN,RUNX2,SCD,SELL,SLCO2B1,STAR,TGFB1,TIMP2,TNF	1360 (21)
mifepristone		chemical drug	Inhibited	-2.584	1.39e-21	ABCB1,ABCC3,ADM,ALAS1,ALOX15,ALPL,ANXA1,AQP1,AREG,ARG1,B2M,BCAT1,C1QB,C3,CASP1,CCL11,CCL2,CCR2,CD14,CD274,CDH2,CEBPD,CFTR,CHI3L1,CISH,CLDN7,CLU,COL15A1,COL18A1,COL5A2,DIO2,EDNRB,EGR1,EHF,EPCAM,EPHB3,F3,FAS,FBLN2,FCGR2B,FGF2,FKBP5,FN1,FOS,GAL,GJA1,HDC,HPGD,ICAM1,IGFBP3,IL4R,ITGA2,ITGA4,ITGAM,ITGB3,ITGB4,JAK3,JUN,KLF9,LAMA5,LAMB3,LAMC2,LDLR,LOX,LRP1,MAP4K1,MME,MMP1,MUC1,NDRG1,NOX4,NPL,OXTR,PADI2,PA…	1638 (23)
U73122		chemical reagent	Inhibited	-3.296	1.46e-09	AGT,AGTR1,CCND2,CDH1,CDH2,CHRM1,E2F1,E2F2,FN1,ICAM1,IL13,ITGAM,ITPR2,MAF,MMP14,MMP2,NFATC1,OXTR,PLCB1,SLC17A7,SNAI1,TLR4,TNF,VCAM1	873 (15)
eplerenone		chemical drug	Inhibited	-2.749	0.00122	CD68,EDN3,FN1,ICAM1,LGALS3,MMP2,NCF1,NOX4,SERPINE1,TGFB1,TNF,VCAM1	1178 (19)
tripterine		chemical - endogenous non-mammalian	Inhibited	-2.919	0.000862	BIRC3,C3,CFB,DNAJB1,HRH1,HSPA1L,ICAM1,IL1R1,NID1,OLR1,PDZK1IP1,TLR4,TNF,TNFAIP2,VCAM1	898 (14)
manganese		chemical - endogenous mammalian	Inhibited	-2.642	6.53e-09	BDNF,BNIP3,BOK,C5AR1,CCL2,CD38,CIT,COL3A1,DLL1,DRD2,EGLN3,FOS,GRIK4,HEY1,HGF,ICAM1,ITGA1,ITM2C,JUN,LCN2,LDLR,NLGN3,NRG3,PTK2B,PTN,SEMA6A,SLC40A1,SLIT2,SPOCK1,STAR,TGFB1,TGFB2,TLR4,TNF	1299 (17)
Histone h2a		group			0.00108	EGR1,ESM1,GDNF,HOXB7,IGF2BP3,IGFBP5,JUN,PTK7,RUNX2,SMARCD3,TGFB1	591 (7)
sofalcone		chemical drug			0.00759	GCLC,NQO1,VCAM1	393 (7)
Ap2		group			0.0154	ADM,C3,CDH1,ICAM1,LHCGR,LIPA,MMP2,PCK1,PTGDS,TGFB1
BBP-398		chemical drug		-0.816	0.00203	DUSP4,DUSP6,EGR1,EPHA2,ETV5,FOSL1
sphingosylphosphocholine		chemical - endogenous mammalian		1.089	1.6e-05	CCL2,DUSP6,FOS,ICAM1,JUN,TGM1,TGM2	1191 (18)
lactosylceramide		chemical - endogenous mammalian			0.0166	AMBN,CD40,ICAM1,PECAM1,TLR2,TNF,VCAM1
rat pegylated super leptin antagonist (mutant D23L/L39A/D40A/F41A)		chemical reagent		-1	0.0198	BDNF,IGF1R,LEPR,TNF
8,9-epoxyeicosatrienoic acid		chemical - endogenous mammalian		1.982	0.0421	CD44,FABP4,PIK3CG,PLAT
11,12-epoxyeicosatrienoic acid		chemical - endogenous mammalian		0.288	0.0127	CD44,EPHX2,FABP4,ICAM1,PIK3CG,PLAT,VCAM1
14,15-epoxyeicosatrienoic acid		chemical - endogenous mammalian		1.534	0.00146	CD44,CTSK,FABP4,FGF2,PIK3CG,PLAT,TNFRSF11B,TNFSF11	1124 (14)
5,6-epoxyeicosatrienoic acid		chemical - endogenous mammalian			0.0164	FABP4,PLAT
15-deoxy-delta-12,14 -PGJ 2		chemical - endogenous mammalian		-0.612	3.02e-06	AGTR1,BIRC3,BIRC5,CAV2,CCL11,CCL2,CCND2,CCNG1,CD36,CEBPD,CFLAR,CXCL13,DES,DNAJB1,E2F1,E2F2,EGR1,EHF,ESR1,FABP4,FKBP4,FN1,FOS,GAL,GATA6,GCLC,GCLM,GDF15,GSN,HGF,HTRA3,ICAM1,IL1A,ITGAM,JUN,LAMB1,MMP1,MSR1,MUC1,NOX4,NQO1,NR5A2,PDGFRA,PECAM1,PLAU,PRDX1,RIGI,RORA,RUNX2,SCARB1,SERPINE1,SFRP2,TGIF1,TNF,TNFSF11,VCAM1,XIAP	1173 (17)
16,16-dimethylprostaglandin E2		chemical - endogenous mammalian		0.088	0.000845	CD44,CLU,CXCR4,FOS,MMP2,PTGER4,TNF	716 (12)
beraprost		chemical drug		-1.342	0.0125	CCL2,CD86,COL3A1,FN1,TNF
epoprostenol		chemical - endogenous mammalian		-0.633	0.00223	EGR1,FOS,HIF1A,MMP1,PTGIS,RGS18,SERPINE1	1155 (20)
dinoprost		chemical - endogenous mammalian		0.891	3.04e-10	ADM,AKR1C1/AKR1C2,ANXA4,CCND2,CD36,CYP11A1,ESR1,FABP4,FGF2,FOS,FOSL2,HSD11B2,ID2,IL1A,JUN,LHCGR,LIPA,MGST1,MMP1,POR,PRLR,PTGFR,PTGS1,PTK2B,PTX3,RUNX2,SCN1B,SCP2,STAR,TGFA,TGFB1,THBS1	1389 (23)
U46619		chemical reagent		0.594	0.0253	CCL2,CDK1,MMP14,NOX4,TIMP2
11-deoxyprostaglandin E1		chemical reagent			0.0172	CD40,CD86,ICAM1
8-epi-prostaglandin F2alpha		chemical - endogenous mammalian			0.0172	MMP2,OLR1,PTHLH
leukotriene C4		chemical - endogenous mammalian		0.921	0.00338	CCL2,EGR1,FOS,ICAM1,IL13,TNF,VCAM1	787 (17)
15(S)-HETE		chemical - endogenous mammalian		0.607	1.92e-05	EGR1,F3,FABP4,FGF2,FOSB,FOSL1,HMGCR,JUN,MMP2,PECAM1	903 (17)
lipoxin A4		chemical - endogenous mammalian		-1.422	0.000112	CASP1,CCL2,CCR5,CFTR,ESR1,FN1,GREB1,ICAM1,IL18,IRF5,NLRP3,SERPINE1,TGFB1,TIMP1,TIMP2,TNF	796 (15)
15-epi-lipoxin A4		chemical - endogenous mammalian		-0.126	0.00338	ALOX15,BPI,C5AR1,IRF5,PDPN,THY1,TLR4	828 (10)
2-methylthio-ATP		chemical reagent			0.0164	FOS,SERPINE1
ATP-gamma-S		chemical reagent		-1.827	6.66e-10	AREG,C3,CASP1,CCL2,CCR1,CCR5,CCR7,CD109,CD40,CD72,CD86,CSF1,CSF1R,CXCR4,ENTPD1,EREG,IL16,IL1A,IL1R1,IL1R2,IL1RAP,MMP19,MPEG1,NCF2,NLRP3,TGFA,THBS1,TLR1,TLR5,TLR7,TLR8,TNF	1232 (18)
Rp-8-Br-cGMPS		chemical - kinase inhibitor			0.00759	FOS,ITGAM,RYR2	1159 (15)
cyclic GMP		chemical - endogenous mammalian		0.156	0.0112	FOS,IL12RB2,LHCGR,PPARGC1A,RYR2,SERPINE1
sangivamycin		chemical drug			0.045	JUN,MMP1
3-deazaneplanocin		chemical drug		0.979	1.55e-08	ANXA8/ANXA8L1,CD274,CLDN11,DLX2,DUSP4,FAS,FBXO32,GPNMB,HIF1A,HOXA5,IGFBP3,IL10RA,IRF8,KCNC4,KRT7,LAMB3,NOX4,NUPR1,PLAU,PLXNB1,PPP1R15A,PRKCA,SLC5A7,SLPI,SOX12,TGFB1,USP53,ZNF286A	1120 (18)
adenosine dialdehyde		chemical reagent			0.0311	GPX1,ICAM1,VCAM1
5-N-ethylcarboxamido adenosine		chemical reagent		0.37	2.19e-07	ADM,ARG1,ARG2,BCL3,BHLHE40,CCL2,CDH2,CDKN2B,CEBPD,CES1,CSF2RB,EGR1,EPCAM,FGF2,GCLC,GDNF,HIF1A,HK2,IFIT2,IFIT3,KCNA2,NR4A3,PROCR,PROM1,RGS3,SERPINE1,SLC30A5,SNAI1,SPINT1,SRXN1,SYPL2,TGFB1,THBD,THBS1,TNF,VDR	1096 (19)
adenosine		chemical - endogenous mammalian		-0.314	0.00143	CD274,CD80,CD86,CX3CR1,CXCR4,FOS,FZD3,FZD5,HIF1A,ICAM1,IL1R1,ITGB2,KLRC4-KLRK1/KLRK1,MKI67,PLAT,SERPINE1,TIMP1,TLR4,TNF	1274 (20)
6-mercaptopurine		chemical drug		-1.664	0.00526	CCR7,CEBPA,FABP4,NR4A3,TNFSF10,VCAM1	1227 (18)
roscovitine		chemical drug		-1.824	0.232	BIRC5,CD274,CD44,CEBPA,CFLAR,FABP4,FN1,JUN,XIAP
3-methyladenine		chemical toxicant		-1.893	0.00192	ADAMTS5,ALDH1A1,CCNA2,CD40,CD80,CD86,DES,FOS,IL13,IL1RL1,PERP,RUNX2,S100A10,SNAI1,SNCA,TGFB1,TNF	871 (15)
SQ 22536		chemical reagent		0	0.0253	HIF1A,IBSP,MMP14,PCSK1,TNF
adenine		chemical - endogenous mammalian		1.51	0.000406	AREG,BIRC5,E2F1,FCGR2B,ICAM1,MYH10,MYH9,TGFB1,VCAM1	543 (7)
8-cyclopentyl-1,3-dipropylxanthine		chemical reagent			0.00759	HEY1,SNCA,TNF	474 (7)
thioguanine		chemical drug			0.045	BNIP3,TNFSF10
pirinixic acid		chemical toxicant		1.94	6.09e-10	ABCA1,ABCC1,ABCC3,ACACB,ACADVL,ACAT2,ACOX1,ACSL1,ACSL4,ACSL5,ACSS2,ALAS1,ANXA2,AQP3,AQP9,BNIP3,BPGM,C3,C9,CAT,CCL2,CCNA2,CD36,CD5L,CDH2,CDK1,CFH,CFI,CIDEA,CLU,CRP,CXCL12,CYP27A1,DBI,DNAJB2,ELOVL5,ELOVL6,ENTPD1,F3,FABP4,FABP5,FAS,FBP2,FBXO32,FCER1G,FGB,FOXC2,G0S2,GLCE,GPD2,HADHA,HGF,HIF1A,HMGCR,HMGCS1,HOXA7,HSPE1,ID2,INSIG1,IRF8,ITGAM,LAMB3,LCN2,LDHB,LDLR,LEP,LGALS3,LIG1,MAP3K8,MET,MGLL,MTTP,NBN,N…	881 (18)
alloxan		chemical reagent			0.0493	CCL2,ICAM1,TNF
propylthiouracil		chemical drug		1.015	8.53e-05	ABCA3,ABCC3,ADSS1,ALDH1A3,ANK3,BCL11A,BDNF,C1QB,C1QTNF3,CDH1,CNTN2,CRLF1,CRYM,DIO2,DLK1,DNAJC6,DUSP26,EMB,ENPEP,EPHA3,GDI1,GSN,HCAR2,JUN,LAPTM5,LHB,LRRC4,MAP2,MMP24,MRC1,NALF1,NTRK2,PCOLCE2,PROM1,QPCT,RHBG,RPS6KA3,SCG3,SFRP2,SLC13A3,SLC2A5,ST6GAL1,STMN2,SYP,TNNT1,TRIB3,UTS2B,VLDLR,ZKSCAN1
PP1		chemical drug		-1.372	4.58e-06	ANGPT1,ANGPT2,CCND2,CDC6,CDH1,CXCL16,CXCR4,ESR1,FOS,GJA1,IL1A,JUN,LHB,MMP2,SERPINE1,TNF,VCAM1	1022 (17)
moxonidine		chemical drug		0.6	0.00526	ANPEP,IRS1,KL,LRP2,P2RY1,TGFB1
PP2/AG1879 tyrosine kinase inhibitor		chemical drug		-0.075	5.28e-08	ACSL4,ACTA1,AGT,BIRC3,CCL2,CD38,CDH1,CDH2,CXCL16,DSP,EPHA3,FGF2,FGR,FN1,FOS,GRIN2C,HIF1A,ICAM1,IGF1R,ITGAM,JAK2,LYN,NCF1,PLAU,PTTG1,RHOC,RRM2,SERPINE1,SNAI1,TIMP2,TNF,VAV1	1193 (17)
lopinavir		chemical drug			0.045	CCL2,TNFRSF11B
Vhl		complex		-0.927	0.0122	BIRC3,BIRC5,CFLAR,TGFB1
risperidone		chemical drug		1.709	0.00124	DRD2,FOS,HMGCR,NR4A3,NTRK1,NTRK2,NTS,PPARGC1A,SLC5A7,TNFSF11	922 (22)
tetrodotoxin		chemical drug		0.059	7.68e-18	ABCC9,ADAM19,ADCY8,AMIGO2,B2M,BDNF,CNTN3,CNTNAP4,DCN,DYNLT3,EGR1,EPHA5,EPHX4,ETV1,FAS,FRMPD4,GDAP1,GPD2,GPR176,GRID2,HDAC9,HNMT,HPSE,INSIG1,ITGA8,KCNA2,KCNA4,LGI1,LUM,LURAP1L,MAL2,MTHFD2,NCAM2,NKAIN3,NSUN7,NTRK2,PLCXD3,PPARGC1A,RNF152,ROBO2,SCN9A,SLC30A4,SLITRK1,SNCA,SNX7,SORL1,STARD4,SV2B,TACR3,THSD7B,THY1,TLL1,TMEFF1,TMEM117,TMEM25,TOMM34,TRPM3,VLDLR,WIF1	589 (7)
laduviglusib		chemical drug		1.121	0.0279	CDK1,CEBPA,DLX5,GPNMB,IL13,ITGAM,KLF2,PPARGC1A,SNAI1,TBX3,TNF
S-nitroso-N-acetyl-DL-penicillamine		chemical reagent		0.569	4.31e-05	ADM,BIRC5,BNIP3,CCL2,CXCL12,ETV4,FAS,HIF1A,IL13,IL18,LDLR,MST1R,NPR2,PPARGC1A,PRKG1,S100A10,TGFB1,TIMP1,TNF,TNNI3	1108 (17)
L-tryptophan		chemical - endogenous mammalian		0.073	0.0166	BDNF,CD40,CD80,S100A6,SLC1A4,SLC1A5,TNF
L-cysteine		chemical - endogenous mammalian		-1.131	0.0298	CDO1,FOS,PCK2,SCD
L-arginine		chemical - endogenous mammalian		-0.884	0.0186	ABCB1,AGTR1,BGN,FN1,IL1A,KDM6B,SERPINE1,TGFB1,TNF,UTRN
L-glutamic acid		chemical - endogenous mammalian		1.12	1.69e-08	ACLY,B2M,BDNF,BMAL1,CACNA1C,CDH2,CDS1,DLK1,EGR1,FGF2,FMO2,FOS,FOSB,HIF1A,HMGCR,HMGCS1,HOMER1,IL18,INSIG1,JUN,LEP,LIF,MAP1B,MAP2,MGLL,MITF,MMP2,MSMO1,PLIN2,POMC,PPARGC1A,PTGDS,RUNX2,SCD,SLC1A1,SLC25A38,SLC27A1,SORL1,SQLE,TF,TIMP1,TNF,XIAP	1353 (25)
branched chain amino acids		chemical drug		-1.912	0.0166	COL3A1,HIF1A,PPM1K,TEK,TGFB1,TIMP1,TIMP2
inulin		chemical - endogenous non-mammalian		-1	0.00681	HIF1A,LGALS3,TLR2,TLR8	935 (10)
heparin		chemical - endogenous mammalian		-0.558	3.02e-10	ACADVL,ALAS1,AREG,ARG1,CD209,CD40,CD80,CD86,CYP11A1,DUOX1,F3,FAS,FN1,FOS,HPSE,ICAM1,IGFBP3,IL1R1,IL6ST,LHCGR,MMP1,MMP14,MMP2,PAPPA,PLAT,PROCR,RUNX2,TFPI,THBD,TNF,TNFAIP6,TNFSF11,VCAM1	1122 (17)
XMU-MP-1		chemical drug		1.131	0.0122	ESR1,GREB1,HMGCS1,TNF
dextran sulfate		chemical drug		1.621	4.72e-24	ADA,ADAM8,AGT,AGTR1,ARG1,BDNF,BIRC5,BUB1,BUB1B,C3,C4A/C4B,CARD11,CASP1,CCL11,CCNA2,CCR2,CD14,CD209,CD36,CD40,CD80,CD86,CDC20,CDCA3,CDCA5,CDCA8,CDK1,CFH,COL18A1,CX3CR1,CXCR2,DSCC1,E2F7,E2F8,EFNA2,EGF,ENPP2,ETS1,FANCA,FGF1,FIGNL1,FOXM1,FZD10,GDNF,GLI2,HAUS8,HGF,HJURP,ICAM1,IGF1R,IL13,IL17F,IL18,IL23R,IRF7,KNG1,LCP1,LY96,MCM3,MCM5,MKI67,MMP14,MMP2,MNS1,MRC1,MSR1,NCAPD2,NCAPH,NEK2,NFATC2,NLRP3,NQO1,N…	1256 (18)
D-galactose		chemical - endogenous mammalian		1.499	0.0375	AKR1B1,CAT,CRYAA/LOC102724652,CTSK,HIF1A,NFATC1,TNF,TNFSF11
mannitol		chemical - endogenous mammalian		1.203	0.00492	AKR1B1,AQP9,FN1,HDC,ICAM1,JUN,TRPV4	1108 (18)
sorbitol		chemical - endogenous mammalian		1.067	0.0341	AKR1B1,AQP1,GJA1,RGS7,SORD
1L-6-hydroxymethyl-chiro-inositol 2-(R)-2-O-methyl-3-O-octadecylcarbonate		chemical drug		-1.452	0.0182	CDKN2B,CXCL16,GDF15,MMP2,PTX3
glycerol		chemical - endogenous mammalian		-0.896	0.0154	ABCA1,AGT,FABP4,LDLR,SCARB1,TLR4
amphotericin B		chemical drug			0.0341	CCL2,GDNF,LCN2,TIMP1,TNF
ginsenoside Rb1		chemical - endogenous non-mammalian		-0.66	0.00124	ACOX1,FOS,ICAM1,NCF1,NTRK1,PECAM1,PPARGC1A,SCD,TNF,VCAM1	1428 (27)
picrotoxin		chemical toxicant		-0.128	0.0209	ADCY4,ADRB2,AGTR1,CCKBR,CHRM1,FOS,LHCGR,PRKCD
epothilone B		chemical drug		1.97	0.000354	CDK1,FAS,MKI67,TBC1D1,THBS1,TNFSF10,TOP2A,XIAP	852 (7)
dexamethasone phosphate		chemical drug		-0.333	0.00196	CXCR4,GADD45G,LYVE1,PDK4,PLEKHF1,SCN7A,THBS1,TIPARP,TNFRSF11B	803 (7)
1,25-dihydroxyvitamin D		chemical drug		-0.196	9.99e-10	BCAT1,BNIP3,CCND2,CCR10,CDH1,CSF1,CUBN,CYP27A1,DLK1,EGR1,ERG,GLS2,KL,LEP,MAPK12,MAPK13,PPM1K,PTPRC,REN,RNASE1,SLC7A5,TLR1,TLR2,TLR3,TLR4,TLR5,TLR7,TLR8,TLR9,TNF,VDR	1289 (21)
calcipotriene		chemical drug		1.526	0.00206	CCL11,CD80,CD86,FOS,FOSL1,IL13,JUN,PLAU,PLAUR,PRKCA,PRKCD,SERPINE1	775 (16)
1alpha,25-dihydroxy-previtamin D3		chemical reagent			0.0164	PRKCA,PRKCD
2-methoxyestradiol		chemical - endogenous mammalian		-0.463	0.005	ABCA1,AGTR1,AREG,CXCR4,F3,FOXO1,HIF1A,LOX,MUC1,SERPINE2,SPON1,TNF,XIAP	1335 (21)
17-alpha-ethinylestradiol		chemical drug		1.351	3.43e-11	ABCB1,ABCC3,AQP3,AQP9,BCAT1,BCL3,C1QB,C1QC,C3,CCR1,CCR2,CCR5,CCR7,CD53,CD5L,CD68,CDH1,CDK1,CFP,CKB,CSF1R,CTSS,CXCR2,CYP17A1,DSC2,F3,FBLN2,FOS,GDF15,IFI30,JUN,KRT7,LCN2,LDLR,LY86,MARCO,MET,MRC1,MUC1,NR0B2,PERP,PTGDS,SCARB1,SLC11A1,SLC40A1,SPOCK2,TGM2,TNF,TNNT1,UGP2,VCAM1,WNT4	1566 (19)
estradiol-17beta-benzoate		chemical reagent		-0.386	8.65e-15	ALOX5AP,BDNF,BGN,BRINP2,C1QTNF5,CHGB,CHST11,CLIC6,COL3A1,COL8A1,ENPP1,ENPP2,EPCAM,FMOD,FOLR1,FOSL2,GALNT6,GFRA1,GLDN,GRAP,GREB1,IGFBP3,INF2,JAK3,KCNE2,KCNH3,KL,LAMB1,LAMB3,LUM,MGP,MRC2,NR5A2,NTS,NXPH3,OXTR,PCSK1,PCSK6,PDYN,PITX1,PNOC,POMC,POU2F1,PROCR,PTGDS,RASD1,RBMS3,RET,RPS6KA6,SCG2,SDC1,SFRP5,SLC17A7,SLC2A12,SMAD2,SMOC2,SPSB1,SPTBN4,STC1,SULF1,SV2B,SYNDIG1L,TAC3,TACR3,TC2N,TGFB1,TIPARP,TNFRSF…	688 (7)
estradiol benzoate		chemical drug		-0.224	4.09e-07	ACACB,ACLY,AVPR1A,BDNF,C3,CCN5,CDH1,CYP11A1,CYP17A1,DLG4,ESR1,FOS,FOXO1,GJA1,HCRTR1,LEPR,NQO1,NR5A1,OXTR,PENK,PLAT,PLAU,POMC,PTGER4,RBP4,SYP,TGFB1,UCP2	1350 (21)
estradiol valerate		chemical drug		-0.956	0.00338	ESR1,INHA,LTBP1,POMC,TGFB1,THBS1,TUBB4A	1288 (19)
lithocholic acid		chemical - endogenous mammalian		-0.829	0.00109	ABCC3,CD40,CD80,CD86,CHAC1,GCLC,GCLM,GRN,LDLR,LRP2,MGST1,PLAUR,TGFB1,TGFBR2,TNF	857 (19)
ursodeoxycholic acid		chemical - endogenous mammalian		1.046	0.000819	ABCB1,ABCC3,CYP27A1,E2F1,GCLC,GCLM,GPT,IRS1,LGALS3,MAF,MAFG,PDGFRB,PRKCZ,SCTR,TGFB1,TGFB2,TIMP1,TNF,VDR	1174 (24)
glycochenodeoxycholate		chemical - endogenous mammalian		1.095	1.05e-06	ADGRL4,ANKRD1,ANPEP,AREG,BIRC3,BIRC5,EPHB1,EREG,ESM1,GRIK4,HPGD,HTR7,IL34,IL6R,KCNE1,KCNJ15,LIPG,LTBP1,MASP1,MMP1,NR0B2,PAPPA,RSPO2,SEMA6A,SERPINE1,SERPINE2,SLCO5A1,STC1,XIAP	1072 (16)
taurocholic acid		chemical - endogenous mammalian		1.155	4.76e-06	ADGRL4,ANKRD1,ANPEP,AREG,CCL2,CYP27A1,DIO2,EGR1,EPHB1,EREG,ESM1,GRIK4,HTR7,IL34,IL6R,KCNE1,KCNJ15,LIPG,LTBP1,MASP1,MMP1,NR0B2,PAPPA,PCSK1,RSPO2,SEMA6A,SERPINE1,SERPINE2,SLCO5A1,STC1,TNF	1396 (22)
chenodeoxycholic acid		chemical - endogenous mammalian		0.348	3.75e-06	ABCA1,ABCC3,AGT,AQP2,CD36,CRYAA/LOC102724652,CYP27A1,DIO2,EGR1,FGB,HK2,HPGD,IL1A,KNG1,LDLR,LIPC,LRP2,MTTP,NR0B2,NR5A2,PCK1,PCK2,PDK4,PFKM,PLTP,SDC1,SNAI1,TK1,TNF,VDR	955 (22)
Srebp		group		0.82	0.000946	ABCD2,ACLY,ACSL1,ACSS2,FOS,HMGCR,LDLR,NPC1,UCP2	968 (10)
taurodeoxycholic acid		chemical - endogenous mammalian		0.119	4.44e-06	ADGRL4,ANPEP,AREG,CASP1,EPHB1,EREG,ESM1,GRIK4,HPGD,HTR7,IL13,IL34,IL6R,KCNE1,KCNJ15,LIPG,LTBP1,MASP1,MMP1,NLRP3,OLR1,PAPPA,RSPO2,SEMA6A,SERPINE1,SERPINE2,SLCO5A1,STC1	1196 (19)
cholic acid		chemical - endogenous mammalian		-0.426	4.07e-05	ABCA1,ABCB1,ABCC3,ABCC4,ACOX1,AGT,CCNG1,CIRBP,CYP27A1,DHCR7,EGF,EPHX1,HMGCR,HSD11B2,IGFBP5,LRP2,MGST1,NR0B2,PCK1,PLTP,PPARGC1A,RAI1,SOD3,SQLE	872 (20)
deoxycholate		chemical - endogenous mammalian		0.557	0.0417	ALDH1A1,ANKRD1,CDH1,CFLAR,EGR1,ENO1,GJA1,GLS2,HK2,HPGD,LDLR,PFKM,PLAU,PLAUR,TNF
glycodeoxycholic acid		chemical - endogenous mammalian		1.313	6.1e-06	ADGRL4,ANKRD1,ANPEP,AREG,EPHB1,EREG,ESM1,GRIK4,HPGD,HTR7,IL34,IL6R,KCNE1,KCNJ15,LIPG,LTBP1,MASP1,MMP1,PAPPA,RSPO2,SEMA6A,SERPINE1,SERPINE2,SLCO5A1,STC1
corticosteroid		chemical drug		0.389	0.00113	AQP1,ARL4C,CLCA1,CST3,FKBP5,GIMAP1,GNLY,IL13,IL1R2,INHA,MMP1,PARP14,POSTN,PRDX1,PTGS1,SERPINB2,SLPI,SRGN,STK17B,TNF	1200 (17)
taurochenodeoxycholate		chemical - endogenous mammalian		0.841	1.32e-06	ADGRL4,ANPEP,AREG,EPHB1,EREG,ESM1,GRIK4,HPGD,HTR7,IL34,IL6R,KCNE1,KCNJ15,LIPG,LTBP1,MASP1,MMP1,NR0B2,PAPPA,RSPO2,SEMA6A,SERPINE1,SERPINE2,SLCO5A1,STC1,TNF	963 (13)
pregnenolone carbonitrile		chemical drug		0.389	0.0123	ABCB1,ABCC3,ALAS1,CCR2,INSIG1,SCD,SCP2,SLCO2B1,SORL1,SPHK1,TLR1,TLR3,UGT1A6
cholesterol sulfate		chemical - endogenous mammalian		0.492	0.00276	ABCA1,FOSL1,FOSL2,JUND,NR1D1	380 (8)
Z16078526		chemical reagent			0.0311	ACOX1,CIDEA,LIPE
origanum majorana extract		chemical reagent		-1.969	0.00325	CDH1,ICAM1,MMP2,PLAUR	686 (10)
RU.521		chemical reagent			0.0493	IFI44,IFIT2,TNF
mycosporine-like amino acid		chemical reagent			0.045	CEMIP,FOS
5-fluoro-2-hydroxycinnamaldehyde		chemical reagent			0.0311	BIRC5,CDC20,CDK1
5-fluoro-2-benzoyloxycinnamaldehyde		chemical reagent			0.0311	BIRC5,CDC20,CDK1
artepillin C		chemical reagent		-1.942	0.00492	ACSL1,HMGCS1,LDLR,PCK1,PCSK9,PPARGC1A,SCD	1142 (19)
P5091		chemical reagent			0.0172	CD274,CDH1,MRC1
DNA-methyltransferase		group		-0.922	0.0433	CDH1,CDKN2B,EPHX2,MMP1,PDLIM2,RGS10
AH-7614		chemical reagent			0.00759	MMP14,MMP2,TIMP4
GPIIB-IIIA		complex			0.00325	BCL3,CD40,MMP14,PLAUR	993 (16)
Alpha 1 antitrypsin		group			1.52e-05	ACKR1,ADAMTS5,CCR7,CD14,ELOVL6,IL6R,LGALS3,MMP2,PECAM1,RIGI,SIDT2,TNFAIP8L2,TRAF3,TYROBP
GSK583		chemical drug		-1.98	0.0122	IL1A,RSAD2,TNF,VCAM1
TEAD		group		0.728	0.0154	ANKRD1,CALD1,CAV2,CD44,FJX1,FN1,FOXM1,POSTN,RAD51,SPEG
AZ505		chemical reagent			0.0311	FN1,SMAD7,SNAI1
IL10R (complex)		complex			0.0172	CD80,CD86,ICAM1
ganglioside GM3		chemical - endogenous mammalian		-1.342	0.00137	AMBN,CD40,CD80,ICAM1,VCAM1	1172 (20)
ganglioside GD1a		chemical - endogenous mammalian			0.0122	CD40,CD80,HGF,TNF
globotriaosylceramide		chemical - endogenous mammalian			0.0172	CD44,EEA1,FGF2
galactosylceramide		chemical - endogenous mammalian			0.045	CD40,CD86
linoleic acid		chemical - endogenous mammalian		-0.031	0.000514	ABCA1,ACSL4,CD36,CLU,FABP4,GLI2,ICAM1,LDLR,LHB,MLXIPL,MMP1,MTTP,NCF1,NEDD4L,OLR1,PECAM1,PLIN2,REN,SCD,UCP2,VCAM1	879 (16)
prostaglandin E1		chemical - endogenous mammalian		-1.414	0.00694	CD14,CD40,CD86,FOS,ICAM1,MMP1,RRM2	1346 (24)
UTP		chemical - endogenous mammalian		1.682	7.93e-05	CCL2,CD14,CDH2,F3,ICAM1,KCNA4,KCNC4,REN,SERPINE1,THBS1,TLR4,VCAM1	947 (20)
8-bromoguanosine 3',5'-cyclic monophosphate		chemical reagent		0.525	0.00418	CDK14,FOS,INHA,ITGAM,PLAUR,S100A10,SLC12A5,SNAI1,SOD3,TGFB1,TRPC6,VCAM1	935 (15)
Rp-8-pCPT-cGMPS-triethylamine		chemical reagent			0.0311	ALOX15,S100A10,SOD3
8-chlorophenylthio-adenosine 3',5'-cyclic monophosphate		chemical reagent		1.708	0.0251	ADRB1,AREG,BIRC3,BIRC5,CD36,CEBPD,HSD17B2,HSD3B1,LIPE,PCK1,PDYN,PPARGC1A
Rp-8-Br-cAMPS		chemical - kinase inhibitor		-0.928	0.00203	ANXA1,AREG,BDNF,SCARB1,STAR,TNF	1346 (19)
heparan sulfate		chemical - endogenous mammalian			0.0298	FAS,FBLN5,FGF2,ICAM1
glucocorticoid		chemical drug		0.987	1.01e-06	ABCC8,ACHE,ADRB1,ADRB2,AGT,ANXA1,BCL3,BDNF,BMP6,CALD1,CCL2,CD163,CD44,CDH1,CEBPD,CEP170B,CLU,CNR1,CSF1,CSF1R,CXCL13,CXCR4,CYP11A1,CYP27B1,FAS,FBLN2,FN1,GCH1,GPR158,GPX3,GRN,IBSP,ICAM1,IGFBP3,IL10RA,IL13,IL16,IL18,IL1A,IL1R2,IL6R,INPP5D,IRF8,JAK3,KCNJ11,LAT2,LEP,NCF1,NCF2,NOD1,PCK1,PLAT,POMC,PPARGC1A,PTHLH,RASD1,SERPINA7,SERPINE1,SLC9A3,SLPI,STC1,STX11,TGFB1,TGFB2,TK1,TLR2,TNF,TNFRSF11B,TNFSF11,VC…	1332 (18)
tert-butyl hydroperoxide		chemical toxicant		1.424	0.0059	AVPR1A,BTK,CLU,FAS,FN1,GJA1,GPX4,TGFB1	1202 (19)
ST-4 SEC2 mutant superantigen		chemical reagent		0.816	0.000261	FABP5,HMGCR,INSIG1,LDLR,LRP8,SCD	739 (16)
LM22B-10		chemical reagent		1.802	0.00203	BDNF,CDH1,CDH2,GDNF,S100A4,TNF
garcinia yunnanensis extract YTE-17		chemical reagent		0	0.0122	ARG1,CSF1,MRC1,TNF
lipofermata		chemical reagent		-1.38	0.0209	ACOX1,ACTA1,FGF2,FN1,GDF10,LTBP1,PPARGC1A,TGFB1
CF-02		chemical reagent			0.0172	CASP1,IL18,NLRP3
740 Y-P		chemical reagent		-0.246	0.00276	CDH1,CDH2,ICAM1,SNAI1,TNF	688 (9)
BML-111		chemical reagent		-1.387	0.00495	CAT,LGALS3,NQO1,PRDX1,TNF	394 (7)
NF-Y		complex		1.585	2.09e-05	ABCB1,B2M,CAT,CBS/LOC102724560,CCNA2,CDK1,CHRNB4,COL5A3,E2F1,EMX2,EPHX1,GHR,HMGCR,IBSP,MME,PDGFRB,PENK,PROS1,RRM2,STAR,TGFBR2,TIMP2,TOP2A,TPH1,VLDLR
Collagen type II		complex		-0.384	6.04e-05	BMP6,CCR2,CRP,CX3CR1,CXCR2,GDF5,IL1A,IL1R1,JAK2,MAP3K8,MMP19,SIGLEC1,TLR7,TLR8,TNF,TNFSF10	1105 (17)
AZ-1		chemical - protease inhibitor		0.323	0.000148	ACO1,ANXA8/ANXA8L1,ASAH1,ATP8B1,CD109,CRYBG1,EFEMP1,ERAP1,ERAP2,FN1,GCLM,IFIT2,INTS13,ITGB4,JUN,LDLR,MME,PBK,PDLIM5,RUVBL2,SCARB1,THBS1,TMEM123
SF-3-030		chemical reagent		-1	0.0198	COL3A1,COL5A1,MAP3K4,TNFRSF11B
B7-33		chemical reagent			0.0164	MMP2,TIMP1
ML290		chemical reagent		-1	0.00196	COL3A1,COL5A1,IGFBP3,IRAK2,MMP1,PDGFRA,PDGFRB,PPARGC1A,TGFB1
ADORA2		group			0.0311	BDNF,CD80,CD86
C5-B6		complex			0.0172	CFLAR,ICAM1,VCAM1
nitrofen		chemical toxicant		-1.929	0.0186	AQP1,CACNA1D,EGR1,ENO1,FGFR2,KCNJ15,S1PR2,SCN3B,TGFBR2,TIMP2
meldonium		chemical drug		0.97	0.00337	ACOX1,CD36,EPCAM,HADHA,LDLR,PROM1	986 (12)
monooleylphosphatidic acid		chemical - endogenous mammalian			0.045	ENPP2,EREG
echinomycin		chemical drug		-1.709	0.00783	CAVIN2,CXCR4,HK2,IL1A,MST1R,NPY5R	996 (9)
1-O-hexadecyl-2-N-methylcarbamol-sn-glycerol-3-phosphocholine		chemical - endogenous mammalian			0.00759	MMP14,MMP2,TNF	1167 (18)
1-palmitoyl-2-arachidonyl-sn-glycero-3-phosphorylcholine		chemical - endogenous mammalian		-1.165	8.44e-06	CCL2,CD40,CD80,CD86,CLU,EGR1,F3,GCLM,ICAM1,NQO1,OSGIN1,TNF,VCAM1	1148 (22)
galactosylceramide-alpha		chemical reagent		0.433	0.000867	CCL11,CCL2,CD1D,CD40,CD80,CD86,EBI3,FABP4,FAS,GATA3,GPT,IL12RB2,IL13,LGALS3,PDCD1,TGFB1,TNF	1059 (21)
ATP		chemical - endogenous mammalian		1.812	9.85e-09	ADAMTS9,ADM,ARG1,BDNF,BIRC5,CASP1,CCR5,CCR7,CD14,CD274,CD86,CDH1,CXCR4,DLG4,EIF2AK2,ESM1,F3,FOS,FOXO1,GCLC,GCLM,GSDMD,HIF1A,ICAM1,IL18,ITGA4,ITGAM,LCN2,MBP,MMP1,NFATC1,NLRP3,REN,SELL,SERPINE1,SPHK1,THBS1,TLR4,TNF,TNFRSF1B,TNFSF11,VCAM1	1168 (17)
pCPT-cAMP		chemical - kinase inhibitor		-0.698	0.00338	ABCA1,EGR1,FOS,FOXC2,JUN,PPARGC1A,PRKG1	1182 (17)
chondroitin sulfate A		chemical - endogenous mammalian		-1.997	0.0253	CASP7,MMP2,STAT4,TIMP1,TIMP2
prednisolone		chemical drug		0.213	3.02e-08	ARG1,ARSA,ATG10,BIRC3,BNIP3,CALD1,CAT,CCL2,CD163,CD86,CEBPD,CFLAR,CRP,CTSS,CXCR4,DLL1,DRAM1,ESR1,EVA1A,FAS,FBXO32,FKBP5,FMO2,GCG,GK,GM2A,GPX3,HEY1,HEY2,HIF1A,IGF2BP3,ITGA4,ITGAM,KCTD12,KIF9,KLF9,LDLRAD4,LOC102724428/SIK1,MYH9,NMT2,NOXO1,PCK1,PDCD1,PIK3CG,PIM2,PLAT,POMC,PRDX1,PRKAA2,RECQL4,SNCA,SOD3,SPHK2,SPON2,SRGN,TGFB1,TGM2,TMEM74,TNF,TNFRSF11B,TNFSF10,TNFSF11,UTRN,UVRAG	1105 (17)
clobetasol propionate		chemical drug		-1.463	2.2e-05	ABCC1,CD40,CD80,CD86,FABP5,FAS,GCLC,ICAM1	1108 (12)
fluocinolone acetonide		chemical drug		1	0.000176	ACKR4,AQP1,CDCA3,FKBP5,HSD11B2,JUND,KIF2C,KIF4A,LIMCH1,LSP1,OIP5,PCDH19,PDCD1,RASL11B,RGCC,RUNX2,TNF,WNT4	810 (7)
hydrocortisone		chemical - endogenous mammalian		-0.221	1.43e-11	ACHE,ACO1,ADM,AKR1C1/AKR1C2,ALDH1L1,ALOX15,ANKRD1,BDKRB2,BIRC5,CCL2,CCND2,CD163,CD40,CD80,CD86,CDH11,CDH2,CDK1,CEBPA,CEBPD,CXCR4,FAS,FGF2,FGF7,FN1,GPR153,HGF,ICAM1,IGFBP3,IGFBP4,IGFBP5,ITGA2,ITGAM,LOX,MAP3K4,MC2R,MRAP,NTRK2,NUSAP1,PDCD1,PLAT,PRLR,PROX1,PTGS1,SEMA6A,SERPINE1,SMPD2,STC2,TEAD4,TLR2,TNF,TNFAIP2,TNFRSF11B,VAMP2	1505 (19)
dexamethasone		chemical drug		1.529	4.83e-81	A4GALT,AACS,ABCA1,ABCB1,ABCC1,ABCC3,ABCC8,ACKR4,ACLY,ACOT7,ACOX1,ACSL1,ACSL4,ACSS2,ACTG2,ADAM12,ADAM28,ADAMTS15,ADGRG3,ADM,ADORA3,ADRA2B,ADRA2C,ADRB2,AEBP1,AGPAT3,AGT,AIF1,AKAP12,AKAP6,AKR1C1/AKR1C2,ALAS1,ALDH1A1,ALDH1L1,ALDH2,ALOX15,ALOX5AP,ALPL,AMIGO2,AMPD3,ANGPT1,ANKRD1,ANO1,ANO4,ANPEP,ANXA1,AQP1,AREG,ARG2,ARL4C,ARL5B,ARRB1,ASF1B,ASPH,ASPN,ATOH8,B2M,B3GALNT1,BATF,BCL3,BDKRB2,BDNF,BEST1,BEX3,BG…	1580 (18)
11-dehydrocorticosterone		chemical - endogenous mammalian		1.982	0.0198	ACOX1,LIPE,PDK4,PPARGC1A
budesonide		chemical drug		-1.268	3.38e-10	ABLIM1,ALOX15,AREG,AURKB,B2M,BNIP3,C1R,CAMK2N1,CAPN5,CCL11,CD68,CDA,CDK7,CDS1,CGNL1,CXCR2,DOCK3,DOP1B,DSC2,EREG,ETNK2,GNA14,GNA15,GNAO1,GNG12,HDC,HIF1A,IGFBP3,IL13,IL18,IL1RAP,ITGAM,ITPR1,JUN,KATNBL1,KIF21A,KLF9,KRT7,LAPTM5,LCP2,LGMN,LOX,MAF,MAFG,MEGF9,MGLL,MSMO1,NHSL1,NIBAN2,NR5A1,PADI1,PDCD1,PDLIM1,PELI1,PI4K2A,PRKCA,PSD3,PTN,RGS5,RHCG,RHOC,RMND5A,S100A12,SAMSN1,SASH1,SERPINE2,SRGAP1,ST3GAL4,TF…	1141 (21)
kawain		chemical - endogenous non-mammalian		-1.622	0.00951	CEBPA,FAS,NLRP3,PPARGC1A,TLR2,TLR4,TNF	394 (7)
fingolimod phosphate		chemical - endogenous mammalian		1	0.0122	CCL2,SERPINE1,SPHK1,THBS1
VH032		chemical reagent		1.508	0.000271	ADM,BNIP3,CARD11,HIF1A,JUN,LOX,NDRG1,PLOD2,RYR3,STC2,VLDLR
EEIG1		other			0.0164	IRF8,NFATC1
TMEM106C		other			0.00759	CASP7,PDCD4,TIMP2
EPHB1	3.667	kinase		-0.232	0.00114	EGR1,FOS,IL6ST,JUN,PCK1,SERPINE1	1113 (16)
ESRRG		ligand-dependent nuclear receptor		0.196	0.00257	ABCC9,ACO1,ACTA1,ATP4A,ENO1,FABP3,FBXO32,FGF1,HGF,HK2,IBSP,IL7,KCNE1,KCNE2,KCNE3,KCNJ11,KCNQ1,MYBPC3,NR0B2,OGDHL,PCK1,PDK4,PLN,RYR2,SGCG,SLC8A1,TNNI3	841 (7)
FFAR3		G-protein coupled receptor		0.581	1.86e-11	ANPEP,BCL11A,CA10,CACNA1C,CBS/LOC102724560,CCL21,CCR7,CD36,CD80,ENPP2,FCGR1A,FCGR2B,GPD2,GPR183,ICAM1,IL1A,IL1RAP,LAX1,LEP,LY86,PAG1,PCSK9,PITPNM3,RASGRF2,RCN1,RELN,SCN1B,SGIP1,SMOC1,SPOCK1,STAR,TLR7,TLR8,TPH1,VAT1L,VSNL1
GPR174		G-protein coupled receptor		1.456	7.72e-07	ABCA1,ADD3,ARAP2,BCL3,CABLES1,CARD11,CCR7,CD22,CD86,CDT1,CERK,CYTIP,GFOD1,HDAC9,INPP5D,IRAG2,ITGB3,KCTD12,KDM6B,LAPTM5,PDE3B,SATB1,SCD,SH3KBP1,ST6GAL1,STAT4,STK17B,SWAP70,TGIF1,TLR1,TMEM123,TNFRSF1B
triamcinolone acetonide		chemical drug		-0.524	9.4e-10	ACKR4,ACSL1,ADCY7,AQP1,AQP3,ARL4C,B4GALNT1,BHLHE40,BMP6,CAPG,CD22,CD44,CHL1,CRYBG1,CYTIP,E2F2,EGR1,ELK3,EPHA4,ERG,FGFR2,FKBP5,FOS,FUS,HCK,IGFBP3,IGFBP4,IL6ST,INSIG1,IRF7,JUN,KIF4A,KLF9,LDLR,LSP1,MARVELD2,MEGF9,NTM,PCDH19,PLAU,RASL11B,RGCC,RGS16,SCD,SCG2,SEMA6A,SFRP2,SLC16A1,SRGN,ST8SIA4,STC2,TBC1D1,TGFB2,TNFAIP8,TNFSF4,TRIB2,TSPYL2,UGT8,VLDLR,ZFAND5	1030 (12)
adalimumab		biologic drug			0.00759	CD86,FCGR2B,TNF	798 (9)
bevacizumab		biologic drug		0.478	0.00338	ANGPT1,ANGPT2,CDH1,CDH2,CXCL12,CXCR4,FN1	1146 (19)
trastuzumab		biologic drug		1.238	0.00519	ANGPT2,ANXA2,IFIT1,IFIT2,IFIT3,IRF7,LRIG1,PDCD4,TNFSF10,TOP2A	680 (13)
infliximab		biologic drug		0.287	0.000649	ADAM19,BATF,CCND2,CDC6,CDH2,CYP27B1,DUSP4,FCGR2B,G0S2,GNLY,IL12RB2,IL13,PTK2B,RORC,SLC27A2,SLC7A5,SPHK1,TNF,TTK,WEE1	1142 (21)
12-(3-adamantan-1-yl-ureido) dodecanoic acid		chemical reagent		0.451	0.00103	BIRC3,BIRC5,BOK,CASP7,CD40,CFLAR,CIDEA,CIDEB,FABP4,FAS,MAPK8IP1,SPHK2,TNF,TNFRSF11B,TNFRSF1B,TNFSF10,TP53BP2,TRAF3	482 (7)
(Z,E)-5-(4-ethylbenzylidine)-2-thioxothiazolidin-4-one		chemical reagent		-0.896	0.0207	CDH2,CTNNAL1,FOXM1,SMAD7,SNAI1,TGFB2
Cobra Venom Factor		chemical - endogenous non-mammalian			0.0311	CRP,FGF2,TGFB2
aflatoxin B1		chemical - endogenous non-mammalian		0.83	1.42e-21	ABCC1,ABCC3,ACTA1,ADAM8,ADAMTS7,ALDH1A1,AOX1,APBB3,ASF1B,AURKB,BOK,BUB1,CCN5,CCNA2,CCNG1,CD40,CDC6,CDH13,CDK1,CENPA,CENPT,CFTR,CKAP2,CLIC5,COL14A1,CXCL13,DCN,DDIT4L,DDR1,E2F1,EDNRB,EGF,EGLN3,EHF,EPCAM,ESPL1,FABP4,FAM83F,FANCD2,FAS,FGF1,GCLC,GCLM,GDF15,GDNF,GJA1,GPLD1,GTSE1,GULP1,INCENP,IQGAP3,ITGA5,ITGB4,KIFC1,KLF5,LAMA5,LAMC2,LDLR,LEPR,MAP1B,MCM3,MCM5,MET,MME,MMP1,MMP2,NCF2,NDC80,NDRG1,NEFL,NQO1…	816 (7)
Iberiotoxin		chemical reagent			0.0311	CCL2,ICAM1,VCAM1
abciximab		biologic drug			0.0164	CRP,TNF
[Lys15,Arg16,Leu27]VIP(1-7)GRF(8-27)		chemical reagent			0.0172	CCL2,CD80,CD86
SIRT		group			0.0172	ESR1,LDLR,SCD
YTHDC1		other		0.755	0.00216	ANXA1,CDH1,CLDN7,FN1,IGF2BP3,RAD51,SNAI1,SP110	913 (11)
PYGO2		other			0.0493	ABCB1,PDGFRA,PDGFRB
EOGT		enzyme		0	0.00325	CDKN1C,ESR1,GPX3,IL1RL1
CGP 57380		chemical reagent		0.116	0.000576	ARG1,CD163,MRC1,PDCD1,TNF	792 (7)
ADRA1		group		0.068	0.00325	ACTA1,BDNF,EGR1,FOS	1180 (25)
ANTXR2		transmembrane receptor		-0.277	0.0125	CDH1,FN1,HGF,KITLG,MMP2
ixabepilone		chemical drug			0.045	BIRC5,XIAP
oblimersen		biologic drug		1.941	0.0195	ADM,BST2,CEBPD,IFI44,IFI6,IFIT1,IFIT3,IRF7,MX2,PRKCA,RSAD2,SCG5,SNAPC1
sunitinib		chemical drug		-1.126	1.23e-05	ADAMTS8,ANGPT2,BIRC5,CCND2,CD44,COL5A1,COL8A1,CXCR4,ECM1,FN1,HIF1A,ICAM1,ITGA1,ITGA4,ITGA8,ITGB2,ITGB3,LAMA3,LAMB1,LAMB3,MET,PDCD1,TIMP2,TNC	1145 (20)
alkali-extractable mycelial polysaccharide		chemical reagent		-1	0.0198	ACLY,CDH1,CDH2,SNAI1
FPS-ZM1		chemical reagent			0.0164	AGER,KLF7
antrodia camphorata polysaccharide		chemical - endogenous non-mammalian			0.0311	CASP1,IL18,NLRP3
STOCK2S 26016		chemical reagent			0.0172	CDH1,CDH2,SNAI1
bazedoxifene		chemical drug		-1	0.00812	AREG,BIRC5,CCN5,MKI67,XIAP	991 (7)
teriflunomide		chemical drug		-0.394	0.0125	FAS,ICAM1,IL10RA,TNF,TRPC6
asoprisnil		chemical drug		-0.607	7.41e-05	AQP3,CTSW,EGF,G0S2,HSD17B2,IGF1R,IL2RB,LAMB3,RARRES1,RBP4,SLC3A1,TGFBR2,VNN1,WNT4
ticagrelor		chemical drug			0.0164	ICAM1,PECAM1
SR3335		chemical reagent			0.0172	CCR6,IL17F,IL23R
MDK4882		chemical reagent		-1.978	0.00121	CD40,CD86,LGALS9,TNF	984 (18)
BC-11		chemical reagent			0.00759	COL3A1,COL5A1,FN1
ceefourin-1		chemical reagent		1.98	0.0198	CD36,CEBPA,FABP4,LEP
dibutyl phthalate		chemical toxicant		-1.467	0.00171	CYP11A1,CYP17A1,FGB,FOS,JUN,LHCGR,POR,SCARB1,SERPINE1,STAR	1350 (22)
miR-423-5p inhibitor		chemical reagent			0.0172	ACTA1,CDH1,CDH2
AKT inhibitor VIII		chemical reagent		0.653	0.00775	CCL2,CDH1,F3,GCG,HSD11B2,ICAM1,KLF2,MMP2,PPARGC1A,SELL,TNF,TNFSF10	1263 (23)
styrene		chemical toxicant		0	0.00121	EGR1,HSPA1L,TNF,TNFSF10
norethindrone acetate		chemical drug			0.00325	F3,PLAT,SERPINE1,TFPI	553 (7)
alogliptin		chemical drug		-1	0.0198	AGT,AGTR1,AGTR2,GCG
benfotiamine		chemical drug			0.045	AKR1B1,NOX4
TRIM72		enzyme		-0.152	0.00495	CAT,GPX1,IRS1,NOX4,TNF	850 (7)
Cd33		other			0.000581	ACTR3B,ATP6V0D2,AXL,ITGAX,LOX,TMEM163
Agtr1b		G-protein coupled receptor			0.0198	AGT,F3,FOS,VCAM1
Hbb		other			0.0172	ICAM1,PECAM1,VCAM1
SOX2-OT		other		1.287	0.0182	ALDH1A1,CD44,CDH1,CDH2,PROM1
ATXN8OS		other			0.0172	ANGPT1,JAK2,TGFBR2
Mir218		microRNA		0.232	0.00276	CXCR4,DKK2,IBSP,SFRP2,TOB1
CISD2		other		0.447	0.000184	CYP11A1,CYP17A1,HSD3B1,LHCGR,STAR
YAP1-TEAD inhibitor peptide 17		chemical reagent			0.045	CDH1,CDH2
MK-8722		chemical reagent			0.045	PPARGC1A,UTRN
NC410		biologic drug		1.461	1.93e-06	ADAM8,BASP1,CD274,CD36,CMPK2,EDNRB,EGR1,F13A1,FANCA,FOS,HERC6,HK2,IER3,IFIT1,IFIT2,IL1R2,KLF2,LYVE1,MMP14,MPEG1,MRC1,NKG7,PARP14,PLTP,RGS1,RSAD2,RUNX2,TGFB1,TGFBR2,TGM2,TIMP2
trans-cinnamaldehyde		chemical drug		1.117	0.000562	BIRC5,CASP1,CDC20,CDK1,EGR1,FAS,GCLC,NCF1,POR,SERPINE1,SRXN1	882 (11)
methapyrilene		chemical drug		-1.342	0.00959	AMACR,ANXA2,C4BPA,CAT,CBS/LOC102724560,CCNG1,CD36,CES1,CP,CPS1,CRP,CST3,CTSS,DBI,ENPP2,GCKR,GCLC,GFRA1,GRB14,HMGCR,ITIH4,KYNU,LIPC,MAOB,PLCB1,SCD,SCP2,SLC27A2
1-hydroxy-2-methyl-2-butenyl 4-diphosphate		chemical - endogenous non-mammalian			0.00812	CCR7,CXCL13,IL13,TNF,TNFSF10
tricresyl phosphate		chemical toxicant		1.715	0.00276	CYP11A1,HMGCR,NR5A1,STAR,TSPO
sesamol		chemical - endogenous mammalian			0.0493	CD68,MMP1,TNF
colistin		biologic drug		0.253	8.02e-05	ABCC3,ADRB1,AGPAT3,ARHGAP5,BLNK,BMP6,C1QA,C1QB,CFP,CITED2,CSF1,CST3,FOS,FXYD5,GARNL3,GPM6A,GRM1,HAVCR2,IGFBP5,IL10RA,LGALS3,MMP2,NRIP1,NUAK1,PPP1R9A,PTGDS,PTPRZ1,SLC7A8,SLCO4A1
JINK1/2		group		1.294	0.00307	CDH2,FAS,FOXO1,IL1A,MLXIPL,MMP2,RHOB,SCD,TNF,TNIK	1284 (24)
Sos		group			1.45e-09	ABCC1,ACOX1,ADAM12,ADD2,ALDH1A3,ANK3,AQP3,BCAR3,CAT,CCNG1,CD44,CHI3L1,CLIP1,COBLL1,CYP17A1,DAPK2,EEA1,ELOVL6,ESM1,FABP4,FLRT2,FMN1,FOS,GM2A,HSD3B1,IGFBP5,LAMA3,LARGE1,LRP8,MAFK,MAP3K20,MET,MGST1,MMRN1,MPZL2,MYH9,NPTX1,NRIP1,NSDHL,PDPN,PIK3CB,PLAU,PMEPA1,PTPRZ1,PTTG1,PXK,RAB11FIP1,RGMA,RIPK4,SCD,SEMA3B,SEMA6D,SLPI,SMAD7,STX11,TGFB1,TIPARP,UTRN	1089 (15)
mGluR		group		0.762	0.0421	BDNF,DLG4,MAP1B,NTRK2
Mmp		group		-1.964	0.0742	AXL,CSF1R,FAS,ITGAM
CDK4/6		group		-0.453	0.00838	AHNAK,CDC45,CDC6,CLIC6,E2F1,E2F8,ENO1,EPHA2,ITIH2,LAMB2,MACF1,MYO7A,NIBAN2,PCYT1B,RCN1,RHPN2,RRM2	687 (7)
Hdac		group		-0.325	4.11e-11	ADGRL3,AGTR1,AGTR2,AREG,BDNF,BIRC5,CDK5R2,CSF1R,CSF2RA,CXCR4,DLL1,EDN3,EDNRB,EGR1,EMX2,FBXO32,FOS,FOSL1,GATA3,GDNF,GLI2,HIF1A,HPGD,IGFBP3,IL6R,IRX3,ITGA8,JUN,KLF9,LHCGR,LRP2,LRP4,MMP14,NTRK1,PIK3R5,PKHD1,PPARGC1A,RGS10,RNASE1,ROBO2,RORC,SFRP2,SLC8A1,SMARCD3,TBX3,TGFBR2,THBS4,TNF,TNFSF10,TNFSF4,TRPC6,WIF1,WNT4,WNT9B	1257 (21)
MAP3K		group			0.0164	BDNF,LHB
MEF2		group		-1.937	0.0241	CKM,DLL4,JUN,KLF2,LDHB,PCDH10,PDE3A,PPARGC1A,STAR
Notch		group		-0.914	1.76e-13	ABLIM1,ADAM12,ADM,AGT,ANKRD1,BIRC5,CAPG,CCN4,CD300LF,CDH1,CDKN2B,COLQ,CSF2RB,CSF3R,CTBP2,DLL3,DLL4,DTX1,EPCAM,FABP4,FCGR2B,FLT4,GATA3,GFRA1,HEY1,HEY2,HPSE,ID2,INPP5J,KBTBD11,KCNK6,MET,MEX3A,MMP2,NCF1,NFATC1,NHSL2,PATZ1,PIK3AP1,PIK3IP1,PLAU,PLD4,PROX1,RGCC,RUNX3,SAMHD1,SMAD2,SORL1,ST8SIA4,TGM1,TNF,TRPC6,TSPAN13,ZNF704	952 (17)
Pdgfr		group		1.408	0.00526	AREG,CCL2,EGR1,EREG,FN1,TNC	1078 (17)
Pkg		group		-0.956	0.0059	BDNF,CAT,EGR1,FOS,FOSB,HK2,JUN,SLC6A4	1162 (20)
Cyclin B		group			0.0021	BIRC5,CFLAR,XIAP	417 (7)
xanthine oxidase		group			0.0164	IFIH1,RIGI
Nos		group		0.314	0.000354	AQP2,BDNF,CDH1,EGR1,FOS,GCH1,OLR1,TIMP1	1185 (23)
DUB		group			0.045	ABCA1,LDLR
Hsp27		group		-1.155	0.00607	CD14,CD163,CD274,CD86,CSF1,CSF1R,FBXO32,FOS,GCH1,IL6R,NOX4,NTRK1,TGFB1	1116 (18)
Ctbp		group		-1.067	0.00694	ADRB2,CDH1,CTSK,GATA3,HEY1,PERP,PLAUR	1032 (13)
CaMKII		complex		1.214	0.0213	ARG1,BDNF,BIRC3,CD44,FOS,PRKCZ,SLC8A1
Gsk3		group		0.96	6.33e-05	BIRC5,CD40,CDH1,CEBPA,CFLAR,ESR1,FABP4,FOS,FOSB,GDF15,HIF1A,HMGCR,IBSP,ICAM1,IGF1R,IRS1,JUN,LDLR,PDCD1,SNAI1,TBX6,TNF,TNNI3,XIAP	1098 (19)
Wnt		group		0	0.0112	ADAMTS5,CD44,CDH1,CDH2,CEBPA,EDA,GATA3,ID2,PPARGC1A,RUNX2,SNAI1,TNFSF11
STAT5a/b		group		0.694	7.39e-05	ARG1,BMP6,CAVIN2,CCND2,CD36,CISH,CLU,EPHA4,F2RL2,FCER1G,FCGR1A,FOS,GATA3,ID2,IL13,IL1A,IL4R,IRAG2,ITGA2B,LCP2,LEPR,MAF,MMD,PCK1,PIM2,PROX1,RAD51,RFTN1,STIP1,STK17B,TLR2,UGP2,XIAP	1186 (20)
Ras homolog		group		-0.239	0.00433	ABCA1,EGR1,FOS,IL16,ITGB3,PDGFRA,PLAU,TNFSF11	1186 (16)
ATPase		group		-0.447	3.44e-05	CD40,CTSK,ICAM1,MMP14,VCAM1
mGLUR Group I		group			0.0311	BDNF,DLG4,PIK3CB
p70 S6k		group		0	0.000786	BIRC5,CDH1,CDH2,DLG4,ICOSLG/LOC102723996,NOX4,PDCD4,RUNX2,SCD,SHANK3,SNAI1	1200 (22)
RNA polymerase II		complex			2.68e-06	ADAM23,AGPAT2,ALAS1,ALPL,ARG1,B2M,BLNK,C3,CA12,CASP7,CCND2,CD14,CD4,CD40,CD80,CDH1,CDH11,CDO1,CEBPA,CHEK2,CISH,CKM,CSF1,CXCR4,ENO1,ESR1,FABP4,FOS,FOSL1,FOSL2,FOXC2,GDF15,GHR,GPT,HOXA7,HP,HSD11B2,ICAM1,IGFBP3,IL17F,ITGA5,JUN,KCNF1,KITLG,L1CAM,LDLR,MCM3,MKRN3,MMP2,NR5A2,OSGIN1,PCK1,POMC,PRLR,PRUNE1,RAD51AP1,RORC,RUNX2,SLC27A2,TGFB1,THBS2,TNF,TNFSF11,TNNT1,TOP2A	1153 (15)
Calcineurin A		group		1.457	3.49e-05	ACTA1,COL3A1,FGF18,FOS,GCG,GJA1,ITPR2,JAK3,JUN,PPARGC1A,SCN5A,TGFB1,TIMP1,UTRN	770 (21)
ADCY		group		0.835	1.16e-05	CDH2,COL3A1,CRYM,ENTPD1,FGF2,FOS,GJA1,ITGA2B,LEP,NFATC1,POMC,TNF	1241 (22)
voltage-gated calcium channel		complex		-0.928	4.73e-05	ACTA1,CCND2,ITGAM,ITPR1,ITPR2,POMC,PTPRC	538 (7)
MAP2K1/2		group		1.529	0.000277	ARG2,BDNF,C3,CCND2,CDH1,CDK1,CHI3L1,DUSP4,EGR1,ELN,FOS,FOSL1,GCLC,GJA1,HK2,IL13,JUN,KLF5,MYH2,PIK3CG,SCARB1,TNF	1118 (20)
Calmodulin		group		-0.246	0.00107	AQP2,BDNF,CD44,CNTN2,DLG3,DLG4,F3,FLT3,GALNT9,KLF5,LGI3,LRRTM3,RIMBP2,SLC24A4,SMAD2,SYT1,TMEM74	1143 (22)
PLD		group			0.00759	FN1,HIF1A,PTP4A3
Hsp70		group		1.66	0.0251	CD14,CD40,CD86,FBXO32,FOXM1,HIF1A,ICAM1,NPC1,SNCA,TNF,TYROBP,VCAM1
Pka		complex		1.419	1.75e-08	AQP2,AREG,BIRC5,CAMK4,CCR7,CD14,CD40,CD44,CDH2,CYP11A1,CYP51A1,DUOX1,DUSP4,E2F1,EGR1,FOS,GJA1,HMGCR,HOMER1,IFI6,IGF1R,JUN,LDLR,LEP,LHCGR,LIPE,MBP,MUC4,NCF1,NR4A3,NTS,OXTR,PCK1,PCSK1,PENK,POMC,PPARGC1A,PRKCZ,PTHLH,REN,STAR,TNF,TNFRSF11B,TNFSF11	1281 (21)
RAS		group		0.275	2.92e-06	ANPEP,ARG2,BNIP3,CCL2,CD274,CDKN2B,CEBPA,CLDN4,CSF3R,EGR1,FN1,FOS,FOSL1,HMGA1,IL1A,JUN,LDLR,LHB,LIF,LRAT,MAOB,MET,MITF,MMP1,MMP2,MUC4,MUC5B,PDCD4,PLAU,PLAUR,PRDX1,SERPINE1,SERPINE2,SNAI1,TGM2,TNF,ZNF768	1151 (16)
TNF receptor		group		1.937	0.0929	C3,LEP,PLAU,SERPINE1,TGFB1,TIMP1,TLR2
Fibrin		complex		0.447	0.0213	CDH1,F3,FN1,ICAM1,PLAU,SERPINE1,TLR4
F Actin		complex			0.0311	CD86,CTSS,MMP2
Sphk		group			0.0493	CCL2,TNF,VCAM1
Aldose Reductase		group		1.367	0.0433	E2F1,ICAM1,IL13,ITGAM,MSR1,TNF
Histone h3		group		-0.36	1.52e-14	ABCB1,ABCD2,ACTA1,ADD2,ADD3,ADRB1,AKAP12,AP1S3,B2M,BDNF,BHLHE40,BIRC5,CACNA1G,CCL2,CCNA2,CCND2,CD1D,CD40,CDC6,CDH1,CDK14,CDKN2B,CEBPA,CFLAR,COL4A6,CSF1R,CYRIA,E2F1,EFNA1,EGR1,ENO3,EPHB3,ESR1,FABP4,FGFR2,FKBP5,FOS,FOXJ1,FOXM1,GABRG3,GATA3,GATA6,GCNT4,GHR,GRIK5,HIVEP3,HOMER1,HOXA5,HOXA7,HOXB5,HPSE,HSPB3,ICAM1,ID2,IFI6,IGF1R,IGFBP3,IGFBP4,IL13,IL17F,IL1A,IL6R,INHA,IRF7,ITGA5,JUN,KAT5,KL,KLF2,L1CAM,L…	1230 (21)
SERCA		group			0.0311	EGR1,FOSL1,JUN
Mek		group		-0.51	4.96e-13	A4GALT,ANPEP,AXL,B3GALNT1,B4GALT6,B4GAT1,BIRC5,BMF,CCND2,CD36,CDCP1,CDH1,CDH2,CLU,CNTN3,CSF1R,DDR1,DSCC1,DUSP4,DUSP6,EGR1,EPCAM,EPHA2,EREG,ESR1,ETS1,ETV1,ETV4,ETV5,EXT1,F3,FOS,FOSL1,GDF15,GXYLT2,HIF1A,HOMER1,HRH1,ICAM1,ID2,IER3,ITGA2B,ITGB3,JUN,L1CAM,LAMA3,LAMB1,LAMB2,LAMB3,LAMC2,LEP,LHB,LRP8,MAF,MME,MMP14,MMP2,MST1R,NCEH1,NOX4,NPC1,NQO1,NUP210,PDGFRA,PDGFRB,PHLDA2,PMEL,POLR3G,PPARGC1A,PPAT,RIGI,…	1303 (21)
NFAT (complex)		complex		1.412	0.00491	AIF1,CCL2,CD68,CD86,CFLAR,F3,ICAM1,SERPINE1,TNF	384 (6)
C1q		complex		-0.128	0.0112	CCL2,CD80,ICAM1,IRF5,PECAM1,VCAM1
ROCK		group		1.655	8.05e-05	ACTA1,CCL2,CDH1,COL3A1,DES,DMD,ETS1,F3,FABP4,FN1,FOS,IBSP,ICAM1,MAFK,RUNX2,TGFB1,THBS1,VCAM1	826 (16)
Fgf		group		-0.651	0.0241	CDH1,FOS,IGF1R,JUN,LPCAT1,MITF,MMP2,RUNX2,VCAM1
Rac		group		-0.283	0.00526	CCL2,FOS,HIF1A,LHB,MMP1,THBS2	965 (19)
Gli		group		0.272	0.0059	CCND2,FOXC2,HHIP,HIF1A,IL6R,ITGB4,RUNX2,S100A4	539 (4)
CK1		group			0.0493	CEBPA,FABP4,XIAP
Abl1/2		group			0.00759	CTSL,HIF1A,TEK
Rar		group		-1.195	0.0288	AQP3,ARG1,EGR1,ITGB2,MGP,MMP1,RAI1,SERPINF1,TGM2
NMDA Receptor		complex		0.128	0.00095	BDNF,DLG4,FOS,HOMER1,NCAM1,NTRK2,PENK,SYP	955 (18)
beta-galactosidase		group			6.6e-07	ABLIM1,CACNA1C,COL3A1,COL4A5,COL5A2,CXCL12,EPHA7,FLRT2,MYH10,RPS6KA3,RPS6KA6,SLIT2,SLIT3,WNT5A
Mapk		group		1.522	1.11e-05	ABCB1,ADA,ADAM12,BDNF,CAT,CCL2,CFLAR,CHRNB4,CLDN4,DLG4,EGR1,ESR1,F3,FOS,GJA1,HGF,HPGD,IRAK3,IRS1,ITGA4,ITGB7,JUN,LEP,MUC4,NR4A3,PRKCZ,RUNX2,S100A10,SNAI1,TNF,VCAM1	1272 (20)
L-type Calcium Channel		complex		0.808	0.000261	BDNF,CACNA1D,EGR1,ENPP1,FOS,KCNJ2	1131 (27)
PLA2		group			0.0164	FOS,TNF
ETS		group			6.55e-06	C3AR1,CHI3L1,DAB2,EGR1,FOS,HPGD,ICAM1,ITGA2B,JAK3,SERPINE1,TIMP1,TNF
Pdgf (complex)		complex		0.405	1.81e-07	CCL2,CCND2,CD44,CDKN2B,EGR1,F3,FGF2,FN1,FOS,FOSB,FOXO1,GJA1,HEY1,HEY2,HIF1A,ICAM1,IL13,ITGA5,ITGB3,JUN,LDLR,MCM7,MMP1,MMP2,NCAM1,NOX4,PLAU,PLAUR,SERPINE1,TGFB1,THBD,TIMP1,VCAM1	1028 (17)
NS8593		chemical reagent			0.0164	FN1,SERPINE1
chlormethiazole		chemical drug			0.045	TGFB1,TNF
triclosan		chemical drug		1	8.44e-05	AREG,FOS,JUN,NCF1,NCF2,NQO1,PLAU,TIMP1,TNF	1300 (14)
sitagliptin		chemical drug		-1.937	0.0166	COL3A1,COL5A1,CXCL12,FABP4,FN1,LGALS3,TGFB1
myclobutanil		chemical toxicant		0.378	0.0172	ABCB1,ABCB9,ABCC3,ALAS1,ALDH1A1,CES1,CYP27B1,GABRG3,HAO2,POR,SQLE
sodium bisulfide		chemical reagent		-1.614	0.00244	AGT,AGTR1,ANGPT2,BDNF,CAT,CCNG1,CX3CR1,FAS,ICAM1,KL,NCF1,NOX4,PDCD4,PRKCA,PRKCD,TNF	1292 (21)
anacardic acid		chemical - endogenous non-mammalian		-1.698	0.0346	BIRC5,CD44,ECM1,FN1,NFATC1,PLAT
Cmtm2a		transcription regulator			0.00759	CYP11A1,CYP17A1,STAR	816 (7)
ZFAS1		other		1.744	0.00783	CDH1,CDH2,FN1,KLF2,MMP14,SCD
IP7e		chemical reagent		0.271	0.00812	BDNF,CDH1,CDH2,FN1,SNAI1
PDGF-AA		complex		0.327	0.000181	AREG,BDNF,CDK1,EREG,FGF2,FGF7,FOS,HGF,LDLR,PDGFRA,TGFB1	1130 (22)
Pdgf Ab		complex		1.234	1.92e-05	ANGPT1,AREG,BIRC5,CKM,COL8A1,EREG,FOS,HIF1A,SCD,VEGFC	1060 (16)
Pdgfra-Pdgfrb		complex			0.0164	CSF1,TIMP1
Stat6 dimer		complex		1.842	0.00101	ANO1,ARG1,CCL11,CCL26,CD36,CLCA1,FAS,GATA3,IL13,IL4R,KDM6B,POSTN,PPARGC1A
Stat3-Stat3		complex		1.949	3.89e-05	ARG1,BIRC3,BIRC5,CD36,CRP,CXCL13,FGB,FOS,HIF1A,ICAM1,IL13,IL23R,IL4R,MARCO,POMC,RORA,RORC,TNFSF11,WNT5A	916 (7)
LF3		chemical reagent			0.0164	FGF18,TPH1
OM-LV20		chemical - endogenous non-mammalian			0.0164	CAT,TPH1
cyclometalated iridium III metal complex 1A		chemical reagent		0.655	0.0198	CXCL12,HIF1A,KITLG,TEK
atractylon		chemical - endogenous non-mammalian		-1.969	0.0585	BDNF,CDH1,ICAM1,IL13,MMP2,TGFBR2,TNF
Integrin		complex		0.83	0.0154	ESR1,FOS,JUN,MMP1,MMP14,TGFB2
obeticholic acid		chemical drug		-1.028	0.000561	ABCB1,ACOX1,CD68,CDH1,CEBPA,DDAH1,FN1,ICAM1,NR0B2,PCK1,PCSK1,PDK4,PLTP,TGFB1,TIMP1,TIMP2,TNF	836 (18)
2,2',4,4',5,5'-hexabromodiphenyl ether		chemical reagent		-0.447	0.00812	ERAP2,GFRA1,HOXA7,NTS,PVALB
A-769662		chemical reagent		-0.665	0.0059	ABCA1,ACTA1,ARG1,CPS1,FN1,PPARGC1A,SCARB1,SERPINE1	1181 (23)
linseed oil		chemical reagent			0.00526	CEBPA,DGAT2,FABP4,PCK1,SCD,SYK
1'-acetoxychavicol acetate		chemical reagent		-1.342	0.0341	BIRC3,BIRC5,CFLAR,ICAM1,XIAP
tanshinone II		chemical - endogenous non-mammalian		-1.051	0.000678	ABCA1,BDNF,BIRC5,CCL2,CD68,FOS,ICAM1,KCNJ2,MMP14,MMP2,MSR1,NFATC1,SCARB1,TLR4,VCAM1	822 (19)
dacinostat		chemical drug		-0.8	0.00433	ANGPT2,BIRC5,CEBPD,CFLAR,HIF1A,TEK,TK1,XIAP	1034 (20)
1-methyl-2-pyrrolidinone		chemical drug			0.00759	CTSK,FOS,NFATC1
PPARG:Fatty Acid:RXRA:Mediator:Coactivator		complex		1.172	0.00276	CD36,CEBPA,FABP4,LEP,PCK1
PLC		group			0.0207	CCL2,FOS,LIPE,POMC,TNF,TNFRSF11B
Nr1h		group		-1.033	4.99e-10	ABCA1,ABCD2,ACACB,ACLY,ADAMTS3,AGT,ALDH1A1,AQP3,ARG2,BCL3,BMP6,C2,C3,CCL2,CCND2,CCR2,CCR5,CCR7,CD40,CD5L,CSF1,ELOVL6,ELOVL7,FGF1,FLT4,HCK,ICOSLG/LOC102723996,IFIH1,ITPR1,LAT2,LIPE,MLXIPL,NLRP3,NPC1,NR5A2,PLTP,PPARGC1A,REN,RGN,RUNX3,SCARB1,SCD,SLC8A1,SP110,STAR,THBS1,THY1,TLR4,TNF,VLDLR	1038 (21)
AMPK		complex		-0.902	0.00204	AACS,BIRC5,BMF,CAT,CCL2,CCND2,CDH1,CLDN11,CXCL12,DUSP4,EGR1,FBXO32,GJA1,HIF1A,LDHB,LHB,NCF1,NOX4,NR0B2,PCK1,PPARGC1A,RUNX2,SERPINE1,SLC6A8,SNAI1,TNF,UCP2,VCAM1	1124 (19)
JUN/JUNB/JUND		group		0.246	0.0209	BDKRB1,C3,FOS,FOSL1,JUN,MMP1,PDCD4,PTPRO
FXR ligand-FXR-Retinoic acid-RXRα		complex		0.543	0.0209	LIPC,MAFG,NR0B2,NR5A2,PLTP,SCARB1,SDC1,VLDLR
Rxr		group		0.555	0.000521	ABCA1,ABCD2,ALAS1,AQP3,C1QA,CD36,CTSS,DLK1,HR,IL1A,INSIG1,ITGB2,KDM6B,KNG1,LEP,MGP,MMP1,MMP2,NR0B2,NR5A2,PCK1,PDK4,PLIN2,PLTP,POR,PTPRO,SERPINF1,TPH1	865 (20)
NB115		chemical reagent		1.89	0.000845	AURKB,BIRC5,CCNA2,CDK1,CENPA,FOXM1,GTSE1
vinclozolin		chemical reagent			0.0172	CYP11A1,CYP17A1,LHB
cetylpyridinium		chemical drug			0.0021	CTSK,FOS,NFATC1
mocetinostat		chemical drug		1.129	0.00271	BDNF,BEST1,CDH2,DISC1,ETS1,FN1,MITF,SERPINE1,TNF	1157 (17)
maslinic acid		chemical - endogenous non-mammalian		-0.97	0.0225	ACTN1,CCND2,CD44,CDH1,CDO1,ELP1,ETS1,FAS,FZD7,IL6ST,ITPR2,LEP,LIPE,PLAUR,PLCB2,PRKAR2B,TGFB1,THBS1,TNF,WNT5A
3M-002		chemical reagent		0.714	0.0037	AGT,BMX,CD300A,CD40,CD86,CFH,DIO2,ESM1,ETV4,ETV5,FAM181B,FCGR1A,FOSL1,GABRR1,GPNMB,IFI44,IRF7,ITGAX,KLF5,LRRC34,MARCO,NCF4,RGS4,TLR8,TNF,TNFSF10,VMO1	994 (17)
crizotinib		chemical drug		-0.58	0.00393	AREG,CD274,CDH1,COL3A1,COL5A2,HK2,MITF,OSMR,PPARGC1A,SCD,SERPINE1,SMAD2,SNAI1,WAS	1166 (22)
PF-573228		chemical drug		-0.651	0.0125	CDH1,CDH2,ID2,LOXL1,SNAI1
belnacasan		chemical drug		-1.609	0.000845	CASP1,GSDMD,IL18,MEFV,NLRP3,SNCA,TNF	654 (10)
CYP		group		-1	0.00121	CD86,CYP27B1,GCLM,NQO1	1010 (11)
tung tree oil		chemical - endogenous non-mammalian			0.0213	BHLHE40,GDF15,IER5L,INSIG1,LOC102724428/SIK1,RHOB,TGIF1
coconut oil		chemical drug			0.0493	HP,MAP2,TNF
Ho		group			0.0172	CXCR2,ICAM1,ITGAM
Glucocorticoid-GCR		complex		1.387	0.0445	CCL2,IL1R2,MRC1,POMC,THBS1
collagen type i (family)		group		1.803	0.00171	ABCC1,CCL2,CDH2,CFL2,FRMD6,LUM,MMP19,MSR1,SERPINE1,SNAI1	1173 (20)
HXL131		chemical reagent		1.342	0.00495	OSMR,SERPINE2,TIMP1,TNFRSF12A,TNFSF9
ME0328		chemical reagent			0.0311	NDRG1,NDRG2,RUNX3
rutaecarpine		chemical - endogenous non-mammalian			0.0164	ABCA1,SCARB1
CRNDE		other		1.976	0.00131	DUSP4,DUSP6,DUSP8,EPHA2,HSPA6,IL1R1,MAP3K8,NTF4,PDGFRB,RAC2,SNAI1,TGFB1,TIAM1
NPS		other			0.0164	FOS,ITGAM
Bvht		other		1.964	0.000349	AGTR1,ALDH1A3,ANGPT1,DLL4,ETS1,FOXC2,ITGA4,LIMCH1,LSP1,MMP19,MYBPC3,PRDM6,SERPINF1,SLC8A1,SMARCD3,SMYD1,SNAI1,TBX1,TMOD1,UNC45B,VGLL2
CDKN2B-AS1		other		0.277	0.0341	CDKN2B,ICAM1,MAP4K1,TNF,VCAM1
HOTAIR		other		0.786	0.000144	CDH1,CDH2,CEBPA,CEBPD,GDF15,GREB1,HIF1A,ICAM1,IL18,LAMB3,LAMC2,MMP2,MPZL2,NLRP3,PCDH10,PCK2,PDGFRB,SNAI1,TNF	1078 (21)
MIR100HG		other			0.0021	FN1,SERPINE1,SNAI1	601 (9)
CYP19A		group			0.045	CD68,ITGAX
PRKAA		group		-1.608	0.0112	ACOX1,BIRC5,CD36,CDH1,CYP11A1,FKBP5,LHB,NCF1,NCF2,PCK1,PPARGC1A,SNAI1,STAR,TNF
coal tar		chemical drug		-1	0.0421	CCL26,GCLC,GPX1,NQO1
oleoyl-estrone		chemical drug		-0.6	0.00196	ACADVL,ADCY4,FABP4,INSRR,LDLR,LIPE,PTGDR,SLC27A1,TNF	642 (7)
hexa-D-arginine		biologic drug			0.045	GJA1,PTGFR
thymoquinone		chemical drug		0.684	0.00331	BIRC5,CASP1,CAT,CD14,COL3A1,CXCR4,E2F1,MMP1,NBN,TLR4,TNF,TNFSF10,XIAP	1074 (18)
C1Q (family)		group		-1.613	0.0103	CASP10,CASP7,CD163,CD274,CEBPD,ICAM1,LRP1B,TNF,TNFSF10,VCAM1
HDL		complex		-1.815	1.79e-06	AGTR1,CCL2,CCR2,CD40,CD80,CD86,CX3CR1,EGLN3,HIF1A,ICAM1,INSIG1,ITGAM,ITGB2,ITGB3,KLF2,LDLR,PPARGC1A,PTGIS,STAR,TNF,VCAM1	995 (17)
WP1066		chemical drug		-0.293	0.00492	CD274,CD80,CD86,CDH1,FN1,HIF1A,MMP2	1283 (20)
des-Arg(10)-kallidin		chemical reagent			0.045	BDKRB1,TNFSF11
salinosporamide A		chemical drug		-1.31	0.00828	BIRC3,BIRC5,CDH1,CFLAR,HIF1A,ICAM1,PPP1R15A,SNAI1,XIAP	1000 (13)
S6K1		group			0.0125	ATP6V0D2,CTSK,IL13,MAF,OSCAR
Ptprd		phosphatase		-0.378	0.000845	BIRC5,CCL2,CDK1,CEBPD,CXCL14,GADD45G,IGFBP5	700 (7)
EGOT		other		1.936	0.00694	IGF1R,ITPR1,MBP,RIGI,RSAD2,TGFB2,USP18
NR2F1-AS1		other			0.0311	CDH1,CDH2,NR2F1
NORAD		other		1.604	0.000489	BASP1,BHLHE40,CHST11,COL5A1,COL6A2,IGFBP3,IGFBP4,JUN,RHOB,SDC1,SLIT3,SPOCK1,THBS1,TNFRSF12A	597 (7)
PLIN5		other		-1.083	0.00135	ACADVL,ACOX1,ACSL6,CIDEA,DIO2,GCLC,GPX4,MAFK,NQO1,PDK4,PNPLA3,POR,PPARGC1A,TNF	1066 (16)
DEFA1 (includes others)		other			0.045	CASP1,CD4
thyroid hormone receptor		group		-0.374	0.000271	ABCA1,ABCD2,ACOX1,FOS,HR,KLF9,NR5A2,NTRK1,POR,PTTG1,TK1	1195 (24)
Wy 40905		chemical reagent		-0.878	0.00143	CD53,CD68,CIDEA,EGR1,FOS,FOSB,FOSL1,FXYD5,GLA,JUN,KIFC1,LHB,MVK,PPP1R15A,PTGDS,RASD1,SCN1B,SERPINE1,SLC6A4	1323 (26)
5R-hydroxytriptolide		chemical drug			0.0311	CD14,LY96,TLR4
anthocyanins		chemical drug			0.0164	BDNF,LEP
dorsomorphin		chemical - kinase inhibitor		1.94	5.63e-06	ACTA1,AMHR2,ARG1,BDNF,BIRC5,CD274,CDH1,CDH2,CYP11A1,EGR1,GATA3,GDNF,HIF1A,ID2,IL13,LHB,MUC5B,NR0B2,PCK1,PDCD1,PDCD4,PNPLA3,POSTN,PPARGC1A,SERPINF1,SNAI1,STAR,TNF	1248 (24)
cytidylyl-3'-5'-guanosine		chemical reagent		1.981	0.0421	CD86,IL1A,TLR9,TNF
GnRH analog		biologic drug		0.714	0.00629	ABCC1,ACOT7,ACTN1,ADAM8,ADD2,AFF2,AGER,BCL3,BHLHE40,BST2,CACNA1D,CD40,CDK1,CYB5A,EDNRB,EFNA2,EGF,EML2,ESR1,FAS,FBLN5,FGF2,FN1,FOS,GABRB2,GPR3,GPSM2,HIF1A,ITIH4,ITPR1,JUN,KLF7,KYNU,LIMS1,LRRC23,MAP2,MED24,MFAP5,MKI67,MLF1,MTX1,MYO7A,NBN,NDRG1,NTRK2,NTRK3,PABPC1,PDGFRB,PDLIM5,PHLDA2,PKNOX1,PSMC3IP,RASSF2,RELN,RYK,SMAD2,SRRM2,TPBG,TRIB2	1143 (20)
LINC00842		other		1.432	0.000184	CDH1,CDH2,FN1,SERPINE1,SNAI1	1055 (18)
triadimefon		chemical toxicant		0.378	0.0216	ABCB1,ABCB9,ABCC3,ALAS1,ALDH1A1,CES1,CYP27B1,GABRG3,HAO2,POR,SQLE,UGT1A6
conjugated linoleic acid		chemical drug		-0.57	3.76e-07	ACOX1,AXL,CBS/LOC102724560,CCR5,CEBPA,CTSK,CXCL13,CXCR4,FABP4,FCGR2B,FOS,GCLC,GDF15,IL10RA,ITGB2,LEP,NFATC1,NLRP3,PPARGC1A,PRDX1,TNF,TNFRSF11B,WNT10B	1201 (18)
Smad		complex		1.697	0.0133	CDKN2B,GLI2,ID2,INPP5D,PTHLH,SERPINE1,SMAD7,WNT5A
Igm		complex		-1.304	0.00143	BCAR3,BIRC5,CCNA2,CCND2,CD22,CD40,CD44,CD5,CFLAR,EGR1,FAS,FCGR2B,GPSM1,JAK2,PDCD4,PTAFR,SAMSN1,TNF,TNFSF4	1087 (20)
Raf		group		0.465	7.32e-09	ANPEP,AREG,B4GALT6,DUSP4,DUSP6,E2F1,EGF,EGR1,ETV1,ETV5,FOS,FOSL1,GDF15,ID2,IER3,IGF1R,JUN,PHLDA2,PPARGC1A,RET,SEMA6A,SH2B3,SLC16A6,SLC43A3,ST8SIA1,STK17A,STON1,TOP2A	1335 (23)
IL12 (complex)		complex		1.935	7.21e-07	BCL3,CASP1,CCL2,CCR2,CCR5,CCR6,CCR7,CD44,CD86,CDH1,CISH,CSF1,CYTIP,EBI3,FAAH,FAS,FGF2,FLT4,FOS,FUT7,GADD45G,GATA3,GJA1,GPT,HAVCR2,ICAM1,IFIH1,IFIT2,IL12RB2,IL13,IL18,IL18R1,IRF8,ITGA4,ITGB2,JUN,KLRC4-KLRK1/KLRK1,MAP3K8,MARCO,MMP2,PDCD1,PDCD4,PLAC8,PLAU,SELL,SMAD2,STAT4,TGFB1,TGFBR2,TIMP1,TLR2,TLR4,TNF	1224 (18)
3,4',5-trimethoxystilbene		chemical reagent			0.045	CDK1,DCLK1
bacterial lipopolysaccharides		chemical - other		1.195	0.0198	BCL3,HIF1A,IL18,TNF
bafilomycin A		chemical reagent		-0.218	0.0421	ARG1,CD40,FABP4,TNF
olmesartan		chemical drug		-0.218	0.00325	ICAM1,SCARB1,TNFSF11,UCP2	595 (12)
dietary fat derivative		chemical drug			0.045	ITGAM,TNF
ALKBH5		enzyme		-1.597	0.0405	ACR,ASAH1,ASB1,AXL,CLDN11,CLU,CYP11A1,CYP17A1,DNAAF4,DNAJA1,FOXO1,GJA1,KCNJ11,LHCGR,MBP,MKI67,SLC7A8,SPAG9,STON1,TGFBR2,UBE2C,UHRF1
MEDAG	4.871	other		1.029	0.000246	ACOX1,CD274,CD36,CDH1,CDH2,LIPE,SNAI1
MAFA		transcription regulator			3.69e-17	ABCC8,ADCY7,ALDH1A3,ANKRD1,CACNA1G,CCKBR,CCL11,CCR7,CD53,CD68,CHRM1,CLCF1,CSF2RB,CXCL12,CXCR2,CXCR4,DLK1,DRD2,EGLN3,ESR1,FGF2,FLT3,FOXO1,GCKR,GNA14,GNA15,HRH1,HRH2,HTR7,ICAM1,ID2,IGFBP3,IGFBP5,IL18R1,IL1A,IL2RB,IL7,KCNJ11,LAMB1,LGALS3,LGI3,MID1,OXTR,PDGFRA,PLA2R1,PLAU,PLCB2,PRKCD,PTAFR,PTGFR,RBP4,RYR2,SERPINE1,SLC5A10,STEAP3,TBX3,TNF,TNFRSF19,UNC5CL,XCR1	785 (11)
GPRC6A		G-protein coupled receptor		0.342	0.000845	CIDEA,DIO2,EGR1,FOXO1,LIPE,PLIN2,TNF	1010 (13)
USP3		peptidase		1.98	0.37	MAP2,NTRK1,SP110,TBX3
MRAP2		other			0.0164	LEP,MRAP
NLGN1	1.332	transmembrane receptor		0.97	0.00681	CDH2,L1CAM,LAMC2,MMP2	871 (8)
MBNL3	-1.767	other			0.0164	ABLIM1,CD44
DPP10	-1.379	peptidase			0.0021	DPP10,KCND3,KCNIP1
INTS11		enzyme			0.045	EGR1,FOSB
DGKE		kinase			0.0172	CD46,F3,ICAM1
selumetinib		chemical drug		1.5	8.15e-11	ABCC1,BIRC5,BMX,CD274,EPHA2,EPHA4,EPHA7,FGFR2,FGR,FOS,FOSB,FOSL1,FOSL2,GPNMB,HIF1A,IGF1R,INSRR,ITGA2,JAK2,JAK3,JUN,LAMB3,LCK,LYN,MET,MITF,NTRK1,NTRK2,PPARGC1A,RET,RUNX2	1211 (20)
FTO		enzyme		0.738	0.00103	ALDH1A1,CD44,CDH1,CDH2,COL12A1,DACT1,FN1,FOXO1,ICAM1,JAK2,JUN,KRT7,LEP,MMP2,PDE1C,PLAU,PROM1,THBS2	1082 (16)
IgG		complex		-0.512	1.17e-19	ACOX1,ADM,ADORA3,ADRB2,AREG,ARG1,ARSB,ASAH1,B2M,BCL3,BHLHE40,BIRC3,BIRC5,C3,CCL11,CCL2,CCND2,CCR2,CCR6,CD209,CD274,CD40,CD80,CD86,CDKN2B,CEBPD,CKM,CLDN4,COL3A1,CSF1,CTSC,CYP27A1,DHCR7,DSP,EBI3,ECSCR,EGLN3,EGR1,ENTPD1,FABP5,FCGR1A,FCGR2B,FN1,FOSB,FOSL2,FOXO1,GATA3,GPR183,GPX1,HEY2,HIF1A,ICAM1,IFIH1,IFIT2,IL12RB2,IL13,IL16,IL1R2,IL6R,INPP5D,ITGAM,ITGB2,JUND,KLF2,KNG1,LCN2,LDLR,LGALS3,LIF,LY9,MAF,MA…	1265 (18)
FSH		complex		0.903	1.59e-18	ACP5,ACTA1,ACTG2,ACTN1,ADCY7,ADM,AKAP12,AKAP7,ALPL,AQP3,AREG,ARL4C,AXL,BCL11A,BDNF,BTC,CAMK4,CCND2,CDH2,CDK14,CDKN1C,CFLAR,CLIP1,COL15A1,COL18A1,CREBL2,CRYM,CXCR4,CYFIP2,CYP11A1,CYP17A1,DAB2,DHCR7,DHH,DLX5,DUSP9,EFNA1,EREG,ESR1,FGF2,FILIP1L,FKBP5,FLNC,FOS,FOSB,FOSL1,FOSL2,FOXO1,GATA6,GCLC,GK,GNLY,GRK5,HCRTR1,HIF1A,HK2,HSD3B1,IGF1R,IGFBP3,IGFBP4,IL6R,INHA,ITGA5,ITPR1,JUN,KITLG,LDLR,LHCGR,LOX,LYPD3…	1585 (20)
IL1F10		cytokine		0.198	0.00788	FZD5,IL17F,IL1A,NLRP3,SMOC2,TGFB1,TGFB2,TNF	676 (10)
JPH1	1.236	other			0.0122	CES3,PCK1,RBP4,TRAF3
NEUROD4		transcription regulator			0.0172	DLL1,DLL3,HEY2
highly active antiretroviral therapy		chemical drug		0	0.0125	CCR5,CD4,CXCR4,IL7,TNF
NSD3		enzyme		1.486	0.000406	ADAM28,BIRC3,CDH1,CDH2,CKB,DUOX2,GADD45G,PIM2,RAB11FIP1
SMPD3		enzyme			0.0172	FOXO1,ICAM1,VCAM1
ZBED3-AS1		other			0.045	CDH1,CDH2
MTO1		enzyme			0.0493	CDH1,CDH2,MMP2
AGPAT2	-3.6	enzyme		0.5	0.000406	ACSL1,CDS1,CDS2,ELOVL6,FABP4,LEP,MOGAT1,PLD4,SCD
MAGEA11		other			0.045	E2F1,FKBP5
DGCR8		enzyme		-0.866	0.000551	ADGRG6,BDNF,CDH1,EGR1,FOS,GDNF,GJA1,ID2,MBP,MITF,NCAM1,NFATC1,PDCD4,SMOC1,TCF4,TNC	1227 (19)
4732491K20Rik		other			0.0493	ICAM1,MAP3K4,TNF
DRD3	4.406	G-protein coupled receptor			0.0493	FOS,LEP,SLC9A3
GBP5		enzyme			0.00759	CASP1,IL18,NLRP3	1021 (13)
TTYH3		ion channel		-0.447	0.00812	ARAF,CDH1,CDH2,FOS,JUN
RNASEL		enzyme		0.224	0.0016	AEBP1,CDH1,CYB5A,EIF2AK2,FZD10,FZD7,IFIT2,IRF7,PCDH7,TIAM1,TNF,USP18	517 (10)
TRIM37		enzyme		0.405	1.42e-05	CA12,CDH2,CDK5RAP2,CDT1,CKB,DDR1,EGR1,GREB1,IFIT2,JPH3,MKI67,PARP9,RASSF5,RET,SNAI1,TGFB1,WNT10B	1153 (16)
Fc gamma receptor		group		1.556	0.0163	CCNA2,CD40,CD86,CFLAR,ICAM1,IRF8,TGFB1,TNF,TNIP3
NLR		group			0.0172	CASP1,LCN2,TNF
NADPH oxidase		complex		1.069	0.0059	CCL2,F3,FOS,JUN,NCF1,SERPINE1,TGFA,VCAM1	1025 (17)
Beta Arrestin		group			0.0311	AGTR1,FOS,LHCGR
BRCC3		enzyme			0.0164	CD274,JAK2
PRAG1		kinase			0.045	HEY1,HEY2
PRCP		peptidase			0.0493	KLF2,PECAM1,THBD
CADPS		other		0.548	0.000576	BDNF,CDH1,CDH2,SCG2,SNAI1	706 (10)
DEPDC1B		other			0.0164	CDK1,SCUBE3
arimoclomol		chemical drug		0.577	0.00936	GALNT5,GFPT2,IFIT3,LAP3,PARP14,PLPP1,POFUT2,RIGI,RRM2,SLC39A14,TNFAIP8,UHRF1
SNX27		other			0.0311	CDH1,GRIN2C,SLC1A5
EOMES		transcription regulator		-0.691	5.26e-08	ADM,ANXA1,CCKBR,CEMIP,CEMIP2,COL3A1,CRYM,CXCR4,DNAJC15,DUSP4,FREM1,FRZB,IGFBP3,IL2RB,ITGA1,ITGA2,ITGA4,KCNQ3,LHX9,MMP17,NEFL,NRP2,NXPH4,PCDH19,PDCD1,PDGFRA,PDPN,PITX1,PLXNA4,ROBO2,SATB2,SLC39A2,SV2B,TBX6,TCF4,TNFSF10,ZCCHC12	393 (7)
HTR7	3.248	G-protein coupled receptor		0.277	0.00495	COL23A1,FOS,STAB1,THBS1,TNF	953 (24)
LPIN1		phosphatase		0.4	0.0105	ACADVL,CEBPA,DLK1,FABP4,FDPS,HMGCR,PPARGC1A,SCD,TNF
ENPP7		enzyme			0.00759	ENPP2,PTAFR,TNF
SF1670		chemical reagent			0.00759	CDH1,CDH2,SNAI1
ZIC5		transcription regulator		0.986	0.0421	CDH1,CDH2,MMP2,SNAI1
TMBIM1		other			0.045	FAS,MMP2
KDM8		enzyme		0.951	0.000232	ACLY,ACOX1,AMACR,CTSK,CYP11A1,ENO1,ENO3,ETV1,FBP2,GGT1,HK2,HS6ST2,IGFBP3,MCM3,MCM5,OGDH,OSR2,PCK2,PDK4,PKIB,WNT5A	915 (9)
BDNF	3.912	growth factor		1.925	6.21e-12	ACOT7,ADRB2,ANXA2,BDNF,BHLHE40,CAMK1G,CAV2,CCND2,CD36,CD40,CD80,CELF4,CNR1,CP,CRMP1,CXCR4,CYRIA,DPYSL3,DRD2,DRD3,DUSP4,DUSP6,EGR1,ELOVL6,FLNB,FOS,FOSB,FRMD6,GNAO1,GRB14,GRIN2C,HADHA,HMGCR,HOMER1,ITIH3,ITPR1,JUN,KCNIP2,KIF1A,KIF21B,LAMB2,LCN2,LEP,LIMK1,LYPD1,MAP1B,MBP,MMP1,MVD,NCAM1,NELL2,NPY5R,NR4A3,NTRK1,NTRK2,PALD1,PDLIM5,PENK,PLTP,POMC,PRKAR1B,PRKCZ,PVALB,RELN,RGS4,RYR2,RYR3,S100A10,SBK1,SCARB…	1288 (22)
DNAAF6		other			0.045	DNAH9,DNAI2
CPT1C		enzyme		-0.585	0.0341	ACLY,CD36,PDK4,PPARGC1A,SCD
GGCT		enzyme			0.0172	CDH1,CDH2,MMP2
RIOX1	-1.061	enzyme			0.0493	IBSP,IGF1R,RUNX2
PDE8A		enzyme		-1	0.000269	CYP51A1,FDPS,HMGCR,LDLR	722 (9)
CLEC14A		other		-0.927	0.0298	CCL2,EGR1,PLAUR,TNF
LGR4		transmembrane receptor		1.122	0.000259	AQP9,CD14,CDH1,CYP11A1,ESR1,IL1A,LHCGR,PLBD1,PRLR,SFRP4,SLC13A3,SNAI1,STAR,TNF,WNT4,WNT5A	1249 (23)
GLDN	-1.219	other			0.0021	ANK3,NFASC,SPTBN4
PNPLA2		enzyme		-0.152	6.88e-06	ACADVL,ACOX1,ACSL1,AGPAT2,ARG1,CD36,CD68,CEBPA,DGAT2,FABP4,GPR3,ICAM1,IRS1,ITGAX,LEP,MRC1,MSR1,MTTP,PCK1,PDK4,PLIN2,PPARGC1A,SLC16A1,TGFB1,TGFB2,TNF,UCP2	1261 (21)
CERS5		transcription regulator			0.0311	ASAH1,CASP1,TNF
ULK4		kinase		1.89	0.0127	DNAH9,FOXJ1,GSN,RSPH4A,TEKT2,TMEM67,TUBB4A
LINC01139		other		0	0.0298	BHLHE40,EGR1,IGFBP3,SLC16A3
CCAR1		transcription regulator			0.0311	CEBPA,CEBPD,SPHK1
TET1	-1.075	enzyme		-1.873	0.000168	ANKRD1,BMP6,CCND2,CSF1,E2F1,FBXO15,FCER1G,FOS,FOSB,FOSL1,GCLC,GLI2,JUN,KLF2,MPEG1,PARD6G,PPP2R2C,SLC40A1,SMAD7,TBX6,TGFB1,TGFB2,WNT4,WNT5A,WNT5B	1002 (11)
RNF20		enzyme		1.619	0.0141	B4GALNT1,CLDN11,CTNNAL1,EPHB1,FOS,FOSL2,IGSF11,ITGAD,KCNJ11,MYBPC3,PCYT1B,RHOB,RIPOR2,SRPX2,UCP2,ZNF541
PDCD10		other		-1.276	0.00141	F5,HIF1A,KLF2,PROCR,SERPINE1,THBD,THBS1	728 (11)
PPOX		enzyme		0.128	0.0433	ALAS1,CACNA2D1,CDC20,CYP51A1,ENO3,NRM
MSI2	-1.554	other		0.445	0.0257	CDH1,CDH2,CLDN7,DLL1,FN1,IL6ST,MMP2,SNAI1
kremezin		chemical drug		0.762	0.0298	CITED2,KL,REN,SLCO4C1
BSCL2		other			1.02e-05	AATK,ACSL1,ANKRD1,CD36,CEBPA,CYFIP2,FABP4,HMGA1,IER3,IGFBP5,IL1RL1,LEP,MARK1,MGLL,MOGAT1,MRAP,PTGS1,RSAD2,SCG5,SLPI,SUCNR1,TIMP1	339 (7)
NPC1	1.01	transporter		-1.495	1.67e-13	ABCA1,ACKR4,ALPL,B2M,BMAL1,CAV2,CCR1,CCR2,CCR5,CD22,CD68,CSF1R,CTSH,CTSK,CX3CR1,CYP27A1,CYP27B1,CYP51A1,EGR1,FABP5,GPR34,GRN,HMGCR,HMGCS1,IFI30,IL1A,ITGAX,ITPR1,LDLR,LGALS3,LIPA,LIPG,LYZ,MBP,MCM2,MMP14,MRC1,MVD,MVK,NPC1,NPC2,OSBPL3,P2RY12,PCSK9,PI4K2A,PNPLA3,PRDX1,SCD,SNCA,STAT4,SYP,TGFB1,TLR4,TMEM119,TNF,TYROBP,VTI1B	1194 (20)
PDLIM2	2.013	other		-0.309	2.6e-14	BST1,CDH1,CEMIP,CHPF,CITED2,CLCN4,CRISPLD2,DNAJC15,DPF3,ENPP2,F2RL2,FHDC1,FOXRED2,GHR,GNG2,HACD4,IFI44,IFIT3,IGFBP3,IL7,KCTD12,KYNU,MME,MPZL2,NPR3,NR2F1,OBSL1,PDLIM2,PHLDA3,PRR16,PRUNE2,SCARA3,SH3GL2,SLC10A4,SLC22A3,SLC40A1,SLC43A3,SMOC1,SRGAP1,STAT4,STC2,SUSD3
PIEZO1	1.037	ion channel		1.287	0.0125	CDH1,CDH2,FN1,MMP2,VCAM1
SQSTM1		transcription regulator		-0.542	0.000187	ABCC3,ABCC4,AOX1,CITED2,EGLN3,GCLC,IL18,JUN,LEP,MMP2,MX2,NQO1,PLAT,RGCC,RSAD2,SNAI1,TNF,UGDH,UGP2,USP12	868 (19)
OGA		enzyme		-0.853	9.19e-21	ABCC9,ABLIM1,ACSL4,ACSS2,ADAM19,ADAMTS5,AGTR2,AHNAK2,ALOX5AP,ARAF,AZGP1,BFSP1,C1QA,C1QB,C1RL,C3AR1,CALCRL,CASP1,CAVIN2,CCBE1,CCL2,CCR1,CCR5,CD14,CD36,CD40,CD44,CD48,CD53,CD68,CD86,CD99L2,CDH1,CDKN2B,CEBPA,CLDN12,CLDN7,COLEC11,CSF1R,CSF2RB,CX3CR1,CXCL16,CYFIP2,DAB2,DCLK1,DHCR7,EPHA4,EPHB3,FABP3,FAS,FDPS,FGF18,FLNB,FN1,FZD10,GADD45G,GALNT4,GALNT6,GDF10,GFOD1,GPR34,GSN,HIVEP2,HMGCR,HMGCS1,HPGD,HSDL1…	1364 (24)
EIF2A		translation regulator		1.408	0.00271	CRP,ICAM1,ITGAX,JUN,LCN2,MBP,PCK2,PTPRC,XIAP	1226 (20)
APLNR		G-protein coupled receptor		0.173	0.0433	ANGPT1,CDH1,CDH2,PDGFRB,SNAI1,THBS1
TESC		other			0.00759	ALDH1A1,CDH1,CDH2
Mir100hg		other			0.045	CDH1,CDH2
LY75		transmembrane receptor			0.00759	CD40,CD80,CD86	547 (13)
ZXDC		transcription regulator			0.00759	CCL2,CD14,ITGAM
FOXL2	-3.093	transcription regulator		1.236	0.000175	AVPR2,CLU,CYP17A1,ESM1,FAS,FOS,HMCN1,HRH2,ICAM1,IER3,LIF,NFATC2,NR4A3,NR5A1,NR5A2,OSR2,PPARGC1A,PPP1R15A,PTHLH,RXFP3,SERPINB2,SERPINE2,SLC35F2,TNFSF4	771 (13)
ZDHHC6		enzyme			0.045	FLT3,IL7
NANOG		transcription regulator		0.065	6.85e-05	ABCB1,BIRC5,CCND2,COL3A1,DCN,DLX5,E2F1,EGR1,FBXW10B,FOS,FOSB,FUS,GATA6,GDF5,GDF6,GLI2,GMFG,HOPX,ID2,IER5L,IGF1R,KDM4B,LTBP1,LYN,MAP1B,NPTX1,NRIP1,PDCD4,RAPGEF5,S100A6,SMAD2,SMAD7,SMURF2,TBX3,TEAD4,TET1,TGFB2,THBS2,TOB1,VSTM2A,XIAP	1150 (13)
USP15		peptidase			0.0311	CCL2,MMP2,TOP2A
DLX6		transcription regulator		1.98	0.191	FOXL2,HGF,PLAGL1,RGS5
KCNK2	6.371	ion channel		-1.98	0.000184	CCL2,ICAM1,KCNK2,PECAM1,VCAM1	669 (10)
SCGB3A2		other		-0.762	0.00681	CTSS,MMP14,MMP2,SMAD7	602 (9)
METTL3		enzyme		-0.255	1.8e-09	ADAMTSL4,ANXA1,ANXA2,BDNF,CCL2,CCR1,CD274,CD36,CDH1,CDH2,CISH,CPZ,CX3CR1,DES,EGF,ESPN,FAS,FBXW9,FOXO1,GCG,HYAL1,ICAM1,IFIT2,IGF2BP3,IL17F,IL1R1,IL23R,ITGAM,JUN,LRRTM3,LYZ,MCTP2,MICOS10-NBL1/NBL1,NLRP3,PDGFRA,PDGFRB,PERP,PLA2G4E,PLTP,PPARGC1A,PTK2B,PTP4A3,PTPN14,PTPRC,RORC,SCN3B,SERPINE2,SFTPC,SLC4A11,SNAI1,SPHK2,TIMP1,TNF,WDR35	902 (19)
indican		chemical - endogenous mammalian		0.769	1.83e-06	AGT,ANGPT2,BNIP3,CCL2,CDH1,CITED2,CXCR4,EGLN3,GATA3,ICAM1,KL,NOX4,REN,SLCO4C1,TGFB1,THBS1	926 (16)
MYPN	8.352	other			0.0493	ANKRD1,DSP,SORBS2
LDLRAP1		transporter			0.045	HMGCR,LRP2
ST6GALNAC1		enzyme		0.849	0.00681	B2M,CDH1,CDH2,SNAI1
CNPY3		other			0.045	TLR1,TLR4
WDR73		other		-0.447	0.00137	EGF,FN1,ITGA8,JUN,THBS1
PAF1		other		1.265	0.0487	BIRC3,CITED2,H2BC5,IFI44,IFI44L,IFIT3,PLAUR,PNP,RIGI,SERPINE1,TAC3
MTDH		transcription regulator		0.665	1.87e-08	ACSL1,ACSL5,ACTA1,ACTN1,ANGPT1,ANXA2,ARG1,C9,CCN4,CCNA2,CD14,CD36,CDH1,CDH2,CDKN1C,CFH,CYFIP2,DPYD,EGR1,FGB,FGF1,FGFR2,FOXO1,GPNMB,GSN,HIF1A,HK2,KNG1,LCN2,LDLR,LGALS3,MGLL,MKI67,MMP2,MSMO1,NCOA4,NOX4,NR0B2,PCSK9,PLSCR1,PTGDS,SCP2,SERPINE1,TEK,TGFBR2,THBS1,TSPO,UCP2	1224 (19)
WWTR1		transcription regulator		-0.533	6.01e-10	AK5,ARHGAP15,AUTS2,CCL26,CCNA2,CCR10,CD44,CKM,COL11A1,CYP11A1,CYP17A1,DNAAF11,DTYMK,ESR1,FGF10,FMOD,FN1,GATA3,GDF5,GJA1,HMGCR,ICAM1,ID2,IFIH1,IL1A,IRF7,IRX3,ITGB2,ITIH2,LAMA3,LAMA5,MC2R,NEGR1,NR5A1,NXPH4,PPIL6,RIGI,RRM2,RUNX2,SERPINE1,SMAD7,STAR,THY1,TK1,TMPRSS7,TNFRSF8,TNFSF4,TNFSF9,VCAM1	1361 (23)
UBE2O		enzyme		1.754	0.00812	ACOX1,CDH1,HADHA,MMP14,SCD
FBXO25		enzyme			0.0164	EGR1,FOS
GJA3		transporter			0.0164	GJA1,GJA8
PRR34-AS1		other			0.0311	CDH1,CDH2,RAB27A
ARMCX3		other			0.0164	CHRNA3,CHRNB4
METTL14		enzyme		-1.492	0.0288	IFIT3,IGFBP5,IRF7,ITPR1,MBP,NFASC,THBS1,TLR3,WNT4
ZNF652		other			0.00276	ARHGAP5,SMAD2,TGFB1,TGFB2,TGFBR2
OVOL2		transcription regulator		-1.792	0.00875	ARHGAP20,ARPC1B,ENO1,EPHA4,EPHA5,FOXM1,HK2,MMP2,NR2F1,RAD51,RHOJ,STARD8,TUBB4A
MRAP	5.68	other			0.045	MC2R,POMC
CELA3B		peptidase			0.000259	ADAM8,BMP6,CLIP1,FGF18,FOSL2,GPX4,IL18,LGMN,NCF2,NLRP3,NOX4,PICK1,PXDN,RGS1,SOD3,WNT4
UCN2		other		0.609	0.000594	CCL2,CYP11A1,CYP17A1,DLG4,FOS,POMC,STAR,TLR4	1594 (24)
KMT2E		enzyme			0.0311	CDC6,CDK1,E2F1
TRIM29	5.768	transcription regulator		1.993	0.0298	CD44,CXCR4,PROM1,SNAI1
TET3		enzyme		-1.367	4.43e-09	ACSL1,ADAMTS9,ANKRD1,BMP6,CCL2,CCND2,CCR1,CCR2,CCR5,CD68,CD86,E2F1,FOSB,FOSL1,GLI2,IRF7,JUN,KLF9,LGALS3,LRP2,MRC1,MSR1,PARD6G,POR,PPP2R2C,SFRP4,SLC12A5,SMAD7,SYNE3,TBX6,TGFB1,TGFB2,TGM2,TLR7,WNT4,WNT5A,WNT5B	796 (15)
Integrin alpha V beta 3		complex			0.0164	MMP1,TGFB1
Gpcr		group			0.0172	FOS,JUN,RGS1
TET2		enzyme		1.878	3.91e-20	ABCC3,ACACB,ADAM8,AFF3,AHNAK,AKR1C1/AKR1C2,AMACR,ANKRD1,ANXA2,APOBR,ASPA,ATP4A,BCL3,BHLHE40,BMP6,C5AR1,CA8,CCND2,CD38,CEBPA,CHST11,CMPK2,CSF1R,CSF2RA,CUBN,CXCR2,CYP21A2,CYP27B1,E2F1,EBP,EPCAM,FBXO15,FCN1,FLT3,FN1,FOSB,FOSL1,FOSL2,GLI2,GRK5,HMGCS1,IFIT2,IFIT3,IGF1R,IL1R1,IL31RA,IL6R,IL6ST,ITGA2,ITGAX,ITGB2,JAML,JUN,KCNE3,KLF2,LGMN,MYCL,NFATC2,NIBAN2,OSBPL3,PARD6G,PDGFRB,PPP2R2C,PXDC1,RGS1,RNF144A,…	1111 (21)
ELOVL2	1.243	enzyme		-1.718	0.000581	BDNF,CASP1,CDH1,EGR1,SCD,TNF
NSRP1		other			0.0172	CDH1,CDH2,FN1
FGF21		growth factor		-0.639	3.93e-06	ACLY,ARG1,CD68,CDH1,CIDEA,COL3A1,DGAT2,DIO2,EGR1,FAS,FGFR2,FOS,GHR,ITGAM,ITPR1,LDLR,LEP,MMP2,PCK1,PDK4,PPARGC1A,SCD,SERPINE1,TBX1,TGFB1,TNF	1258 (23)
colestimide		chemical drug			0.0164	ABCA1,PCSK1
AHI1		other		-0.625	0.00088	CDKN1C,CEND1,GNAT1,HCK,IL4I1,LAPTM5,NKG7,NTRK2,REPS2,SV2B
CHI3L1	4.22	enzyme			9.05e-07	ARL4C,BHLHE40,CALD1,CD44,CDCA8,CDH1,CDH11,COL6A2,IGFBP5,KIF18B,KIF21A,KITLG,NT5DC1,PGM2L1,PTTG1,SERPINE1,SLC39A14,TGFBR2,TGIF2,TNC	1190 (16)
PIP5K1A		kinase		1	0.0421	CDH1,CDH13,FEZ1,WIF1
CEMIP	3.787	enzyme		0.71	0.0421	CDH1,CDH2,PTP4A3,SLC1A5
ZMPSTE24		peptidase		-1.246	0.000678	CASP1,CISH,CXCL14,CXCR2,FMO2,GADD45G,GHR,ICAM1,IGF1R,IGFBP3,IGFBP5,JAK2,NLRP3,RGS16,TNF	1318 (17)
SNHG7		other		0.004	0.0198	CASP7,CDH1,CDKN2B,GALNT1
IPMK		kinase		0.788	0.00165	BATF,CCR10,CCR2,FLNC,FOS,FOSB,IL18,IL1RL1,ITGB3,JUN,MAF,PDCD1,PDLIM5,RAD51,SATB1,TNF	1005 (24)
smilagenin		chemical drug			0.0164	BDNF,GDNF
BCAR4		other		0.927	0.0198	ABCB1,CDH1,CDH2,HK2
FBXO42		other		1.982	0.0198	CSF1,ICAM1,TNF,VCAM1
CERS2		transcription regulator		-0.421	0.0182	ABCB1,ABCC4,ASAH1,CERS6,MBP
TUSC3		transporter			0.00759	CDH1,CDH2,LIPC	534 (7)
SUCNR1	4.755	G-protein coupled receptor		1.89	0.00951	COL3A1,COL5A1,COL5A2,LAMA5,LAMB1,LAMB2,NID1
BMPR1A		kinase		0.821	0.0185	CYP11A1,CYP17A1,DLX5,GDNF,HAPLN1,HSD3B1,IBSP,PTX3,SERPINE1,STAR,TGFB2,TNF
MGAT1		enzyme		-1.982	0.0421	CDH2,ITGA5,ITGB3,ITGB4
MIEF2		other		1.237	0.00812	CDH1,CDH2,HMGCR,HMGCS1,SCD	534 (7)
ZBTB20		transcription regulator		0.948	0.000185	ACSS2,ANXA1,C2,CA12,CES1,CISH,CLIC6,DCN,EMILIN2,FRZB,GHR,IRS1,LDHB,LEP,LEPR,OGDHL,PCK1,PDK4,PPARGC1A,SPOCK1,TNF,UGDH	885 (12)
EBF2		transcription regulator		1.878	0.000611	ADAMTS15,CIDEA,DIO2,LGI1,LGI2,NTM,QPRT,REN,SFRP4,THBS4
berbamine		chemical reagent		0	0.0198	CD274,CD80,CD86,PDLIM2
IL17R		complex		1.195	0.0407	CCL11,CCL2,IL13,MMP1,TGFB1,THY1,TNFSF11
FAT1		other		0.635	0.00108	ANKRD1,CD44,JUN,MET,PDCD4,PLAU,PRRX1,SNAI1,TGFB1,TGFB2,VEGFC	1210 (18)
LIN28B		other		0.196	0.00583	ACLY,APELA,BCL11A,CCND2,CD44,CDH1,CDH2,E2F1,ITGB4,MMP14,PROM1,SCD,SMAD2,SNAI1,THRB,TNF	594 (11)
ABRAXAS2	-1.195	other			0.045	CASP1,JAK2
BTNL2		transmembrane receptor		1.224	1.32e-06	ACTR3B,CAPN3,CD109,CERK,DAPL1,DAPP1,EMB,ENTPD1,EPCAM,FGR,GPD2,GPR34,IL1RL1,KCNK6,LDLRAD4,MBNL3,NTRK3,PLXDC1,RRAGD,S100A4,SELL,SEMA4F,ST14,TNF,TNFRSF1B,TNFSF10	657 (7)
GALNT6	2.138	enzyme		0.555	0.0253	ANPEP,CDH1,CDH2,FN1,MUC5B
TRIM58		enzyme		-1.131	0.00681	ALDH1A1,CD44,IFIT2,TLR2
RNASEH2A		enzyme			0.00136	H2BC5,IFI44,IFIH1,IFIT2,IFIT3,IRF5,IRF7,PARP9,RIGI,RSAD2,TLR2,TLR3,TLR4,TNF,USP18
PRKAG3		kinase			1.5e-06	ABCA1,ACSL6,ALAS1,ANKRD1,ANXA8/ANXA8L1,APBB3,AQP1,ASPH,CD36,CELF2,CES1,CYP27A1,DDIT4L,EGR1,GADD45G,GDAP1,GJA1,GLRX,GPX3,HIVEP2,IFI30,IGFBP5,IRX3,JPH1,KLF2,LEP,MMD,NRIP1,PHLDA3,POLK,PPARGC1A,RGCC,RORC,SH3KBP1,SHISA2,SLC40A1,SLC4A3,SORD,STK11IP,THPO,TMCC2,TPPP3,UGP2,WNT4
SOX17		transcription regulator		1.075	0.00393	AKR1C1/AKR1C2,CCNA2,CDH1,CDKL1,FOS,GATA6,GPT,KL,LAMB1,NQO1,NR2F1,PROM1,SLC38A4,SOX7	1029 (12)
PHF8		enzyme			0.0253	E2F1,GPT,IRAK3,PRAM1,TGM2
GABARAPL1		other		1.897	0.00831	ABCA2,AHNAK2,CXCR4,FOLR1,INSIG1,LAMB3,LGMN,NPC2,SCPEP1,SERINC2
MILIP		other		0.927	0.00121	CDH1,CDH2,MMP2,SNAI1	619 (12)
CERS4		transcription regulator			0.045	ASAH1,CERS6
LINC00924		other			0.045	CD36,FABP4
SPON2	2.236	other			0.0311	CCL2,CSF1,TNF
DCAF1		kinase		-0.212	0.0263	BMF,CD274,FOXM1,KLRC4-KLRK1/KLRK1,KNDC1,LOC102724428/SIK1,NCAM1,TGM2,TNFSF10,TOB1
MYOC		other		1.324	6.07e-08	ANXA1,CD44,CDH11,CHRDL1,CLDN7,DAB2,DLX5,ENPEP,EPHA2,FBN1,FBXO32,FN1,GPRASP1,HHIP,HOXA7,IGFBP5,KCNJ2,LAMB1,MAFK,MBP,NBN,NEFM,NFASC,PHLDA2,PTGER4,PXDN,RAB27B,RUNX2,STC1,STC2,TGIF1	1172 (21)
UVRAG	1.42	other			0.045	CCL2,CD274
FNDC3B	-2.758	other			0.000261	CDH1,CDH2,PROX1,RUNX2,SERPINE1,SNAI1	781 (7)
TRIM41		enzyme			0.0021	PRKCA,PRKCD,PRKCZ
INSL5		other			0.0172	ENO1,HK2,PFKM
ZNF367	-1.128	transcription regulator			0.0164	CIT,TP53BP2
POMGNT1		enzyme			0.00495	CDH2,MMP1,MMP17,TIMP1,TIMP2	388 (7)
S1PR4		G-protein coupled receptor		1.127	0.0081	ACKR2,ACTG2,AQP1,C1R,C1S,CCN4,CSF2RB,EPHB1,F3,HTRA3,LTBP2,OLFML2B,PLA2R1,SERPING1	321 (4)
DLK2		other			0.045	HEY1,HEY2
HCAR1		G-protein coupled receptor		1.319	1.53e-06	CXCR4,HIF1A,HK2,ICAM1,PDGFRB,PFKM,PPARGC1A,SEMA5A,SLC16A1,SLC16A3,SNAI1,TGFB2,TNF	917 (13)
CLPX		enzyme			0.0021	ACACB,ALAS1,ALAS2
DENND5B		other			0.045	CD36,PNPLA3
NQO2		enzyme		0	0.0298	CFLAR,CXCL12,CXCR4,XIAP
CASZ1		enzyme		0.131	1.3e-05	ABCC9,ACTA1,CACNA1D,CKM,DACH1,ENPP1,FGF18,GATA3,HEY1,HTR1B,KCNK3,MYOF,MYPN,NEFL,SATB1,TNFRSF1B,TNNT1,ZNF536
G-1		chemical reagent		0.581	0.000433	AGTR1,AREG,BTC,DLG4,EREG,ESR1,FOS,GSDMD,GSDME,POMC,PTX3,SLC1A1,TNFAIP6	1334 (20)
YOD1	-1.202	enzyme		-0.297	0.0271	ANKRD1,CDH1,CDH2,GPT,IFIT1,SNAI1
MARCHF6		enzyme			0.045	DIO2,MSMO1
ANGPTL6	-1.103	other			0.0311	ANGPT1,FGF2,LEP
TMPRSS6		peptidase		0.692	0.00223	BMP6,CDH2,GPX4,PROM1,SERPINE1,SLC40A1,SNAI1	459 (7)
daporinad		chemical drug		-0.885	0.000175	ALDH1A1,BHLHE40,BHLHE41,CCL2,CCR1,CD274,CD44,E2F2,LIF,LRIG1,PROM1,SERPINE1,TNF,TNFSF11,VDR	1050 (16)
GATA2-AS1		other		-0.588	0.00327	BMP6,BNIP3,DLL4,ERG,ESM1,FOXO1,HIF1A,HK2,ITGB4,PECAM1,PROCR
DERL1		other			0.045	ABCC8,MMP2
IGF2		growth factor		0.602	1.4e-07	AREG,BIRC5,CD36,CDC45,CDC6,CDK1,CKM,CORO2B,CXCR4,DHCR7,EGR1,ELOVL6,EREG,FN1,GATA6,GCH1,GHR,GRN,HIF1A,IER3,IGF1R,IGFBP3,IGFBP4,IGFBP5,ITGA5,KLF9,LEP,MCM2,MCM5,MCM7,MMP1,NDRG1,PDCD4,PRIM1,RAD51,RAD51AP1,RGS16,RHOB,RRM2,SATB1,SERPINE1,SEZ6L2,SFTPC,TGIF1,THBS2,UHRF1,XRCC1,ZFAND5	1272 (23)
KDM2B		enzyme		0.522	0.047	BDNF,CDKN2B,CFLAR,FOS,GATA6,LAMA5,PDGFRA,SFRP2,SOX7
TRPS1		transcription regulator		1.876	3.76e-10	ACSL1,ALPL,AURKB,BUB1,CCNA2,CDC20,CDK1,ENPP1,FN1,FOXM1,GABRA3,GALNT3,GREB1,IBSP,MMP2,PHEX,PTTG1,RANBP3L,RUNX2,SEMA6A,SERPING1,SNAI1,TGFB2,TOP2A,VDR	1175 (12)
WWC1	2.918	transcription regulator		0.816	0.00337	CDH1,CDH2,FGF1,MKI67,RASSF4,WWC1	418 (7)
FIRRE		other		1.951	0.0122	CSF1,IL1A,TNF,VCAM1
MEMO1		other		-0.192	0.0198	FOS,JUN,SNAI1,STC2
PYCR1		enzyme			0.0493	CD274,CDH1,CDH2
BBS2		other			0.0164	GPT,LEP
TACSTD2		other			0.0421	CDH1,CLDN7,NCAM1,SYP
TRIM2		enzyme		0.375	0.0166	GCLC,GCLM,GPX3,ITGA5,ITGB4,ITGB7,NQO1
RAI1	-1.225	transcription regulator			0.045	BDNF,LEP
KDM3B		enzyme		0.243	2.46e-05	ARG2,C1R,CDC20,CIT,CKAP2,COLEC12,FN1,FRMD4B,GTSE1,HJURP,IRS1,KALRN,KIF18B,KIF26B,NEDD4L,PAPPA,PRUNE2,SDCBP2,SORL1,SPAG5,TMEM74B,TSHZ3,TXNDC16
TELO2		other			0.045	IFIT1,IRF7
CERS6	2.436	transcription regulator		1.944	0.0298	ABCB1,ASAH1,LEP,TNF
Collagen(s)		complex		-0.57	0.00331	BCL3,C3,C3AR1,C4A/C4B,C5AR1,CD68,CREB3L1,FN1,ITGAM,PPP1R15A,SNAI1,THBS1,TNC	887 (17)
TLR2/3/4/9		group		1.741	0.000581	CCR7,CD40,CD80,CD86,FCGR2B,ICAM1	460 (7)
DGAT2	2.327	enzyme			0.0493	DGAT2,SCD,UCP2
UBR2		enzyme		0.816	0.000261	ADRB2,DACH1,LCP1,NEFL,NEFM,SLC16A7
HIBCH		enzyme		-0.943	0.000848	ACSS2,ACSS3,BCAT1,BCL3,CASP10,CASP7,CYP27A1,FOS,GK,ICAM1,JUN,MAP3K8,PCCB,PDK4,POU2F1,SCP2,SLC27A2,TRAF3
ZNF746		transcription regulator			0.00495	CASP1,CCL26,GSDMD,PCK1,PPARGC1A
LINC01018		other			0.0493	CDH1,KNG1,SNAI1
TMEM106A		other			0.0311	CD80,CD86,TNF
CEBPA-DT		other		1.232	0.00681	CDH1,CDH2,CEBPA,SNAI1	1008 (13)
GYY 4137		chemical reagent			0.0125	AQP2,CBS/LOC102724560,ITPR1,ITPR2,PCSK9
SP6		transcription regulator			0.00759	AMBN,SPHK1,TGFBR2
MYLIP		enzyme			0.00759	LDLR,LRP8,VLDLR	477 (6)
SMOC2	2.451	other		0.714	0.0253	AURKB,CDH1,CDK1,FN1,SNAI1
CPXM1	1.638	peptidase			0.0493	COL14A1,COL15A1,COL5A1
YTHDF2		other		-1.524	0.00642	ABCA1,CHST11,EGR1,HIVEP2,IFIT2,NLRP3,PDGFRA,PPARGC1A,TNFRSF1B	487 (7)
gentamicin		chemical drug		0.067	3.46e-06	ABCC3,ACSM3,ADRB1,AGPAT3,ALDH1A1,ALPL,AQP1,AQP2,ARHGAP5,BLNK,BMP6,C1QA,C1QB,C4A/C4B,CBS/LOC102724560,CCL2,CCNG1,CDO1,CFP,CITED2,CLU,CNKSR3,CSF1,CST3,DMD,EGF,EGR1,ENPP2,EPHX2,FMO1,FOS,FXYD5,GARNL3,GDF15,GHR,GPM6A,GRM1,HAVCR2,HIVEP2,HSD11B2,ICAM1,IGFBP3,IGFBP5,IL10RA,IRF7,JUN,KMO,KYNU,LCN2,LGALS3,MAF,MMP2,NR1D1,NRG1,NRIP1,NUAK1,PFDN2,PLIN2,PLLP,PPP1R9A,PTGDS,PTN,PTPRZ1,RBP4,RGCC,SLC1A1,SLC7A8,SLC9A…	1001 (18)
Histone h4		group			2.82e-08	ABCB1,ACTA1,ADA,AGT,AKAP12,CD1D,CD40,CDC6,CDK1,CFLAR,CHRNA3,CHRNA5,E2F1,ESR1,FAS,FOS,FOXM1,HPSE,ICAM1,IL1A,KALRN,KIF13B,KIF1A,KLF2,MCM3,MSH5,NCAM2,NEDD4L,NEGR1,NEURL1,NLGN1,NTRK2,PRLR,RASGRP1,RRM2,RUNX2,SPHK1,STAR,TBX1,TBX6,TGFBR2,TNF,TNFSF10,TNFSF11,VCAM1	1104 (17)
METTL4		enzyme		1.633	0.00114	ADAM12,COL5A1,IGFBP3,LOX,PLOD2,SLC6A8
SOX14		transcription regulator			0.00951	CCL2,CCL26,IL17F,IL7,TNFSF10,TNFSF4,TNFSF9
CUZD1		other			0.0172	EREG,ID2,NRG1
RNF138		enzyme		1.667	0.00196	BIRC3,CCND2,CCR7,ICAM1,IER3,IL1A,RGS16,RIPOR2,TNF	588 (11)
VIRMA		other			0.0493	CHST11,TEAD4,WEE1
E2F8	-1.216	transcription regulator			0.0253	CCNA2,CDC6,CDK1,E2F1,MCM2
avexitide		biologic drug			0.0021	AGT,FOS,NOX4	688 (9)
ENKUR		other			0.0164	JUN,MYH9
DENND1A		other			0.0164	CYP11A1,CYP17A1
SLCO1C1		transporter		-1.633	0.0112	ALDH1A1,CIDEA,HR,LDLR,PPARGC1A,PVALB
HNRNPLL		other			0.0164	ECM1,PTPRC
particulate matter		chemical reagent		1.326	0.00951	CASP1,KLF2,NLRP3,TFPI,TGFB1,THBD,TNF	1216 (17)
linsitinib		chemical drug		-1.477	0.00495	CD44,COL5A3,FN1,SERPINE1,TNFSF10	534 (7)
RRP1B		transcription regulator			0.00148	ADCY7,AREG,BIRC5,CASP7,CCNA2,CCNG1,CDC20,CDC6,CDK1,ESPL1,FOXO1,ITGB2,MCM2,MCM3,MCM5,NUP210,PERP,POLD1,PRKCA,PRKCD,RHOQ,SERPINE2,TGFB1,TOP2A,VDR,VEGFC
PDZK1IP1	5.773	other			0.0311	BNIP3,PTGS1,SCARB1
IGF1R	-1.144	transmembrane receptor		0.221	4.52e-08	ABCC4,ACSL1,ACTA1,ADRB2,ANKRD1,CAPG,CD109,CD300A,CD300C,CD36,CD37,CD38,CD48,CD53,CD5L,CD68,CD84,CDH1,CDK1,CEBPA,CKM,CLU,COL18A1,COL3A1,CYP11A1,DES,DLK1,EGR1,ESR1,ETV1,FHL2,FLNC,FOS,GJA1,HADHA,HIF1A,HSD17B7,IBSP,ID2,IGF1R,IGFBP3,IGFBP4,IGFBP5,IL16,IL1A,INHA,IRS1,ITGAM,LHCGR,LIPE,MYOM2,PDLIM2,PDLIM5,PECR,PHLDA2,PLAT,PLAU,PROM1,RING1,RRM2,RUNX2,S100A10,S100A4,SCARA5,SCG2,SCP2,SLC16A2,SLC8A1,SNAI1,ST…	1468 (24)
ALX1		transcription regulator			0.045	CDH1,SNAI1
MOG		other		0.905	1.79e-06	ARG1,BDNF,C5AR1,CCR1,CCR2,CCR5,CD274,CD40,CD44,CD80,CD86,GDNF,ICAM1,IL13,LEP,MKI67,PDCD1,PECAM1,TGFB1,TNF,VCAM1	1183 (19)
RANBP3L	1.894	other		0.277	0.038	ALDH2,ASB4,BGN,GC,GNAO1,HOXA7,ITGB7,PARM1,PDLIM1,SH3GL2,SMOC1,TSPAN13,UNC5B
GPR4	1.029	G-protein coupled receptor			0.0164	ICAM1,VCAM1
SELENOS		other		-1.633	0.0346	ACOX1,CD36,CEBPA,FABP4,SLC27A2,TNF
RRP15		other			3.22e-05	BIRC5,CCL26,FRZB,FZD7,FZD9,NFATC1,NKD1,PRICKLE1,PRKCA,WNT4,WNT5B,WNT6	873 (7)
IL31		other		1.989	0.0407	BDNF,CCL2,CD86,CDK1,CISH,EGF,TRPA1
ZFP91		transcription regulator		0.707	0.000354	BCAT1,CASP1,CCNA2,CDK1,HK2,RRM2,TNFRSF8,TNFSF13B
TRIM55		other			0.045	ALDH1A1,PROM1
ATP6V1C2		transporter			0.0493	CDH1,CDH2,FN1
SLC30A7		transporter		0	0.00095	ALPL,BST2,CD36,EPHX1,EPHX2,EPHX4,FABP3,SLC27A1	565 (7)
NLRX1		other		0.219	2.2e-10	AGT,ANGPT1,ANGPT2,ARHGAP5,BDNF,BIRC3,CASP1,CD40,CD44,CDH1,COL3A1,COL4A6,COL5A2,CSF1,CSF1R,DAB2,DUSP4,DUSP6,EFNA1,EGF,EGR1,FGF2,FOSL1,GHR,GJA1,HCK,IBSP,ID2,IL1A,IL1R1,IL6R,ITGA1,ITGA2,ITGA8,ITGA9,ITGAM,ITGAX,ITGB2,ITGB7,JAK2,JAK3,KITLG,LAMA3,LAMA4,LAMB3,LIPE,MAP3K20,MAPK13,NOD1,OSMR,PDGFRA,PIK3CB,PIK3CG,PIK3IP1,PLCG2,PRKCA,RASA2,RHOB,RUNX2,RUNX3,SH3KBP1,SMAD2,SNAI1,TCF4,THBS2,TLR1,TNC,TNF,UBE2D1,V…	1126 (17)
potassium channel		group			0.045	FOS,JUN
DRD1/5		group			0.0172	BDNF,FOS,PDYN
sGC		complex			0.0172	BDNF,EGR1,FOS
GNRH		group		-1.718	0.00206	EGR1,FOS,IGFBP3,IGFBP5,INHA,JUN,LHB,SCG2,SCG3,SEMA6B,SRXN1,STC1	1264 (23)
Relaxin		group		-0.113	0.0103	AQP3,ARG2,CD36,GJA1,HCN4,MMP1,MMP2,TIMP1
Laminin (complex)		complex		-1.102	0.00064	BIRC3,CCL2,CDH11,CHGB,ETV5,FN1,ID2,MMP1,PLAU,RUNX2,SERPINE1,STMN2,TGFB2,WNT5A	1239 (19)
ADRB		group		-1.978	5.71e-13	AACS,ACAT2,ADCY4,ADGRL4,ANKRD1,ARG1,AXL,BDNF,BHLHE40,BNIP3,BOK,CAVIN2,CCNA2,CD40,CD68,CFLAR,CYP51A1,DIO2,E2F1,ENDOD1,FAM110C,FAS,FDPS,FOS,GCLM,GDF15,HMGCS1,HSD17B7,ICAM1,IFIT3,INSIG1,JUN,KLHL6,LTBP1,MSMO1,MVD,NBN,NEK2,NOD1,NQO1,NR4A3,NSDHL,PPARGC1A,RAD51,RSAD2,SLC40A1,SLC8A1,SLCO4A1,SRXN1,TEK,TRAF3,WEE1	1135 (17)
SRC (family)		group		1.75	5.99e-07	CCL2,CD36,CDH2,CDKN1C,EGR1,FGF2,FGR,FN1,HIF1A,ICAM1,ITGB3,KLF2,MUC4,PROM1,S100A4,SLC6A4,SMAD2,SNAI1,TNF,VCAM1,VEGFC	1194 (20)
TCF/LEF		group		1.782	0.00138	BIRC5,CCN4,FN1,JUN,MITF,MMP2,RUNX2,S100A4,SERPINE1
alpha-adrenergic receptor		group			0.0164	GCG,SLC8A1
GPR39	3.115	G-protein coupled receptor		-0.479	0.00063	ANGPT1,ANGPT2,CCL2,CLU,EGF,F3,LIPE,RGS16,SERPINE1	1072 (17)
DNAAF5		other		-0.816	0.0112	CFAP210,CFAP45,DNAH5,DNAH9,DNAI2,ODAD2
ABCA4		transporter		1.231	0.00203	AGER,C3,CFB,CFP,GSDME,TLR3
TRAP1		enzyme		1.746	0.00437	AGBL3,ANXA1,CADM3,CD44,CLDN12,COQ10A,E2F1,GNG2,GPR146,HIF1A,HSPE1,L1CAM,MTHFD2,NCAM1,PECAM1,PECR,RAB38,SLC4A11,STARD8,SYK,TMA16,UBIAD1
2-(3-chlorophenylamino)phenylacetic acid		chemical drug			0.045	FN1,TGFB1
ADAM21		peptidase			0.0493	FAM43A,KRT20,TPPP3
SLC2A11		transporter		0.927	0.0122	CEBPA,DLK1,FABP4,PPARGC1A
FAM117B		other		0.577	0.000176	ABCC1,ABCC3,AKR1B1,AKR1C1/AKR1C2,ALDH1A1,CAT,GCLC,GCLM,GSTA4,NQO1,PRDX1,SRXN1	525 (10)
ERFE		other		-0.051	0.00095	ATOH8,CD36,FABP4,ID2,RUNX2,SMAD7,TNFRSF11B,TNFSF11	465 (7)
GALNT4	-1.877	enzyme			0.0493	CDH1,CDH2,SNAI1
SGPL1		enzyme		-1.264	0.00131	ABCA1,ABCB1,ABCC1,AQP3,ASAH1,CERS6,FLNB,IFIT1,PDE1C,PLPP1,PLPP2,RIGI,SGPP1,SPHK2,SPNS2,TGM1,ZBED2
TSHZ3	-1.66	transcription regulator		1.05	0.000105	AMPD3,COL23A1,COL5A1,CRYM,ELMOD1,FGF10,FMOD,FOSB,FOSL2,GDF10,IGFBP3,KCNG1,KCTD12,NTRK3,PTK2B,RSPO2,SPSB1,TSHZ2
CHIT1		enzyme		0	0.0122	ELN,FN1,SMAD2,SMAD7
ARID2		transcription regulator		-1.973	2.27e-08	ADAM19,ALPL,CCN4,CD274,CHST11,COL8A1,DAB2,EXT1,FGFR2,FOS,HTR7,IL1A,KIRREL3,PTPRN,RAD51,RUNX3,SCG2,SMAD2,SNAI1,TGFBR2,THBS1,TP53BP1,WNT5A	1101 (13)
USP36		peptidase		1.673	0.0207	ANKRD1,BIRC5,CAT,CCDC80,FJX1,IGFBP3
COQ7		enzyme			0.0021	ARG1,HIF1A,TNF	1275 (16)
CP	2.652	enzyme			0.045	BDNF,SLC40A1
MARCKSL1		other			0.0493	ACTA1,CDH1,SCN5A
AGMAT		enzyme			0.00828	ACAT2,ACSS2,AKR1B1,ALDH1A1,ALDH1A3,GFPT2,HK2,ME2,OGDH
RHOV		enzyme			0.00759	CDH1,CDH2,SNAI1	684 (11)
Tmem238l		other			0.0493	CYSLTR2,OSMR,PTAFR
CACNA1C	1.558	ion channel			2e-06	ANXA2,CACNA1C,COL14A1,COL8A1,CTSK,ENO1,MMP14,MMP2,POSTN,S100A10,TNC	970 (13)
OSCAR	4.492	other		0.927	6.64e-06	CCR2,CD40,CD86,CX3CR1,ICAM1,IL1A,IL1R1,ITGAM,JAK2,MAP3K8,MMP19,TLR7,TLR8,TNF,TNFSF10	1074 (16)
KRT80	1.866	other			0.0311	CDH1,CDH2,HK2
CMKLR1	1.444	G-protein coupled receptor		-0.022	0.0154	CCNA2,CCND2,CD274,IL13,LIPE,TNF
HTR2B		G-protein coupled receptor		0	0.00812	CDH2,COL23A1,SERPINB2,SLC25A4,TGFB1	871 (15)
KMT2C		transcription regulator			0.0311	CCL2,HOXC10,NR0B2
TRIM31		enzyme		0.816	0.0112	ACOX1,CD36,PDK4,SCD,SLC27A1,UCP2
LAMTOR1		other		1	0.0421	MTHFD2,PPAT,SCD,SQLE
BMPR2		kinase		1.528	0.000867	ANK3,CD274,CXCL12,EPHA4,FN1,GATA6,GTSE1,ICAM1,ID2,MAP1B,PTX3,RUNX2,SNAI1,SORL1,TNFRSF11B,TNFSF11,VCAM1	833 (16)
BCO1		enzyme			0.00337	BCO2,ELOVL2,NR1D1,PRKAA2,SCARB1,SPON2
GRHL2		transcription regulator		-0.102	0.000114	CDH1,CLDN4,CXCL13,DLL3,EFEMP1,IL7,LYPD3,MMP1,MMP14,NRP2,SEMA3B,TGM1,TNFSF4	874 (7)
CCN6		growth factor		-0.825	0.00526	ADAMTS5,CDH1,CDH2,ICAM1,SNAI1,TNFSF11	1188 (22)
SATB2	1.444	transcription regulator		0.698	0.000137	ADGRG6,AUTS2,CD96,CDH6,EFEMP1,ENPP1,FABP4,FLVCR2,IFI44,ITGA8,LIMA1,MYPN,NOX4,PDE3A,PERP,PRRX1,PWWP3B,TM4SF18
ZNF385B	3.138	other			0.0164	FAS,PERP
ASH1L		transcription regulator		-1.067	0.00681	IL17F,IL23R,IRAK3,RORC
AQP11		transporter			0.0311	EGF,TGFB1,TIMP1
ZNF750		transcription regulator			0.0493	CTNNAL1,LAMB3,LAMC2
TUT1		enzyme		1	0.00325	CDH1,CDH13,FEZ1,WIF1
TM4SF5		other		-1	0.0421	KLRC4-KLRK1/KLRK1,LAMC2,TNF,TNFSF10
KIF26B	2.512	other			0.0172	MYH10,MYH9,NQO1
ZNF32		transcription regulator		0.403	0.00495	ALDH1A1,LEPR,PROM1,S100A4,TGFB1	700 (7)
C430049B03Rik		other		-1.982	0.0298	CEBPA,FABP4,LEP,SCD
P2RY6	1.152	G-protein coupled receptor		-1.463	0.0168	CIDEA,EPSTI1,FABP4,MPZL2,PPARGC1A,TBX1,TMEM26,VCAM1
SFRP5	2.399	transmembrane receptor			0.0421	CCL2,CXCR4,TCF4,TNF
HDAC11		transcription regulator		-0.342	0.0154	CASP1,EIF2AK2,GSDMD,IL18,TNF,TNFSF4
PPP1R15B		phosphatase		0	0.0421	CHAC1,NUPR1,PPP1R15A,TRIB3
PFKP		kinase			0.0172	CCNA2,CDK1,F3
ASCL1		transcription regulator		1.286	4.69e-07	BIRC5,CDK1,DLL1,DLL3,DLL4,DLX2,DLX5,E2F1,EPHA2,EPHB3,FOXM1,GADD45G,HEY2,IKZF1,KCNIP2,MFNG,NFASC,NUSAP1,PCSK6,PDGFRA,PDYN,PNOC,PROX1,RELN,RET,RORB,SEMA6B,SEMA7A,SLC6A5,THRB,TTK,UBE2C
MEX3A	-1.876	other		-0.243	1.99e-06	ABCA1,ACOX1,AGPAT2,CD36,CD44,CENPA,CYP27A1,DCLK1,FZD7,KCNE3,LYZ,PCK1,PDK4,PPARGC1A,PRELP,SFRP5,SLC27A2
CERK	-1.372	kinase			0.00991	ACKR1,ACKR4,CCL2,CCL26,CLCF1,CXCR4,JAK2,SLIT2,TLR2,TNF,TNFSF10	794 (7)
QRFP		other		1.029	0.00681	ACSL1,CD36,CEBPA,SLC27A1
HNF1A-AS1		other		-1.835	6.55e-06	BIRC5,CDH1,CDH2,ENO1,H2BC5,HJURP,HMGB2,KIF22,KIF2C,NEK2,PDCD4,UBE2C	542 (7)
ZNF521		transcription regulator			0.0112	CTSK,FXYD5,MRC2,NFATC1,TIMP1,TNFSF11
HOXD13		transcription regulator			6.35e-05	ANGPT1,COL5A2,FBN2,FN1,NEFM,RET,RUNX3,SERPINE2,TGFBR2,TNC
PBRM1		other		1.63	0.00636	ADAMTS9,CCL2,CD274,CDK1,GCH1,IGFBP4,JUN,LAMB3,LAMC2,NCEH1,TMEM132A,TNF	476 (7)
N6AMT1		enzyme		1.127	1.24e-07	ACSM3,ANGPT2,AQP1,CDO1,CIT,CKAP2,DACH1,DAPK2,EHF,EPHB3,ESPL1,FHDC1,FZD7,IRS1,KCNE3,KCNQ1,KIF12,LCP1,LRIG1,MKI67,NFIA,NOD1,PAICS,PCK2,PDE3B,POLD1,PPAT,PRELP,PTPRO,QSOX2,RASL11B,RASSF4,RNF32,SHISA2,SLC27A2,SMARCD3,SNX10,SORD,SPAG5,SPATA24,TGIF2,TMEM132A,TNFSF10,TXNDC16,VDR
SLC2A10		transporter			0.0122	CEBPA,DLK1,FABP4,PPARGC1A
FFAR1		G-protein coupled receptor		0.447	0.0271	CD36,FABP4,NFATC1,PPARGC1A,TGFB1,TNF
TRPM7		kinase			0.0445	ANXA1,HIF1A,TLR4,TNF,VCAM1
USP22		peptidase		1.454	8.03e-08	ACLY,BST2,CCND2,CD80,CHI3L1,CSF2RA,CSF2RB,CSF3R,DDX60,FAXDC2,FCGR2B,FN1,IFIT1,IL2RB,ITGAM,ITGB2,KCNE3,LYZ,MRC1,MSR1,NCF1,NCF2,NCF4,NSUN7,PARP14,PLEKHG1,PTPRC,SEMA4F,TGFB1,TGM2,TNF,USP18,VAV1	826 (17)
GAS2L3	-1.428	other		-1.89	0.00223	CCND2,CCNG1,EPHX1,FAS,LIF,PTPN14,TM4SF1
PON2		enzyme		-1	0.0122	C5AR1,CXCR2,TFPI,TNF
TXLNG		other			0.0172	PPARGC1A,PRKAA2,SCD
GALNT3	7.409	enzyme		0.447	0.0253	CDH1,CDH2,FN1,KL,TGM1
PARP3		enzyme		1.044	0.0122	NDRG1,NDRG2,NFASC,RUNX3
FOXG1		transcription regulator			0.0341	CCND2,CDKN2B,DLX2,PCK1,SERPINE1
GMFB		growth factor			0.0493	CFTR,FHL2,MMP14
DSC2	2.521	other			0.0164	CD44,DSP
L2HGDH	1.675	enzyme		-1.408	0.00526	AIF1,CD68,CLEC7A,HIF1A,ITGAX,TNF
TRPM3	2.874	ion channel			0.045	EGR1,FOS
E2F7	-1.511	transcription regulator		1.067	0.0031	CCNA2,CDC6,CDK1,E2F1,E2F2,E2F8,ENPP2,MCM2
KDM4B	-1.125	enzyme		1.026	0.0333	ENO1,HK2,KDM4B,LCN2,LOX,PCK2,PDK3
RHBDF2	-1.275	other			0.045	CD274,TNF
FAM3B		cytokine			6.55e-06	CCN4,DAPK2,DCN,FN1,GJA1,IER3,IGFBP3,IGFBP4,ITGA5,LCN2,PTN,RNASE1
DHCR24		enzyme		-0.378	0.00141	ANXA1,IRF7,LY6E,MGP,NLGN1,SORL1,TNF
DIPK1C		other			0.0164	IL18,NLRP3
EHT-1864		chemical reagent		-0.831	0.0298	CXCL12,FN1,FOXO1,VSIG4
choline fenofibrate		chemical drug		0.015	0.00231	ACSL1,CXCL12,F3,GPT,HIF1A,NPC1,NPC2,NR1D1,PCSK9,SERPINE1	1056 (14)
HYAL1	1.447	enzyme		1.147	1.16e-05	ADAMTS5,CASP1,CDK1,DACH1,FAS,IGFBP4,IL20RB,LOX,LPXN,MAP1B,PAPPA,RUNX2,SCG5,SERPINB7,SLC35G2,SRPX,STXBP6,TBX3,TGFBR2
PRDM16		transcription regulator		-0.126	7.95e-08	ADAM12,AGT,CCR2,CD68,CIDEA,COL3A1,DCN,DIO2,ELN,FOXJ1,GADD45G,GPX3,HGF,IFI44,IFIT2,IRF7,LOX,MX2,PPARGC1A,SERPINE1,SLIT2,TNF	898 (18)
DPP3		peptidase			0.0493	CDK1,GCLC,NQO1
KLK10		peptidase			0.0164	ICAM1,VCAM1
RNF181		enzyme		-0.863	0.0375	CDK1,CXCL12,ESR1,GREB1,OLFM1,PDCD4,WNK1,ZNF385B
LINC00324		other		1.172	0.0125	CDH1,EPCAM,FAM83B,PROM1,THY1
BCO2	2.322	enzyme			0.0298	ELOVL2,NR1D1,PRKAA2,SPON2
PTPN23		phosphatase			0.045	CDH2,SNAI1
DEPTOR		other		-1.165	0.0125	CDH1,CDH2,ICAM1,SNAI1,VCAM1
ZMYND10	-1.927	other		-0.152	0.00325	MMP14,MMP19,MMP2,THBS1
TENM1	-3.409	transmembrane receptor		1.89	1.6e-05	CHL1,EDNRB,GPNMB,MGP,SCARB1,SEMA6A,SLC1A4
LINC00174		other			0.0172	CDH1,CDH2,E2F7
KDM6B	-1.282	enzyme		1.848	0.0154	BHLHE23,CD40,CDH1,CDH2,FN1,GDNF,ITGA2B,MAP4K1,SNAI1,TNF
SALL4		transcription regulator		-1.64	2.73e-09	ABCA3,AKAP12,ALOX5AP,ANXA2,BIRC5,CAV2,CCN5,CCND2,CD44,CDH2,CEBPA,CFL2,CHEK2,E2F2,EPCAM,EPHA2,ETS1,FBXO15,FGF1,FLNC,FN1,FYB1,GLI2,GNG2,GUCY1A2,ID2,IFI6,INCENP,IRF7,ITK,JUN,LCP2,LIG1,LRP2,LRRC4,MITF,MMP1,NFATC1,PRKAR1B,PRKAR2B,PRKCA,PTPRZ1,RAD51,SEMA6A,SERPINE1,SLIT3,TGFA,TLR3,UTRN,WNT5A,XCR1,XRCC1	1241 (19)
NSD2		enzyme		-1.029	0.00167	BACE2,CCND2,CXCR4,E2F2,FOS,GLS2,IGF2BP2,IRF7,ITGB7,JUN,PRKCA,TOP2A,TUBB4A	1328 (23)
ZC3H12A		enzyme		-0.956	9.43e-15	ABCC4,ADAM19,ALDH2,APBB1IP,ARAP2,ATP2A3,B4GALNT1,BATF,BCAR3,BCL3,BMF,CABLES1,CACNA1I,CCL2,CD38,CD72,CEBPA,CEBPD,CLCF1,CTSS,ELOVL5,EREG,FABP4,FAM111A,FCGR2B,FCRL5,FLNB,FOS,GPR183,HPSE,ICAM1,IKZF1,IL10RA,IL1R2,IL4R,IRF5,IRF8,ITGB3,KREMEN1,LAX1,LCN2,LFNG,LIF,MAF,NCF1,NUP210,PECAM1,PIK3CG,PKIB,PLEK,POU2F2,PPFIBP2,RAC2,SAMSN1,SFRP4,SLIT3,SMAD7,TAGAP,TGFB1,TMEM123,TNF,TNFAIP2,TNFAIP8,TNFRSF1B,ZC3H12D	1126 (19)
PLA2G2D		enzyme		-1.937	0.000475	ARG1,CCR2,CD68,ITGAM,ITGAX,MRC1,TNF	1208 (21)
ZDHHC12		enzyme			0.045	IL7,NLRP3
FAR1		enzyme		-0.707	0.00216	AZIN2,IGFBP3,KCNH3,LRG1,TIMP1,TLCD4,TNFRSF12A,WNT4
ELOVL5	2.01	enzyme		-1.374	0.000114	CCL2,ELOVL2,ELOVL6,FOXO1,HADHA,MLXIPL,PCK1,PDK4,PLTP,PPARGC1A,SCD,TGFBR2,TRIB3	994 (22)
TCF7L1		transcription regulator		-0.336	0.0118	ARHGDIB,CCND2,ENPP2,ICOSLG/LOC102723996,JUN,LAMA3,MFAP3L,NR5A2,PYCR2,SLC26A2,STMN2,TAFA4,TBX3,TNFRSF19,VSTM2A
CTR9		other		0	1.16e-05	CLCA2,CXCL12,ELOVL2,GREB1,IGFBP4,RAB31,RASGRP1,SDC1,TIAM1,TP53INP1,TRIM29,USP53
ELOVL3		enzyme		1.955	3.31e-09	ACAT2,ATP6V0D2,C3AR1,CD53,CD68,COL3A1,CTSS,ELOVL7,ENO1,FCER1G,GPNMB,HACD1,HMGCR,IFI30,IGSF6,ITGB2,LIPA,LUM,LYZ,MMP2,MSMO1,MSR1,MVD,MVK,PLA2G4E,PVALB,TIMP1,TYROBP,VNN1
SBDS		other			1.55e-08	ADD2,AKR1C1/AKR1C2,BEX1,CHAC1,COL14A1,CRMP1,CRYM,DERL3,DNAJB1,DPYD,EGR1,FBXO32,FOS,HOXC10,HSPA6,IL4R,KIF1A,NEFM,NTS,P2RX5,PAK3,PCDH7,PLAGL1,PPP1R15A,PPP2R2C,PTPRO,RAC2,RGS4,SORCS1,TNC,TRIB3,UBE2QL1	416 (5)
DDX25		enzyme		0.262	0.0113	ACSL1,ADORA3,AIF1,ASB9,AZIN2,CCDC57,CCND2,CHL1,DDR1,DPYSL3,FABP5,FHL5,HMGB2,HMGCR,HSPA1L,IGFBP3,LIPE,MPZL2,PAQR5,REEP6,S100A10,STAR,TNFRSF12A,TRIM36
AGAP2-AS1		other		0.412	0.0341	CDH1,CDH2,CDK1,MMP2,PROM1
MIR31HG		other		1.026	3.22e-05	AREG,EREG,FGF2,HGF,HIF1A,IL1A,MMP1,NRG1,SERPINE1,TIMP1,TIMP2,TNFRSF11B	1071 (22)
ZNF395	-1.352	transcription regulator			0.0311	IFI44,IFIT1,IFIT2
TRIP13		transcription regulator			0.045	CDH1,SNAI1
TCIM		other			0.0493	ICAM1,IL1A,VCAM1
WBP2		transcription regulator		1.266	0.00048	ADAMTS14,ALOXE3,AQP3,BMF,CASP7,COL4A6,COLEC12,DCLK1,EGR1,ESR1,GLCCI1,HHIP,HMGB2,HNMT,ITGB3,JUN,LIPG,OSCP1,PI16,PIMREG,RARRES2,RMND5A,SLAMF8,SLC16A3,SLC27A2,SYTL3,TK1,TLR3,TMED4,TNIK,WLS,ZNF367
DANCR		other		-0.95	0.00783	CDH1,CDH2,LIPG,RUNX2,SNAI1,TIMP2	799 (11)
LY6K		other		1.982	0.0298	ABCC3,CD274,FGF7,SERPINE1
GPBAR1		G-protein coupled receptor		-1.9	0.00134	CD40,CD86,CHAC1,DIO2,GCG,GCLC,GCLM,ICAM1,LIMK1,MGST1,NLRP3,NR0B2,PCSK1,PPARGC1A,TNF,VCAM1	1192 (25)
HERC3		enzyme		-0.119	0.0122	ANKRD1,CDH1,CDH2,TGFB1
STARD5	1.74	transporter			0.0021	ABCA1,HMGCR,NPC1	371 (7)
26s Proteasome		complex		-1.948	0.00151	ADARB2,ARG1,ATP6V0D2,BCL3,BIRC3,CCL2,CCNA2,CD68,CDC6,CDK1,CFLAR,EGF,EREG,ESR1,FOSL1,FOXO1,GCH1,HMGB2,HSD3B1,ICAM1,MLF1,PRKCA,RFC3,RIGI,RUNX3,SFTPC,SMAD2,SNAI1,TGM2,TK1,TNFSF10,TOP2A,UVRAG	1269 (23)
Hedgehog		group		-0.333	0.0427	ABCC8,BDNF,CCNA2,CCND2,CHRM1,FOXC2,FOXM1,GATA6,HOXA5,KCNJ11,MYCL
HISTONE		group		-0.447	0.00193	ARG1,FGF2,FHL5,HPGD,LAT,MUC4,NFATC2,PAG1,PTGIS,SFRP5,SLPI	592 (7)
Growth hormone		group		0.114	2.88e-07	ACSL1,ADRB2,AGT,AKR1B1,ARID5B,C3,CAT,CCND2,CD36,CDH1,CEBPA,CEBPD,CISH,CITED2,CLU,COL18A1,COL3A1,CYP27B1,DDR1,DLK1,EGR1,FABP4,FDPS,FKBP5,FN1,FOS,FOSL2,FZD5,FZD7,GCLC,GDF15,GHR,GPT,IBSP,ICAM1,IER3,IGF1R,IGFBP3,IGFBP5,JUN,LDLR,LEPR,LIPE,NDRG2,NOX4,NR1D1,PCK1,PDK4,PPP1R15A,PRLR,S100A4,SCARB1,SSTR1,STC1,TBC1D4,TF,TGFB1,TGFBR2,TNF,TNFSF10,UGDH	1450 (26)
PCA3		other			0.0172	CDK1,NDRG1,PMEPA1
MBNL2		other		1.387	0.00276	ABLIM1,CCND2,CORIN,EGF,KCNA4
PALMD		other		1.744	0.00369	ALPL,CCL2,ENO1,HIF1A,HK2,ICAM1,MAP3K8,RUNX2,VEGFC
ROR1		kinase		1.423	0.005	AURKB,AXL,CDH1,ERAP1,ETV5,ITGB2,MAP1B,MAP2,NDRG1,SERPINE1,SNAI1,THBS1,TOP2A	1187 (21)
GPR151		G-protein coupled receptor		1.134	0.00951	CD44,CXCR4,DCN,ENO1,GLRX,IGFBP3,NSDHL
PU-H71		chemical drug		-1.982	0.00121	BTK,JAK2,LYN,SYK
bis(4-hydroxycinnamoyl)methane		chemical - endogenous non-mammalian			0.0021	TLR2,TLR3,TLR4	741 (7)
isocoumarin NM-3		chemical drug		-1.964	0.0122	ANGPT2,PECAM1,TGFB1,TNF
SMURF		group			0.045	RUNX2,SMAD2
Traj18		other		1	0.0421	CD40,CD80,CD86,TNF
Focal adhesion kinase		group		0.225	0.00402	CDH2,CDKN1C,DSP,FZD4,ICAM1,ITGB2,MMP2,PRRX1,SELL,VCAM1	903 (19)
Iga		complex		1.462	0.0433	CD80,CD86,FCGR1A,FCGR2B,TGFB1,TNF
withania somnifera root extract		chemical - endogenous non-mammalian			0.045	LRP1,MME
tofacitinib		chemical drug		-1.044	0.00402	BIRC5,CCL2,CISH,COL3A1,DNASE1L3,HK2,IFIT3,JAK3,KDM6B,TNF	1030 (16)
methylamphotericin B		chemical drug			0.045	LCN2,TIMP1
saracatinib		chemical drug		-0.152	0.0421	ARG1,NLRP3,PLCG2,TNC
LINC00173		other			0.00759	BMX,GSKIP,NDRG1
pacritinib		chemical drug			0.045	CD86,MRC1
hemoglobin		complex		-0.055	0.00492	ADM,CD163,GCLM,MGST1,NQO1,REN,SLC40A1
Pka catalytic subunit		group		1.184	0.00124	ABCA1,CYP11A1,CYP17A1,FABP4,INHA,PCK1,PENK,PPARGC1A,STAR,VDR	1289 (22)
C/EBP		group		1.492	0.0216	CSF1R,DIO2,FOXO1,HGF,HIF1A,LCN2,LEP,MMP1,PCK1,PTAFR,TGFB1,WNT10B
PTPase		group			0.0164	ABCA1,IRS1
Kallikrein		group		-0.555	0.00114	AGTR1,AVPR2,BDKRB2,ICAM1,TGFB1,VCAM1	1046 (15)
Collagen Alpha1		group		1.169	0.0253	CDH2,MMP2,PLAU,PLAUR,TIMP2
TH2 Cytokine		group			0.0493	ARG1,CCR5,TLR9
PROTEASE		group			0.0164	F3,HSD3B1
arginine		chemical - endogenous mammalian		-0.587	0.00334	AGTR1,AXL,EGR1,GCH1,HDC,HIF1A,PCK2,PPARGC1A,SCD,SLC7A5,TGFB1,TNF	1313 (23)
benzenesulfonic acid		chemical reagent			0.0172	CD86,IL1A,TNF
WAY 200070		chemical drug			0.0172	COL3A1,FN1,JUN
Nkx2-2os		other		1.133	0.0341	CHGB,CLDN11,GNAO1,PAMR1,SCG5
HMGA1	1.674	transcription regulator		0.661	1.5e-07	AGT,ALPL,B2M,BOK,CAV2,CCNA2,CCND2,CD44,CD80,CDH1,CTSC,CTSH,DAB2,DHCR7,EGR1,ESR1,FOS,FOSL2,GHR,GNA15,GSN,HCK,HMGCR,HS3ST1,IER3,IGFBP3,IGFBP4,INSIG1,KCNJ11,KITLG,KLF2,LAMB1,LIPE,LY6E,MAPK8IP1,MVD,MVK,MYH9,MYO1F,PHLDA2,PIM2,PYCR2,RHOB,SLC26A2,SLC27A2,SNAI1,SOD3,SRPX,STEAP3,SYK,WNT6	1432 (26)
VLDL		complex			0.00759	PLIN2,SERPINE1,VCAM1	1107 (18)
MEN1		transcription regulator		1.737	0.00633	CDH1,CDKN2B,FABP4,FKBP5,FN1,FOS,FOXC2,HIF1A,HOXA7,PTN,PTPRZ1,RORC,RUNX2,SNAI1,TGFBR2	1227 (21)
IL7R		transmembrane receptor		1.299	0.00642	BAIAP2,CCR7,CD5,CYRIA,CYSLTR2,ETNK2,FHL2,IKZF1,IL17D,IL7,MYH10,PCSK6,REEP1,RYR3,SAMHD1,SDCBP2,SELL,SPON1,TJP3,TNFSF11,VCAM1,XG	313 (5)
S100A10	1.021	other		1.782	0.000475	AHNAK,ANXA2,ASIC1,HTR1B,MMP1,S100A10,TNF	733 (16)
IFT88	-1.341	other		-0.773	0.000203	ACAT2,ACLY,CEBPA,CYP51A1,FABP4,FDPS,HMGCR,HMGCS1,MMP2,MVD,NSDHL,PRKG1,PYCR2,RUNX2	1141 (15)
ACAT1		enzyme			0.045	ABCA1,HMGCR
harmine		chemical - endogenous non-mammalian		1.633	0.0271	ACOX1,BDNF,FOS,MMP2,NFATC1,RUNX2
AMH		growth factor		1.185	0.00491	CYP11A1,CYP17A1,E2F1,IER3,INHA,LHB,LHCGR,MMP2,STAR	1159 (18)
PDLIM1	1.373	transcription regulator			0.00759	CDH1,PDLIM1,SNAI1	494 (7)
telapristone acetate		chemical drug			1.92e-05	ACSL1,AURKB,BUB1,CCNA2,CDC20,CDK1,FOXM1,GREB1,PTTG1,TOP2A	641 (8)
deferasirox		chemical drug		0.94	2.13e-07	ANKRD22,ANXA2,CD300A,CDH1,F13A1,FOS,GAS7,ITGAM,ITGB2,JUN,LRRC25,PLCB1,PLD4,PRKCA,RGS1,TNF,TNFSF10,TREML2	686 (9)
alisertib		chemical drug		0.298	0.00338	ACADVL,CD36,GATA3,HK2,IFT88,PDK4,PPARGC1A	1020 (14)
CL097		chemical reagent		0.66	0.00216	AXL,BCL3,CD274,CD86,FAS,IRAK3,TNF,TNFSF10	451 (8)
ABCB4		transporter		-1.859	4.56e-05	ABCD2,CCL21,CCR1,CXCL14,DES,FN1,GPT,LGALS3,MMP2,NOX4,NR5A2,NTRK2,PDGFRB,PROM1,SERPINE1,TGFB1,TGFB2,TIMP1	1004 (14)
vismodegib		chemical drug		-1.701	1.64e-08	BDKRB2,CCL2,CCL21,CD14,CD68,CDA,CES1,GATA6,GLI2,GPX1,HGF,HHIP,IL18,IL1A,KLF5,LGALS3,MKI67,MMP1,PTCH2,RUNX2,SFRP2,TNF,TNFRSF11B,TNFSF10,TNFSF11,WIF1	1165 (18)
defibrotide		biologic drug			0.0021	F3,PLAT,SERPINE1
catumaxomab		biologic drug		1.982	0.00681	CD40,CD80,PDCD1,TNFSF10	741 (7)
IgG1		complex		-0.594	0.00138	CD14,CD40,CD80,CD86,FCER1A,IL13,ITGA4,ITGA5,TNF	973 (16)
Immunoglobulin		complex		0.571	7.21e-53	ACKR2,ACLY,ACO1,ACSL1,ACSS2,ACTA1,ADAM19,ADAM23,ADAMTS5,ADCY4,ADM,ADRA2B,ADRB2,AGER,AGPAT2,AGT,AIF1,ALAS2,ANGPT2,ANPEP,AQP9,AREG,ARG1,ARRDC2,AXL,B2M,BATF,BCAT1,BCL3,BDNF,BHLHE40,BIRC3,BIRC5,BOK,BPGM,BST2,BTK,C1QA,C1QB,C1QC,C3,C3AR1,C5AR1,CAPG,CASP1,CAT,CBS/LOC102724560,CCL11,CCL2,CCNA2,CCND2,CCR1,CCR2,CCR6,CCR7,CD14,CD163,CD1D,CD274,CD300A,CD300LF,CD38,CD40,CD44,CD46,CD68,CD72,CD80,CD86,CDH1,CDH2…	1304 (17)
LDL-cholesterol		complex		1	0.00325	CXCR4,ICAM1,SYP,THBD	917 (12)
NAE1		enzyme		-1.109	0.0341	AURKB,BIRC5,CCL2,CDC20,CDKN2B
vasoactive intestinal peptide		biologic drug		-0.912	0.0269	CCL2,CSF1,EGF,FOS,KITLG,TLR4,TNFRSF11B
macitentan		chemical drug		0	0.0198	ANKRD1,CDH1,CDH2,FOSB
enzalutamide		chemical drug		-0.896	0.012	CDK1,CDKN1C,DOCK8,E2F1,ERG,FKBP5,GDAP1,HOMER2,SLC2A12,TGFB1,WEE1
GSK690693		chemical drug			0.0311	EPHA2,IGF1R,MET
peptide T		biologic drug			0.0311	ICAM1,TGFB1,TNF
parathyroid hormone-related protein		biologic drug		0	0.0122	BMP6,FN1,FOS,TNFSF11
olaparib		chemical drug		-0.052	0.00083	CCL2,CCNA2,CD80,CDK1,CXCL13,DCLK1,FAS,FOXM1,MMP1,NCAM1,RAD51,SYP,TNF,TNFSF10	1174 (21)
LOXL1	1.379	enzyme		1.238	0.00095	ELN,HIF1A,MMP2,PDGFRB,SNCA,STOX2,TIMP1,TNF	1059 (16)
xanthohumol		chemical drug		-1.786	0.000105	ANXA1,BIRC3,BIRC5,DGAT2,FOS,ICAM1,LY96,NFATC1,NQO1,RUNX2,SCD,TLR4,TNF,XIAP	991 (15)
PECAM1	1.076	other		-1.443	0.00526	BIRC5,CD36,CD44,MMP2,THBS1,TNF	1248 (23)
Pde4		group		0.347	6.55e-06	CCL2,CD14,CD163,CD40,CDH1,CYP51A1,FDPS,FN1,HMGCR,ICAM1,LDLR,TNF	1174 (22)
Sfk		group			0.0493	CDCP1,ICAM1,PRLR
Collagen type III		complex		1.235	0.00681	CDH1,ITGA2,ITGA5,ITGB3	607 (7)
Collagen type IV		complex		1	0.000107	CCL2,DPYD,ITGB3,MMP14,MMP2,PLAU,PLAUR,SERPINE1,THBS1,TIMP2	1399 (23)
7S NGF		complex			0.00121	CLU,FOS,GCLC,GCLM	850 (7)
Gap		group			0.045	FOS,RASGRF1
PARG		enzyme		0.365	0.0433	GDF15,ITPR1,NELL2,PVALB,RAPGEF4,TNF
CDH3		other		-0.6	0.000394	ARHGAP18,BICC1,CARD11,CDH2,EPHA7,LIMCH1,LYZ,OLFM1,OTULINL,RRAGD,TEK	132 (3)
PSEN2		peptidase		-1.147	0.00575	ACSL1,C1QA,C1QB,C3AR1,CTSC,CTSS,CYP51A1,CYTIP,DLL1,ENPP2,FOS,FZD4,GJA1,IGF1R,MBP,PDGFRA,PDGFRB,PSTPIP1,SCN10A,STAB1,THY1,TNXB,XIAP	1288 (23)
ICAM1	1.677	transmembrane receptor		1.691	0.00875	CD80,CD86,CDH2,FOS,GJA1,HEY1,ICAM1,IL12RB2,IL1A,ITGA4,PROM1,SNAI1,TGFB1,TNF,VCAM1	1139 (19)
DMRT1		transcription regulator		1.964	0.000161	ADAMTS20,ALDH1A1,CDH1,CDK7,CLDN11,CTRB2,DHCR7,E2F1,E2F8,EPX,FGF10,FGF18,FGFR2,FOXL2,HOXB7,IGF1R,IGFBP3,MAPK4,MGAT4A,MMP24,NCOA4,NR5A1,RET,SLC1A1,SOHLH1,TOX2
MAPK8IP1	-1.11	other		-0.84	0.0166	BDNF,FOS,JUN,MAPK8IP1,PLAU,SNCA,TNF
RRM2	-1.224	enzyme		-1.357	0.0059	ANXA1,BIRC5,CDH1,ESR1,HIF1A,MKI67,RRM2,THBS1	1212 (18)
NR0B1		ligand-dependent nuclear receptor		0.123	4.56e-05	CYP11A1,CYP17A1,FBXO15,FBXO32,FOXL2,GCLC,GCLM,GPX1,LHB,LOXL1,MC2R,MLXIPL,NQO1,NR5A1,NR5A2,PCK1,SCARB1,STAR	1297 (20)
HSF1		transcription regulator		-0.527	8.76e-12	ABCB1,ACLY,B2M,BST2,BUB1B,CCDC117,CCNA2,CD274,CD36,CDC6,CDH1,CDK1,CENPA,CFLAR,CHD3,CLDN7,CLU,COBL,COL18A1,COL6A2,DLGAP1,DNAJA1,DNAJA4,DNAJB1,DPT,E2F8,EFEMP1,FGF1,FGF7,FKBP4,FMOD,FOXM1,GABRA4,GREB1,HCK,HSPE1,ICAM1,IGFBP4,IRS1,JUN,KCNF1,LAMA4,LDLR,LIF,LIPE,LRIF1,LRIG1,MCM2,MCM3,MCM7,MITF,MMP19,NFATC2,PLIN2,POSTN,PPARGC1A,PTOV1,RHBDD3,SCD,SLC44A5,SLC5A3,SLIT3,SNCAIP,SPHK2,STAR,STIP1,TEX12,THBS2,TNF,…	1360 (23)
TRH		other		0.798	0.0222	ANGPT2,CDK14,DIO2,FOS,JUN,MITF,NEFM,PMEL,POMC,PRLR
MGP	2.536	other		0.363	0.047	CCR10,CD274,CD80,CXCR4,HGF,ICOSLG/LOC102723996,ITGB7,MET,RUNX2
[truncated: 2,364 more rows]
